# Supplementary material for: Transcriptomic analysis provides insight into the genetic regulation of shade avoidance in Aegilops tauschii
Source: BMC Plant Biol. 2023 Jun 23;23:336. doi: 10.1186/s12870-023-04348-y (PMC10288681; doi:10.1186/s12870-023-04348-y)
Supplement: Supplementary file 2 — Supplementary Material 2 [file 12870_2023_4348_MOESM2_ESM.xls]

## Sheet: Sheet1
Table S1 Primers used for qRT-PCR validation of expressed genes
Gene ID	Gene name	Forward Primer(5' - 3')	Reverse Primer(5' - 3')
GAPDH	GAPDH	AACTGCCTTGCTCCTCTTGC	ACCAGTGCTGCTTGGAATGA
gene47667	LOC109754547	ACTGACGCCGATTTCTTTCCC	CCGAGAAATCAAGAAGCTGCAT
gene45057	LOC109751653	AAATGAACCTAGCGCATGACA	CGTGGCTAAGACATCATCCGAA
gene3381	LOC109738601	CTCCATCTCAACGTGACCACC	CCGCAATATCTTCCACAGAGC
gene11003	LOC109769980	ACGTCAATAATAGGCCACA	CGAGGAATCTATGCTATGACC
gene19247	LOC109779194	AACAGGACCTTCTATAGCCT	ATGTAGTCCTGCCTTTTGCTT
gene50369	LOC109757553	AGTCGGAGAGCTACTACCAC	TGAGCTCGTTGATCATGCACT
gene2307	LOC109782589	CGTACCCGAAAGACCACGAGA	CCTCGATCATCGGCTTCCACA
gene14243	LOC109773615	GAGATCTTCGCGCTCACCGAC	TCGCCTTCCTCTTCTTGGT
gene14697	LOC109774117	CACTACATGTCGTAGGCTGCTT	CCCTTTTCCATAGGATCCCCAA
gene37410	LOC109743167	AGCCAGCTCTACATTTATCCG	CCAAGAGCACATTACTAGCCTT
gene33171	LOC109738410	GTGTCCACGAACGTCAACTCC	CCAGCCGATCAGCTTCACGAG
gene47805	LOC109754694	ATTCTGGTCCACTTGATCGGTA	ACGCAATATCTTGTCACCTGT
gene38442	LOC109744310	TGCCATTGATAGTTGCCCAGT	ATTAGCCCAACATTGACCCTT
gene526	LOC109757653	ACGTCCACTGCCACATCTCC	CACGAACGCCTTCAGAACCAC
gene32468	LOC109737618	ACTCTTGTTAATGGCTATGCACT	AACTTGAACCCGTTGTCCTCC
gene51117	LOC109758395	AGGAAGCACAAGTACATGCAG	CATGGACGCCCTGAACTTGG
gene42212	LOC109748514	GACCCGACAGAGGACTTCCAC	TGCACCTTCATCGCCTGCC
gene25771	LOC109786434	TTTCTACACGCTGGTGATGGT	TCGGTCCCAAAAGACACTCC
gene42268	LOC109748562	TTCAGCTGGGGATCAACGAC	ACAGCCCATCCTTGAGCATC
gene968	LOC109768280	ATGGTCATCAACGCGCTCAA	GCATCAGGTTCTCCCACGTC
gene36742	LOC109742405	CACACTACCTTCGTGGCCTT	CTGCAGAGGTAGCTGGTACT
gene24887	LOC109785452	ATTCGGCACACCATGAATCC	GCAAAGGGAGGGGGAAGAAG
gene2495	LOC109784777	TTGCTCATCGGTGGCTTATGA	AAAGATCTTGAATGCGACGCC
gene53916	LOC109761483	GGACAACGACTTCTCCTCCG	TGCTGTGTCACGTTGCAGTA
gene6500	LOC109764982	TACGTCTGCAACTGCACCAGC	CGGTAGCGTTTCCACTCCAT
gene4543	LOC109751240	CCTGCAGCCTGTTGTTAAGC	TACCATATCGGTTCTCTGTC
gene51046	LOC109758303	TCACGCTGAAGGATGGAACC	TCGAACAAACTCCACTCCCG
gene25993	LOC109786684	ACCATTGCCAAGGCAGGAAT	AGCAGTGAATCTGGAAGCCC
gene17626	LOC109777382	CAGACTTACCAGGGGCACAG	AAGTTGCTCTGGAATGGGCA
gene55760	LOC109763507	CAGTCTCCTATGTCGACCGC	GTAGCAGAAGTCCTCCACAT
gene3947	LOC109744456	GTGCGTCGACTGGATTGTCA	GCCAAGAACCGATCGAGGTA
gene17196	LOC109776904	CAGTGGAGAAAGTACGGGCA	CCTCGTAGGTGGTGATCAGG
gene14617	LOC109774035	GCGGATCCTTGCCATGAAGT	TCTTGGCAAATTTTCGGGGC
gene14689	LOC109774111	ACCTCAACATCCTCATCGGC	ACTCAGATCGCTGTCCAAGC
gene17095	LOC109776791	AAGAGACTGATACGCGATGG	GGTGGAGGTGAGGTAGTGGA
