# Supplementary material for: Transcriptomic analysis provides insight into the genetic regulation of shade avoidance in Aegilops tauschii
Source: BMC Plant Biol. 2023 Jun 23;23:336. doi: 10.1186/s12870-023-04348-y (PMC10288681; doi:10.1186/s12870-023-04348-y)
Supplement: Supplementary file 3 — Supplementary Material 3 [file 12870_2023_4348_MOESM3_ESM.xls]

## Sheet: Table S2
Table S2 Summary of sequencing data quality
Materials	Treatment	Sample ID		Mapped Reads		Unique Mapped Reads		≥Q30（%）
			Clean reads	Number	mapped（%）	Number	mapped（%）
AS71	mono-cropping	T01	45393330	41857151	92.21	40126633	88.4	0.9523
	mono-cropping	T02	44786044	38781508	86.59	36669312	81.88	0.9524
	mono-cropping	T03	40114448	34981812	87.21	33039951	82.36	0.9476
	mono-cropping	T04	42286154	38907516	92.01	37351473	88.33	0.9535
	inter-cropping	T15	48778736	41403709	84.88	39227049	80.42	0.9461
	inter-cropping	T16	54826076	43723176	79.75	40906837	74.61	0.9402
AS77	mono-cropping	T05	44272246	37955403	85.73	35828321	80.93	0.9519
	mono-cropping	T06	41872304	35120535	83.88	33308400	79.55	0.9501
	mono-cropping	T07	43793838	35909241	82	33587802	76.7	0.9392
	mono-cropping	T08	41381508	35221775	85.11	33300878	80.47	0.9472
	inter-cropping	T21	48292784	40441529	83.74	38563976	79.85	0.9533
	inter-cropping	T22	50480370	44794378	88.74	42715619	84.62	0.9496
PI431599	mono-cropping	T09	44014336	38896471	88.37	36719599	83.43	0.9463
	mono-cropping	T10	43971550	37687819	85.71	36009559	81.89	0.9537
	inter-cropping	T17	47198040	44321495	93.91	42438826	89.92	0.9556
	inter-cropping	T18	43020384	37625976	87.46	35951334	83.57	0.9519
	inter-cropping	T19	45588380	42310050	92.81	40288780	88.38	0.9517
	inter-cropping	T20	45250770	40696771	89.94	38620544	85.35	0.9477
PI431602	mono-cropping	T11	50704082	44341983	87.45	42080320	82.99	0.9431
	mono-cropping	T13	47531216	39044813	82.15	36696873	77.21	0.9499
	mono-cropping	T14	42527022	37236100	87.56	35200313	82.77	0.9488
	inter-cropping	T23	51683496	48915054	94.64	46898010	90.74	0.9514
	inter-cropping	T24	60366978	55582841	92.07	52930735	87.68	0.9506
