# Supplementary material for: Transcriptomic analysis provides insight into the genetic regulation of shade avoidance in Aegilops tauschii
Source: BMC Plant Biol. 2023 Jun 23;23:336. doi: 10.1186/s12870-023-04348-y (PMC10288681; doi:10.1186/s12870-023-04348-y)
Supplement: Supplementary file 4 — Supplementary Material 4 [file 12870_2023_4348_MOESM4_ESM.xls]

## Sheet: List of 4294 differentially exp
Table S3 List of 4294 differentially expressed genes
ID	Gene symbol	Relative expression value (FPKM)								COG_class	COG_class_annotation	GO_annotation	KEGG_annotation	KEGG_pathway_annotation	KOG_class	KOG_class_annotation	Pfam_annotation	Swiss_Prot_annotation	eggNOG_class	eggNOG_class_annotation	NR_annotation
		AS71-MC	AS71-IC	AS77-MC	AS77-IC	PI431599-MC	PI431599-IC	PI431602-MC	PI431602-IC													GO_second_level_annotation
gene47914	LOC109754804	79.8933	2.32006	38.2124	74.8794	19.3838	10.6583	45.8823	16.8949	--	--	--	--	--	--	--	Hydrophobic seed protein;; Protease inhibitor/seed storage/LTP family;; Probable lipid transfer	Lipid transfer protein EARLI 1 OS=Arabidopsis thaliana OX=3702 GN=EARLI1 PE=1 SV=1	S	Function unknown	glycine-rich protein 5-like [Aegilops tauschii subsp. tauschii]	--
gene44561	LOC109751104	60.4842	72.3269	35.732	83.0858	52.6722	51.3946	28.2433	64.3921	--	--	Cellular Component: plastid (GO:0009536);;	--	--	--	--	--	--	S	Function unknown	uncharacterized protein LOC109751104 [Aegilops tauschii subsp. tauschii]	cellular component: cell (GO:0005623);; cellular component: organelle (GO:0043226);; cellular component: cell part (GO:0044464)
gene27939	LOC109732588	3.42254	0.475912	2.07768	0.634319	0.34078	0.182043	0.955495	0.28869	[O]	Posttranslational modification, protein turnover, chaperones	Molecular Function: ATP binding (GO:0005524);;	K09489|0|bdi:100829842|K09489 heat shock 70kDa protein 4 | (RefSeq) heat shock 70 kDa protein 8	--	[O]	Posttranslational modification, protein turnover, chaperones	Hsp70 protein	Heat shock 70 kDa protein 8 OS=Arabidopsis thaliana OX=3702 GN=HSP70-8 PE=1 SV=1	O	Posttranslational modification, protein turnover, chaperones	heat shock 70 kDa protein 8 [Aegilops tauschii subsp. tauschii]	molecular function: binding (GO:0005488)
gene7866	LOC109766495	0.766323	0.538512	0.298469	1.73862	1.12887	2.58735	0.332644	0.974489	--	--	Molecular Function: protein serine/threonine kinase activity (GO:0004674);; Molecular Function: ATP binding (GO:0005524);; Cellular Component: plasma membrane (GO:0005886);; Biological Process: protein phosphorylation (GO:0006468);; Cellular Component: integral component of membrane (GO:0016021);;	--	--	--	--	Thaumatin family;; Protein kinase domain;; Protein tyrosine kinase	G-type lectin S-receptor-like serine/threonine-protein kinase SD2-5 OS=Arabidopsis thaliana OX=3702 GN=SD25 PE=1 SV=1	T	Signal transduction mechanisms	G-type lectin S-receptor-like serine/threonine-protein kinase SD2-5 [Aegilops tauschii subsp. tauschii]	biological process: metabolic process (GO:0008152);; biological process: cellular process (GO:0009987);; molecular function: catalytic activity (GO:0003824);; molecular function: binding (GO:0005488);; cellular component: cell (GO:0005623);; cellular component: membrane (GO:0016020);; cellular component: cell part (GO:0044464);; cellular component: membrane part (GO:0044425)
gene7487	LOC109766075	4.47316	19.3483	7.7747	22.2928	2.1203	1.26015	0.670852	3.04821	[R]	General function prediction only	Cellular Component: integral component of membrane (GO:0016021);; Biological Process: xylan biosynthetic process (GO:0045492);;	--	--	--	--	Polysaccharide biosynthesis	Protein IRX15-LIKE OS=Arabidopsis thaliana OX=3702 GN=IRX15-L PE=2 SV=1	S	Function unknown	protein IRX15-LIKE-like [Aegilops tauschii subsp. tauschii]	cellular component: membrane (GO:0016020);; cellular component: membrane part (GO:0044425);; biological process: metabolic process (GO:0008152);; biological process: cellular process (GO:0009987);; biological process: single-organism process (GO:0044699);; biological process: cellular component organization or biogenesis (GO:0071840)
gene30062	LOC109734949	4.5948	1.22948	1.07229	0.137126	0.0255715	0.0527057	1.93504	1.30374	--	--	Biological Process: amino acid transmembrane transport (GO:0003333);; Cellular Component: vacuolar membrane (GO:0005774);; Molecular Function: amino acid transmembrane transporter activity (GO:0015171);; Cellular Component: integral component of membrane (GO:0016021);;	K15015|0|bdi:100845904|K15015 solute carrier family 32 (vesicular inhibitory amino acid transporter) | (RefSeq) vacuolar amino acid transporter 1	--	[E]	Amino acid transport and metabolism	Transmembrane amino acid transporter protein	Amino acid transporter AVT1A OS=Arabidopsis thaliana OX=3702 GN=AVT1A PE=2 SV=2	E	Amino acid transport and metabolism	vacuolar amino acid transporter 1-like isoform X1 [Aegilops tauschii subsp. tauschii]	biological process: single-organism process (GO:0044699);; biological process: localization (GO:0051179);; cellular component: cell (GO:0005623);; cellular component: membrane (GO:0016020);; cellular component: organelle (GO:0043226);; cellular component: organelle part (GO:0044422);; cellular component: cell part (GO:0044464);; molecular function: transporter activity (GO:0005215);; cellular com…
gene24159	LOC109784660	6.35445	1.51911	5.57659	0.912024	3.94123	2.42546	12.0964	4.77583	--	--	--	--	--	--	--	--	--	S	Function unknown	uncharacterized protein LOC109784660 [Aegilops tauschii subsp. tauschii]	--
gene5910	LOC109764324	1.80497	5.71296	2.25897	1.88956	3.90575	3.38969	4.62485	6.21073	--	--	Biological Process: proteolysis (GO:0006508);; Molecular Function: peptidase activity (GO:0008233);; Cellular Component: integral component of membrane (GO:0016021);;	--	--	--	--	--	--	O	Posttranslational modification, protein turnover, chaperones	unnamed protein product [Triticum aestivum]	biological process: metabolic process (GO:0008152);; molecular function: catalytic activity (GO:0003824);; cellular component: membrane (GO:0016020);; cellular component: membrane part (GO:0044425)
gene44319	LOC109750815	3.88499	0.955228	2.40384	0.334516	1.75508	1.1215	8.66708	2.13727	--	--	Molecular Function: RNA binding (GO:0003723);;	K17943|0|osa:4326392|K17943 pumilio RNA-binding family | (RefSeq) pumilio homolog 1	--	[J]	Translation, ribosomal structure and biogenesis	Nucleic acid binding protein NABP;; Pumilio-family RNA binding repeat	Pumilio homolog 1 OS=Arabidopsis thaliana OX=3702 GN=APUM1 PE=1 SV=1	J	Translation, ribosomal structure and biogenesis	pumilio homolog 1-like [Aegilops tauschii subsp. tauschii]	molecular function: binding (GO:0005488)
gene1400	LOC109772908	1.04718	2.04712	0.498971	1.49917	2.75203	1.09368	0.648729	4.32816	--	--	Biological Process: multicellular organism development (GO:0007275);;	--	--	--	--	--	--	S	Function unknown	periaxin-like isoform X2 [Aegilops tauschii subsp. tauschii]	biological process: multicellular organismal process (GO:0032501);; biological process: developmental process (GO:0032502);; biological process: single-organism process (GO:0044699)
Aegilops_tauschii_newGene_29893	--	2.48328	6.29595	3.28448	8.08252	2.69677	9.35945	3.45066	7.25775	--	--	--	--	--	--	--	--	--	--	--	hypothetical protein TRIUR3_10943 [Triticum urartu]	--
gene3434	LOC109739090	24.3539	89.9588	28.2547	18.9968	57.9992	21.6022	38.4846	36.4282	--	--	Cellular Component: integral component of membrane (GO:0016021);;	--	--	--	--	--	--	S	Function unknown	uncharacterized protein LOC109739090 [Aegilops tauschii subsp. tauschii]	cellular component: membrane (GO:0016020);; cellular component: membrane part (GO:0044425)
gene11731	LOC109770809	16.3557	45.2018	21.9178	24.7848	40.8645	28.7531	29.7393	26.4464	--	--	Cellular Component: plastid (GO:0009536);;	--	--	--	--	RbcX protein	Chaperonin-like RbcX protein 2, chloroplastic OS=Arabidopsis thaliana OX=3702 GN=RBCX2 PE=1 SV=1	S	Function unknown	chaperonin-like RbcX protein 2, chloroplastic [Aegilops tauschii subsp. tauschii]	cellular component: cell (GO:0005623);; cellular component: organelle (GO:0043226);; cellular component: cell part (GO:0044464)
Aegilops_tauschii_newGene_46139	--	2.40793	0.96523	2.04853	3.54992	2.02842	3.15441	0.076283	0.707164	[K]	Transcription	Cellular Component: integral component of membrane (GO:0016021);; Molecular Function: kinase activity (GO:0016301);; Biological Process: phosphorylation (GO:0016310);;	--	--	--	--	Leucine rich repeat;; Leucine Rich repeats (2 copies);; Leucine Rich Repeat;; Leucine Rich repeats (2 copies);; Leucine rich repeat;; Leucine Rich Repeat;; Leucine rich repeat N-terminal domain	Probable inactive leucine-rich repeat receptor kinase XIAO OS=Oryza sativa subsp. japonica OX=39947 GN=XIAO PE=2 SV=1	S	Function unknown	probable leucine-rich repeat receptor-like protein kinase At1g35710 [Aegilops tauschii subsp. tauschii]	cellular component: membrane (GO:0016020);; cellular component: membrane part (GO:0044425);; molecular function: catalytic activity (GO:0003824);; biological process: metabolic process (GO:0008152);; biological process: cellular process (GO:0009987)
gene48694	LOC109755667	2.93519	0.548907	2.63092	0.298705	1.60718	0.511432	5.35371	2.8231	--	--	--	--	--	--	--	--	--	S	Function unknown	proteoglycan 4-like [Aegilops tauschii subsp. tauschii]	--
gene39023	LOC109744965	2.79031	2.03736	2.84269	4.18163	4.44162	10.73	5.78384	6.61863	--	--	Molecular Function: DNA binding (GO:0003677);; Molecular Function: transcription factor activity, sequence-specific DNA binding (GO:0003700);; Cellular Component: nucleus (GO:0005634);; Biological Process: regulation of transcription, DNA-templated (GO:0006355);;	K09287|4.39196e-157|sita:101782792|K09287 RAV-like factor | (RefSeq) AP2/ERF and B3 domain-containing protein Os05g0549800	--	--	--	B3 DNA binding domain;; AP2 domain	AP2/ERF and B3 domain-containing protein Os05g0549800 OS=Oryza sativa subsp. japonica OX=39947 GN=Os05g0549800 PE=2 SV=1	K	Transcription	AP2/ERF and B3 domain-containing protein Os05g0549800-like [Aegilops tauschii subsp. tauschii]	molecular function: binding (GO:0005488);; biological process: biological regulation (GO:0065007);; molecular function: nucleic acid binding transcription factor activity (GO:0001071);; cellular component: cell (GO:0005623);; cellular component: organelle (GO:0043226);; cellular component: cell part (GO:0044464)
gene28107	LOC109732770	24.105	69.5455	43.5097	67.8805	59.0034	62.7609	20.3115	62.6169	--	--	Biological Process: protein transport (GO:0015031);;	K19476|0|bdi:100838789|K19476 vacuolar protein sorting-associated protein IST1 | (RefSeq) uncharacterized LOC100838789	Endocytosis (ko04144)	[Z]	Cytoskeleton	Regulator of Vps4 activity in the MVB pathway	--	S	Function unknown	uncharacterized protein LOC109732770 [Aegilops tauschii subsp. tauschii]	biological process: localization (GO:0051179)
gene42171	LOC109748453	0.524363	0.5114	0.0969755	0.293759	0.387074	0.361964	0.184214	0.929129	--	--	Cellular Component: integral component of membrane (GO:0016021);; Molecular Function: transferase activity, transferring glycosyl groups (GO:0016757);;	--	--	--	--	Plant phosphoribosyltransferase C-terminal;; C2 domain	FT-interacting protein 1 OS=Arabidopsis thaliana OX=3702 GN=FTIP1 PE=1 SV=1	S	Function unknown	FT-interacting protein 1-like [Aegilops tauschii subsp. tauschii]	cellular component: membrane (GO:0016020);; cellular component: membrane part (GO:0044425);; molecular function: catalytic activity (GO:0003824)
gene24694	LOC109785241	23.3177	5.68689	23.2296	4.36964	8.57822	7.62879	41.9273	11.8167	--	--	Cellular Component: nucleosome (GO:0000786);; Cellular Component: nuclear chromatin (GO:0000790);; Molecular Function: DNA binding (GO:0003677);; Biological Process: chromatin silencing (GO:0006342);; Molecular Function: protein heterodimerization activity (GO:0046982);;	K11251|1.35287e-51|obr:102711210|K11251 histone H2A | (RefSeq) probable histone H2AXb	--	[B]	Chromatin structure and dynamics	C-terminus of histone H2A;; Core histone H2A/H2B/H3/H4	Probable histone H2AXb OS=Oryza sativa subsp. japonica OX=39947 GN=Os12g0530000 PE=2 SV=1	B	Chromatin structure and dynamics	probable histone H2AXb [Aegilops tauschii subsp. tauschii]	cellular component: cell (GO:0005623);; cellular component: macromolecular complex (GO:0032991);; cellular component: organelle (GO:0043226);; cellular component: organelle part (GO:0044422);; cellular component: cell part (GO:0044464);; cellular component: membrane-enclosed lumen (GO:0031974);; molecular function: binding (GO:0005488);; biological process: cellular process (GO:0009987);; biologi…
gene44970	LOC109751555	35.196	32.565	32.5119	28.6756	41.0288	39.6946	20.2822	0.8061	[Q]	Secondary metabolites biosynthesis, transport and catabolism	Biological Process: fatty acid biosynthetic process (GO:0006633);; Cellular Component: integral component of membrane (GO:0016021);; Molecular Function: transferase activity, transferring acyl groups other than amino-acyl groups (GO:0016747);;	K15397|0|bdi:100824293|K15397 3-ketoacyl-CoA synthase [EC:2.3.1.199] | (RefSeq) 3-ketoacyl-CoA synthase 12-like	Fatty acid elongation (ko00062)	--	--	FAE1/Type III polyketide synthase-like protein;; 3-Oxoacyl-[acyl-carrier-protein (ACP)] synthase III C terminal;; Chalcone and stilbene synthases, C-terminal domain;; Chalcone and stilbene synthases, N-terminal domain	3-ketoacyl-CoA synthase 12 OS=Arabidopsis thaliana OX=3702 GN=KCS12 PE=2 SV=1	Q	Secondary metabolites biosynthesis, transport and catabolism	3-ketoacyl-CoA synthase 12-like [Aegilops tauschii subsp. tauschii]	biological process: metabolic process (GO:0008152);; biological process: cellular process (GO:0009987);; biological process: single-organism process (GO:0044699);; cellular component: membrane (GO:0016020);; cellular component: membrane part (GO:0044425);; molecular function: catalytic activity (GO:0003824)
gene13166	LOC109772407	89.6961	103.085	77.1106	161.831	99.2226	225.031	47.337	140.112	--	--	Cellular Component: integral component of membrane (GO:0016021);;	--	--	--	--	--	--	S	Function unknown	uncharacterized protein LOC109772407 [Aegilops tauschii subsp. tauschii]	cellular component: membrane (GO:0016020);; cellular component: membrane part (GO:0044425)
gene33894	LOC109739215	15.2421	5.48187	13.2937	3.03784	6.87906	3.6777	16.7968	6.09336	--	--	Cellular Component: extracellular region (GO:0005576);; Cellular Component: cell wall (GO:0005618);; Cellular Component: membrane (GO:0016020);; Biological Process: sexual reproduction (GO:0019953);; Biological Process: cell wall organization (GO:0071555);;	--	--	--	--	Pollen allergen;; Lytic transglycolase	Expansin-B4 OS=Oryza sativa subsp. japonica OX=39947 GN=EXPB4 PE=2 SV=1	G	Carbohydrate transport and metabolism	expansin-B4-like [Aegilops tauschii subsp. tauschii]	cellular component: extracellular region (GO:0005576);; cellular component: cell (GO:0005623);; cellular component: cell part (GO:0044464);; cellular component: membrane (GO:0016020);; biological process: reproduction (GO:0000003);; biological process: reproductive process (GO:0022414);; biological process: multi-organism process (GO:0051704);; biological process: cellular process (GO:0009987);; …
gene37163	LOC109742875	0.36884	0.17155	0	0	0.463057	0.59012	2.51687	8.64287	[DPM]	Cell cycle control, cell division, chromosome partitioning;; Inorganic ion transport and metabolism;; Cell wall/membrane/envelope biogenesis	Molecular Function: copper ion binding (GO:0005507);; Cellular Component: extracellular region (GO:0005576);; Molecular Function: oxidoreductase activity, oxidizing metal ions (GO:0016722);; Biological Process: oxidation-reduction process (GO:0055114);;	K05909|0|sita:101775465|K05909 laccase [EC:1.10.3.2] | (RefSeq) laccase-19-like	--	[Q]	Secondary metabolites biosynthesis, transport and catabolism	Multicopper oxidase;; Multicopper oxidase;; Multicopper oxidase	Laccase-19 OS=Oryza sativa subsp. japonica OX=39947 GN=LAC19 PE=2 SV=1	Q	Secondary metabolites biosynthesis, transport and catabolism	laccase-19-like isoform X1 [Aegilops tauschii subsp. tauschii]	molecular function: binding (GO:0005488);; cellular component: extracellular region (GO:0005576);; biological process: metabolic process (GO:0008152);; biological process: single-organism process (GO:0044699);; molecular function: catalytic activity (GO:0003824)
Aegilops_tauschii_newGene_45543	--	0	0.0327995	0.0157953	0	0.314412	0.398694	2.19317	0.110454	--	--	--	--	--	--	--	--	--	S	Function unknown	Os01g0308700 [Oryza sativa Japonica Group]	--
gene44410	LOC109750932	1.80437	0.613532	1.77777	0.887089	0.635104	0.475355	1.3616	0.771196	[K]	Transcription	Molecular Function: protein serine/threonine kinase activity (GO:0004674);; Molecular Function: ATP binding (GO:0005524);; Biological Process: protein phosphorylation (GO:0006468);; Cellular Component: integral component of membrane (GO:0016021);;	--	--	--	--	Protein kinase domain;; Leucine rich repeat;; Protein tyrosine kinase;; Leucine Rich repeats (2 copies);; Leucine Rich Repeat;; Leucine rich repeat N-terminal domain	Leucine-rich repeat receptor-like serine/threonine-protein kinase At1g17230 OS=Arabidopsis thaliana OX=3702 GN=At1g17230 PE=2 SV=2	S	Function unknown	leucine-rich repeat receptor-like serine/threonine-protein kinase At1g17230 [Aegilops tauschii subsp. tauschii]	biological process: metabolic process (GO:0008152);; biological process: cellular process (GO:0009987);; molecular function: catalytic activity (GO:0003824);; molecular function: binding (GO:0005488);; cellular component: membrane (GO:0016020);; cellular component: membrane part (GO:0044425)
gene21420	LOC109781645	0.707488	1.3056	1.93057	6.92379	0.871406	3.19756	1.0444	1.6462	--	--	Molecular Function: zinc ion binding (GO:0008270);; Cellular Component: plastid (GO:0009536);; Cellular Component: integral component of membrane (GO:0016021);; Biological Process: proteasome-mediated ubiquitin-dependent protein catabolic process (GO:0043161);; Molecular Function: ubiquitin protein ligase activity (GO:0061630);;	--	--	[O]	Posttranslational modification, protein turnover, chaperones	Ring finger domain;; RING-like zinc finger;; RING-H2 zinc finger domain;; Zinc finger, C3HC4 type (RING finger);; Zinc finger, C3HC4 type (RING finger)	RING-H2 finger protein ATL64 OS=Arabidopsis thaliana OX=3702 GN=ATL64 PE=2 SV=1	O	Posttranslational modification, protein turnover, chaperones	RING-H2 finger protein ATL5-like [Aegilops tauschii subsp. tauschii]	molecular function: binding (GO:0005488);; cellular component: cell (GO:0005623);; cellular component: organelle (GO:0043226);; cellular component: cell part (GO:0044464);; cellular component: membrane (GO:0016020);; cellular component: membrane part (GO:0044425);; biological process: metabolic process (GO:0008152);; biological process: cellular process (GO:0009987);; molecular function: catalyti…
gene40418	LOC109746512	3.351	2.84577	2.882	3.11128	1.48756	2.91147	4.05311	2.92063	--	--	Molecular Function: DNA binding (GO:0003677);; Molecular Function: zinc ion binding (GO:0008270);; Cellular Component: plastid (GO:0009536);;	--	--	[K]	Transcription	Plus-3 domain;; SWIB/MDM2 domain;; GYF domain	Zinc finger CCCH domain-containing protein 19 OS=Arabidopsis thaliana OX=3702 GN=NERD PE=1 SV=3	S	Function unknown	zinc finger CCCH domain-containing protein 19-like [Aegilops tauschii subsp. tauschii]	molecular function: binding (GO:0005488);; cellular component: cell (GO:0005623);; cellular component: organelle (GO:0043226);; cellular component: cell part (GO:0044464)
Aegilops_tauschii_newGene_24295	--	0.41778	1.31313	0.579733	1.17435	0.718081	2.30316	1.168	1.70317	--	--	--	--	--	--	--	--	--	S	Function unknown	hypothetical protein SORBI_3008G083100 [Sorghum bicolor]	--
gene39794	LOC109745824	0.238926	0.556249	0.334351	0.22488	0.219767	0.203038	0.72201	2.2425	[K]	Transcription	--	--	--	[T]	Signal transduction mechanisms	NB-ARC domain	Disease resistance protein RPP13 OS=Arabidopsis thaliana OX=3702 GN=RPP13 PE=2 SV=2	S	Function unknown	putative disease resistance RPP13-like protein 3 [Aegilops tauschii subsp. tauschii]	--
gene42397	LOC109748704	5.4525	2.15994	1.92819	2.26502	1.60958	1.99675	6.52522	3.259	--	--	Molecular Function: magnesium ion binding (GO:0000287);; Biological Process: metabolic process (GO:0008152);; Cellular Component: plastid (GO:0009536);; Molecular Function: terpene synthase activity (GO:0010333);;	--	--	--	--	Terpene synthase family, metal binding domain;; Terpene synthase, N-terminal domain	(+)-delta-cadinene synthase isozyme C2 OS=Gossypium arboreum OX=29729 GN=CAD1-C2 PE=2 SV=1	S	Function unknown	alpha-humulene synthase-like isoform X1 [Aegilops tauschii subsp. tauschii]	molecular function: binding (GO:0005488);; biological process: metabolic process (GO:0008152);; cellular component: cell (GO:0005623);; cellular component: organelle (GO:0043226);; cellular component: cell part (GO:0044464);; molecular function: catalytic activity (GO:0003824)
gene25611	LOC109786256	11.3305	1.4535	11.0674	0.557115	5.65218	1.2007	28.4446	5.98509	--	--	Biological Process: enzyme-directed rRNA 2'-O-methylation (GO:0000453);; Molecular Function: rRNA (uridine-2'-O-)-methyltransferase activity (GO:0008650);; Cellular Component: integral component of membrane (GO:0016021);;	--	--	--	--	--	Cyclin-dependent protein kinase inhibitor SMR4 OS=Arabidopsis thaliana OX=3702 GN=SMR4 PE=1 SV=1	S	Function unknown	cyclin-dependent protein kinase inhibitor SMR5-like [Aegilops tauschii subsp. tauschii]	biological process: metabolic process (GO:0008152);; biological process: cellular process (GO:0009987);; biological process: cellular component organization or biogenesis (GO:0071840);; molecular function: catalytic activity (GO:0003824);; cellular component: membrane (GO:0016020);; cellular component: membrane part (GO:0044425)
gene9748	LOC109768593	0.145288	0.242264	3.42371	0.268174	0.114144	0.111349	1.02773	0.040838	--	--	Cellular Component: extracellular region (GO:0005576);; Cellular Component: cell wall (GO:0005618);; Molecular Function: manganese ion binding (GO:0030145);; Biological Process: oxalate metabolic process (GO:0033609);; Molecular Function: nutrient reservoir activity (GO:0045735);; Molecular Function: oxalate decarboxylase activity (GO:0046564);;	--	--	--	--	Cupin;; Cupin domain	Germin-like protein 8-9 OS=Oryza sativa subsp. japonica OX=39947 GN=Os08g0189850 PE=2 SV=1	S	Function unknown	germin-like protein 8-11 [Aegilops tauschii subsp. tauschii]	cellular component: extracellular region (GO:0005576);; cellular component: cell (GO:0005623);; cellular component: cell part (GO:0044464);; molecular function: binding (GO:0005488);; biological process: metabolic process (GO:0008152);; biological process: cellular process (GO:0009987);; biological process: single-organism process (GO:0044699);; molecular function: nutrient reservoir activity (GO…
gene20696	LOC109780838	93.7177	75.5556	66.0505	99.7309	54.9833	68.6389	40.6094	85.3847	[R]	General function prediction only	Molecular Function: metalloendopeptidase activity (GO:0004222);; Cellular Component: mitochondrion (GO:0005739);; Molecular Function: zinc ion binding (GO:0008270);; Cellular Component: chloroplast stroma (GO:0009570);; Biological Process: embryo development ending in seed dormancy (GO:0009793);; Biological Process: protein processing (GO:0016485);;	--	--	[O]	Posttranslational modification, protein turnover, chaperones	Peptidase M16 inactive domain;; Insulinase (Peptidase family M16)	Stromal processing peptidase, chloroplastic OS=Oryza sativa subsp. japonica OX=39947 GN=SPP PE=2 SV=2	O	Posttranslational modification, protein turnover, chaperones	stromal processing peptidase, chloroplastic isoform X1 [Aegilops tauschii subsp. tauschii]	biological process: metabolic process (GO:0008152);; molecular function: catalytic activity (GO:0003824);; cellular component: cell (GO:0005623);; cellular component: organelle (GO:0043226);; cellular component: cell part (GO:0044464);; molecular function: binding (GO:0005488);; cellular component: organelle part (GO:0044422);; biological process: reproduction (GO:0000003);; biological process: r…
gene10976	LOC109769966	0.313578	0.395051	0.617685	1.94224	2.43111	6.69049	2.5041	5.55468	[G]	Carbohydrate transport and metabolism	Biological Process: flavonoid biosynthetic process (GO:0009813);; Cellular Component: intracellular membrane-bounded organelle (GO:0043231);; Biological Process: flavonoid glucuronidation (GO:0052696);; Molecular Function: quercetin 3-O-glucosyltransferase activity (GO:0080043);; Molecular Function: quercetin 7-O-glucosyltransferase activity (GO:0080044);;	--	--	[GC]	Carbohydrate transport and metabolism;; Energy production and conversion	UDP-glucoronosyl and UDP-glucosyl transferase	Gallate 1-beta-glucosyltransferase OS=Quercus robur OX=38942 GN=UGT84A13 PE=1 SV=1	S	Function unknown	cinnamate beta-D-glucosyltransferase-like [Aegilops tauschii subsp. tauschii]	biological process: metabolic process (GO:0008152);; cellular component: cell (GO:0005623);; cellular component: organelle (GO:0043226);; cellular component: cell part (GO:0044464);; biological process: cellular process (GO:0009987);; biological process: single-organism process (GO:0044699);; molecular function: catalytic activity (GO:0003824)
gene21195	LOC109781373	4.95796	11.8103	1.75565	4.25882	4.03938	2.3217	1.40543	9.48281	--	--	--	--	--	--	--	--	--	--	--	RNA-binding protein 12-like [Aegilops tauschii subsp. tauschii]	--
gene18788	LOC109778679	4.93792	1.54748	3.97311	1.40393	3.0065	1.32922	7.2939	4.64049	--	--	Molecular Function: double-stranded DNA binding (GO:0003690);; Molecular Function: zinc ion binding (GO:0008270);; Cellular Component: plastid (GO:0009536);; Biological Process: phosphorylation (GO:0016310);; Molecular Function: nucleotide kinase activity (GO:0019201);; Molecular Function: polynucleotide 3'-phosphatase activity (GO:0046403);; Molecular Function: ATP-dependent polydeoxyribonucleot…	K08073|0|bdi:100844676|K08073 bifunctional polynucleotide phosphatase/kinase [EC:3.1.3.32 2.7.1.78] | (RefSeq) polynucleotide 3'-phosphatase ZDP-like	--	[L]	Replication, recombination and repair	Poly(ADP-ribose) polymerase and DNA-Ligase Zn-finger region;; Polynucleotide kinase 3 phosphatase	Polynucleotide 3&apos;-phosphatase ZDP OS=Arabidopsis thaliana OX=3702 GN=ZDP PE=1 SV=1	E	Amino acid transport and metabolism	polynucleotide 3&apos;-phosphatase ZDP [Aegilops tauschii subsp. tauschii]	molecular function: binding (GO:0005488);; cellular component: cell (GO:0005623);; cellular component: organelle (GO:0043226);; cellular component: cell part (GO:0044464);; biological process: metabolic process (GO:0008152);; biological process: cellular process (GO:0009987);; molecular function: catalytic activity (GO:0003824)
Aegilops_tauschii_newGene_29166	--	0.443289	2.09932	1.26408	0.549788	1.56834	0.290749	1.56492	0.22782	[C]	Energy production and conversion	Cellular Component: mitochondrion (GO:0005739);;	--	--	[C]	Energy production and conversion	--	NADH dehydrogenase [ubiquinone] iron-sulfur protein 2 OS=Arabidopsis thaliana OX=3702 GN=NAD7 PE=1 SV=2	S	Function unknown	orf186 (mitochondrion) [Phoenix dactylifera]	cellular component: cell (GO:0005623);; cellular component: organelle (GO:0043226);; cellular component: cell part (GO:0044464)
gene18741	LOC109778595	0.0729217	0.178843	0.358586	0	0	0	1.36205	0.0731095	--	--	--	--	--	--	--	--	--	--	--	uncharacterized protein LOC109778595 [Aegilops tauschii subsp. tauschii]	--
gene6095	LOC109764527	3.94359	2.06983	2.94011	0.89569	2.66899	3.30786	6.78456	2.67738	[DPM]	Cell cycle control, cell division, chromosome partitioning;; Inorganic ion transport and metabolism;; Cell wall/membrane/envelope biogenesis	Molecular Function: copper ion binding (GO:0005507);; Cellular Component: plant-type cell wall (GO:0009505);; Cellular Component: plasmodesma (GO:0009506);; Cellular Component: integral component of membrane (GO:0016021);; Molecular Function: oxidoreductase activity, oxidizing metal ions (GO:0016722);; Biological Process: oxidation-reduction process (GO:0055114);;	--	--	[Q]	Secondary metabolites biosynthesis, transport and catabolism	Multicopper oxidase;; Multicopper oxidase;; Multicopper oxidase	Monocopper oxidase-like protein SKU5 OS=Arabidopsis thaliana OX=3702 GN=SKU5 PE=1 SV=1	Q	Secondary metabolites biosynthesis, transport and catabolism	monocopper oxidase-like protein SKU5 [Aegilops tauschii subsp. tauschii]	molecular function: binding (GO:0005488);; cellular component: cell (GO:0005623);; cellular component: cell part (GO:0044464);; cellular component: cell junction (GO:0030054);; cellular component: membrane (GO:0016020);; cellular component: membrane part (GO:0044425);; biological process: metabolic process (GO:0008152);; biological process: single-organism process (GO:0044699);; molecular functio…
gene52312	LOC109759708	93.1467	110.543	102.959	47.8082	128.047	51.0123	105.492	75.2329	[O]	Posttranslational modification, protein turnover, chaperones	Cellular Component: ribosome (GO:0005840);; Biological Process: protein folding (GO:0006457);; Cellular Component: chloroplast stroma (GO:0009570);; Cellular Component: chloroplast envelope (GO:0009941);; Biological Process: protein transport (GO:0015031);;	--	--	--	--	Bacterial trigger factor protein (TF);; Bacterial trigger factor protein (TF) C-terminus	Trigger factor-like protein TIG, Chloroplastic OS=Arabidopsis thaliana OX=3702 GN=TIG PE=1 SV=1	O	Posttranslational modification, protein turnover, chaperones	trigger factor-like protein TIG, Chloroplastic [Aegilops tauschii subsp. tauschii]	cellular component: cell (GO:0005623);; cellular component: macromolecular complex (GO:0032991);; cellular component: organelle (GO:0043226);; cellular component: cell part (GO:0044464);; biological process: cellular process (GO:0009987);; cellular component: organelle part (GO:0044422);; biological process: localization (GO:0051179)
gene14894	LOC109774315	0.039964	0.0280285	0	0.045646	0.192834	0.526397	0.161481	1.46762	[K]	Transcription	Cellular Component: integral component of membrane (GO:0016021);; Molecular Function: kinase activity (GO:0016301);; Biological Process: phosphorylation (GO:0016310);;	--	--	[R]	General function prediction only	Leucine rich repeat;; Leucine Rich repeats (2 copies);; Leucine rich repeat N-terminal domain;; Leucine Rich Repeat	Receptor-like protein EIX2 OS=Solanum lycopersicum OX=4081 GN=EIX2 PE=1 SV=2	S	Function unknown	receptor like protein 30-like [Aegilops tauschii subsp. tauschii]	cellular component: membrane (GO:0016020);; cellular component: membrane part (GO:0044425);; molecular function: catalytic activity (GO:0003824);; biological process: metabolic process (GO:0008152);; biological process: cellular process (GO:0009987)
gene47444	LOC109754284	0.189796	0.181857	2.63833	7.53551	0.012165	0.07761	0.0415797	0.217328	[K]	Transcription	--	--	--	--	--	Leucine rich repeat;; Leucine Rich repeats (2 copies);; Protein kinase domain;; Protein tyrosine kinase;; Leucine rich repeat N-terminal domain;; Leucine Rich Repeat	Probable LRR receptor-like serine/threonine-protein kinase At3g47570 OS=Arabidopsis thaliana OX=3702 GN=At3g47570 PE=2 SV=1	S	Function unknown	probable LRR receptor-like serine/threonine-protein kinase At3g47570 [Aegilops tauschii subsp. tauschii]	--
gene19417	LOC109779381	0.0788705	0.149174	0.1902	0	0	0	2.6433	0.194883	--	--	Cellular Component: plastid (GO:0009536);; Molecular Function: metal ion binding (GO:0046872);;	--	--	--	--	C2H2-type zinc finger	Zinc finger protein 2 OS=Arabidopsis thaliana OX=3702 GN=ZFP2 PE=1 SV=1	S	Function unknown	uncharacterized protein LOC109779381 [Aegilops tauschii subsp. tauschii]	cellular component: cell (GO:0005623);; cellular component: organelle (GO:0043226);; cellular component: cell part (GO:0044464);; molecular function: binding (GO:0005488)
gene8003	LOC109766648	5.61381	1.56918	3.13074	2.90564	3.83813	3.50936	3.40631	3.49769	--	--	Cellular Component: plastid (GO:0009536);;	--	--	[R]	General function prediction only	PPR repeat family;; PPR repeat;; Pentatricopeptide repeat domain;; PPR repeat;; Pentacotripeptide-repeat region of PRORP	Pentatricopeptide repeat-containing protein At5g48730, chloroplastic OS=Arabidopsis thaliana OX=3702 GN=At5g48730 PE=2 SV=2	S	Function unknown	pentatricopeptide repeat-containing protein At5g48730, chloroplastic [Aegilops tauschii subsp. tauschii]	cellular component: cell (GO:0005623);; cellular component: organelle (GO:0043226);; cellular component: cell part (GO:0044464)
gene49831	LOC109756958	0.871312	0.245082	0.67028	0.386792	1.22857	0.944759	3.78992	0.863603	--	--	--	--	--	--	--	Myb/SANT-like DNA-binding domain	--	S	Function unknown	uncharacterized protein LOC109756958 [Aegilops tauschii subsp. tauschii]	--
gene26453	LOC109787188	0	0	12.4645	97.5972	0.096544	0.769932	0	0.0041315	[K]	Transcription	Molecular Function: transferase activity (GO:0016740);;	--	--	--	--	Leucine rich repeat;; Leucine Rich repeats (2 copies);; Leucine Rich Repeat	Probable leucine-rich repeat receptor-like protein kinase At5g63930 OS=Arabidopsis thaliana OX=3702 GN=At5g63930 PE=2 SV=1	S	Function unknown	receptor-like protein 2 [Aegilops tauschii subsp. tauschii]	molecular function: catalytic activity (GO:0003824)
gene21938	LOC109782206	75.9023	79.2572	58.7448	117.154	54.0771	79.0625	36.0887	85.1457	[V]	Defense mechanisms	Molecular Function: ATP binding (GO:0005524);; Cellular Component: integral component of membrane (GO:0016021);; Molecular Function: ATPase activity, coupled to transmembrane movement of substances (GO:0042626);; Biological Process: transmembrane transport (GO:0055085);;	--	--	[Q]	Secondary metabolites biosynthesis, transport and catabolism	ABC transporter transmembrane region;; ABC transporter;; 50S ribosome-binding GTPase	ABC transporter C family member 2 OS=Arabidopsis thaliana OX=3702 GN=ABCC2 PE=1 SV=2	V	Defense mechanisms	ABC transporter C family member 2-like [Aegilops tauschii subsp. tauschii]	molecular function: binding (GO:0005488);; cellular component: membrane (GO:0016020);; cellular component: membrane part (GO:0044425);; biological process: localization (GO:0051179);; molecular function: catalytic activity (GO:0003824);; molecular function: transporter activity (GO:0005215)
gene55052	LOC109762742	4.3495	6.56737	6.90755	10.5674	2.32262	6.5057	3.57525	8.1661	--	--	Molecular Function: electron carrier activity (GO:0009055);; Cellular Component: integral component of membrane (GO:0016021);; Cellular Component: anchored component of plasma membrane (GO:0046658);;	--	--	--	--	Plastocyanin-like domain	Blue copper protein OS=Pisum sativum OX=3888 PE=2 SV=1	S	Function unknown	basic blue protein-like [Aegilops tauschii subsp. tauschii]	molecular function: electron carrier activity (GO:0009055);; cellular component: membrane (GO:0016020);; cellular component: membrane part (GO:0044425);; cellular component: cell (GO:0005623);; cellular component: cell part (GO:0044464)
Aegilops_tauschii_newGene_39810	--	0.338465	0.655423	0.300607	0.565854	0.666411	0.583824	0.284627	2.55346	--	--	--	--	--	--	--	--	--	--	--	--	--
gene27922	LOC109732571	8.43419	11.5371	6.52451	29.8666	4.64917	8.83597	9.27905	9.13865	--	--	Molecular Function: transcription factor activity, sequence-specific DNA binding (GO:0003700);; Cellular Component: nucleus (GO:0005634);; Cellular Component: cytoplasm (GO:0005737);; Biological Process: regulation of transcription, DNA-templated (GO:0006355);; Molecular Function: identical protein binding (GO:0042802);; Molecular Function: sequence-specific DNA binding (GO:0043565);;	K09419|0|bdi:100828307|K09419 heat shock transcription factor, other eukaryote | (RefSeq) heat stress transcription factor A-2c-like	--	[K]	Transcription	HSF-type DNA-binding	Heat stress transcription factor A-2c OS=Oryza sativa subsp. japonica OX=39947 GN=HSFA2C PE=1 SV=2	K	Transcription	heat stress transcription factor A-2c-like isoform X1 [Aegilops tauschii subsp. tauschii]	biological process: biological regulation (GO:0065007);; molecular function: nucleic acid binding transcription factor activity (GO:0001071);; cellular component: cell (GO:0005623);; cellular component: organelle (GO:0043226);; cellular component: cell part (GO:0044464);; molecular function: binding (GO:0005488)
gene26643	LOC109787400	0	0	0.026369	0.046909	0.078909	0.136935	0.086556	0.393722	[L]	Replication, recombination and repair	Molecular Function: ADP binding (GO:0043531);;	--	--	[T]	Signal transduction mechanisms	NB-ARC domain;; NACHT domain	Putative disease resistance protein At3g14460 OS=Arabidopsis thaliana OX=3702 GN=At3g14460 PE=3 SV=1	S	Function unknown	disease resistance protein RGA2-like [Aegilops tauschii subsp. tauschii]	molecular function: binding (GO:0005488)
gene10674	LOC109769628	68.8165	15.9768	59.9447	11.2063	38.5832	17.4277	134.871	47.3504	--	--	Cellular Component: nucleosome (GO:0000786);; Molecular Function: DNA binding (GO:0003677);; Cellular Component: nucleus (GO:0005634);; Biological Process: nucleosome assembly (GO:0006334);; Molecular Function: protein heterodimerization activity (GO:0046982);;	K11254|5.16634e-50|zma:103634846|K11254 histone H4 | (RefSeq) histone H4	--	[B]	Chromatin structure and dynamics	Centromere kinetochore component CENP-T histone fold;; TATA box binding protein associated factor (TAF)	Histone H4 OS=Glycine max OX=3847 PE=3 SV=1	B	Chromatin structure and dynamics	histone H4-like [Aegilops tauschii subsp. tauschii]	cellular component: cell (GO:0005623);; cellular component: macromolecular complex (GO:0032991);; cellular component: organelle (GO:0043226);; cellular component: organelle part (GO:0044422);; cellular component: cell part (GO:0044464);; molecular function: binding (GO:0005488);; biological process: cellular process (GO:0009987);; biological process: cellular component organization or biogenesis …
gene55741	LOC109763506	13.9975	6.97551	13.4731	4.77685	12.4951	9.94748	27.2033	14.542	--	--	Cellular Component: mitochondrial matrix (GO:0005759);; Cellular Component: plastid (GO:0009536);;	K15414|3.64498e-122|bdi:100836936|K15414 complement component 1 Q subcomponent-binding protein, mitochondrial | (RefSeq) uncharacterized protein At2g39795, mitochondrial-like	--	[C]	Energy production and conversion	Mitochondrial glycoprotein	Uncharacterized protein At2g39795, mitochondrial OS=Arabidopsis thaliana OX=3702 GN=At2g39795 PE=1 SV=1	S	Function unknown	uncharacterized protein At2g39795, mitochondrial-like [Aegilops tauschii subsp. tauschii]	cellular component: cell (GO:0005623);; cellular component: membrane-enclosed lumen (GO:0031974);; cellular component: organelle (GO:0043226);; cellular component: organelle part (GO:0044422);; cellular component: cell part (GO:0044464)
Aegilops_tauschii_newGene_22230	--	0.569176	8.2257	1.37233	0.696476	0.596893	0.641743	0.985256	0.850167	--	--	--	--	--	--	--	--	--	--	--	predicted protein [Hordeum vulgare subsp. vulgare]	--
gene30065	LOC109734960	21.6966	29.2327	18.0847	31.9101	17.8441	30.2621	18.8441	38.7494	--	--	Molecular Function: nucleoside transmembrane transporter activity (GO:0005337);; Cellular Component: vacuolar membrane (GO:0005774);; Cellular Component: integral component of membrane (GO:0016021);; Biological Process: nucleoside transmembrane transport (GO:1901642);;	K15014|0|bdi:100829415|K15014 solute carrier family 29 (equilibrative nucleoside transporter), member 1/2/3 | (RefSeq) equilibrative nucleotide transporter 1	--	[F]	Nucleotide transport and metabolism	Nucleoside transporter	Equilibrative nucleotide transporter 1 OS=Arabidopsis thaliana OX=3702 GN=ENT1 PE=1 SV=1	S	Function unknown	equilibrative nucleotide transporter 1 [Aegilops tauschii subsp. tauschii]	biological process: single-organism process (GO:0044699);; biological process: localization (GO:0051179);; molecular function: transporter activity (GO:0005215);; cellular component: cell (GO:0005623);; cellular component: membrane (GO:0016020);; cellular component: organelle (GO:0043226);; cellular component: organelle part (GO:0044422);; cellular component: cell part (GO:0044464);; cellular com…
gene46396	LOC109753131	0.603419	0.353814	0.612223	0.186601	0.842448	0.672499	1.13231	1.09616	--	--	Molecular Function: ATP binding (GO:0005524);; Cellular Component: mitochondrion (GO:0005739);; Molecular Function: 1-phosphatidylinositol-4-phosphate 5-kinase activity (GO:0016308);; Biological Process: phosphatidylinositol phosphorylation (GO:0046854);;	K00889|0|dosa:Os03t0356596-01|K00889 1-phosphatidylinositol-4-phosphate 5-kinase [EC:2.7.1.68] | (RAP-DB) Os03g0356596; Similar to Phosphatidylinositol-4-phosphate 5-kinase-like protein.	Inositol phosphate metabolism (ko00562);; Phosphatidylinositol signaling system (ko04070);; Endocytosis (ko04144)	[T]	Signal transduction mechanisms	Phosphatidylinositol-4-phosphate 5-Kinase	Phosphatidylinositol 4-phosphate 5-kinase 4 OS=Arabidopsis thaliana OX=3702 GN=PIP5K4 PE=4 SV=1	T	Signal transduction mechanisms	Os03g0356596, partial [Oryza sativa Japonica Group]	molecular function: binding (GO:0005488);; cellular component: cell (GO:0005623);; cellular component: organelle (GO:0043226);; cellular component: cell part (GO:0044464);; biological process: metabolic process (GO:0008152);; biological process: cellular process (GO:0009987);; biological process: single-organism process (GO:0044699);; molecular function: catalytic activity (GO:0003824)
Aegilops_tauschii_newGene_18319	--	0.812023	4.07199	2.41647	1.74843	1.87385	0.75752	3.15188	0.491235	--	--	--	--	--	[R]	General function prediction only	--	--	S	Function unknown	hypothetical protein GLYMA_13G020100 [Glycine max]	--
gene6719	LOC109765216	2.42969	3.64086	2.13428	0.668054	3.21691	1.85445	2.00632	2.80129	--	--	Molecular Function: DNA binding (GO:0003677);; Cellular Component: nucleus (GO:0005634);; Biological Process: regulation of transcription, DNA-templated (GO:0006355);; Cellular Component: plastid (GO:0009536);;	--	--	--	--	MYB-CC type transfactor, LHEQLE motif;; Myb-like DNA-binding domain	Myb family transcription factor APL OS=Arabidopsis thaliana OX=3702 GN=APL PE=1 SV=2	K	Transcription	myb family transcription factor APL-like [Aegilops tauschii subsp. tauschii]	molecular function: binding (GO:0005488);; cellular component: cell (GO:0005623);; cellular component: organelle (GO:0043226);; cellular component: cell part (GO:0044464);; biological process: biological regulation (GO:0065007)
Aegilops_tauschii_newGene_46364	--	1.09123	0.365391	0.694271	0.462951	0.156748	0.280249	0.317394	0.809848	--	--	Molecular Function: peroxidase activity (GO:0004601);; Cellular Component: extracellular region (GO:0005576);; Biological Process: response to oxidative stress (GO:0006979);; Cellular Component: plant-type cell wall (GO:0009505);; Biological Process: plant-type cell wall organization (GO:0009664);; Molecular Function: heme binding (GO:0020037);; Biological Process: hydrogen peroxide catabolic pro…	K00430|6.62219e-144|osa:4337892|K00430 peroxidase [EC:1.11.1.7] | (RefSeq) peroxidase 5	Phenylpropanoid biosynthesis (ko00940)	--	--	Peroxidase;; Peroxidase	Peroxidase 5 OS=Vitis vinifera OX=29760 GN=GSVIVT00037159001 PE=1 SV=2	G	Carbohydrate transport and metabolism	PREDICTED: peroxidase 5 [Oryza sativa Japonica Group]	biological process: metabolic process (GO:0008152);; biological process: cellular process (GO:0009987);; biological process: single-organism process (GO:0044699);; biological process: response to stimulus (GO:0050896);; biological process: detoxification (GO:0098754);; molecular function: catalytic activity (GO:0003824);; molecular function: antioxidant activity (GO:0016209);; cellular component:…
Aegilops_tauschii_newGene_18411	--	0	0	0	0	0	0	0.153839	0.831277	--	--	Molecular Function: DNA binding (GO:0003677);; Molecular Function: RNA binding (GO:0003723);; Molecular Function: serine-type endopeptidase activity (GO:0004252);; Cellular Component: nucleus (GO:0005634);; Biological Process: regulation of transcription, DNA-templated (GO:0006355);; Biological Process: proteolysis (GO:0006508);; Cellular Component: membrane (GO:0016020);; Biological Process: met…	--	--	--	--	--	--	--	--	Subtilisin-like protease [Triticum urartu]	molecular function: binding (GO:0005488);; biological process: metabolic process (GO:0008152);; molecular function: catalytic activity (GO:0003824);; cellular component: cell (GO:0005623);; cellular component: organelle (GO:0043226);; cellular component: cell part (GO:0044464);; biological process: biological regulation (GO:0065007);; cellular component: membrane (GO:0016020);; biological process…
gene14612	LOC109774019	8.61809	10.4088	7.91137	13.0372	5.40395	11.1298	3.37145	13.0064	[E]	Amino acid transport and metabolism	Molecular Function: transporter activity (GO:0005215);; Biological Process: oligopeptide transport (GO:0006857);; Cellular Component: integral component of membrane (GO:0016021);;	--	--	[E]	Amino acid transport and metabolism	POT family	Protein NRT1/ PTR FAMILY 8.3 OS=Arabidopsis thaliana OX=3702 GN=NPF8.3 PE=1 SV=1	E	Amino acid transport and metabolism	protein NRT1/ PTR FAMILY 8.3-like isoform X1 [Aegilops tauschii subsp. tauschii]	molecular function: transporter activity (GO:0005215);; biological process: localization (GO:0051179);; cellular component: membrane (GO:0016020);; cellular component: membrane part (GO:0044425)
Aegilops_tauschii_newGene_55970	--	0	0	0	0	2.09497	1.7115	0.61991	1.22511	--	--	Cellular Component: membrane (GO:0016020);;	--	--	--	--	--	--	I	Lipid transport and metabolism	PREDICTED: probable acyl-activating enzyme 18, peroxisomal isoform X2 [Brachypodium distachyon]	cellular component: membrane (GO:0016020)
gene11516	LOC109770574	2.46071	1.23972	2.20333	0.420718	2.15656	0.652711	4.95768	1.9165	--	--	Cellular Component: GINS complex (GO:0000811);; Cellular Component: chloroplast (GO:0009507);; Cellular Component: integral component of membrane (GO:0016021);; Biological Process: DNA duplex unwinding (GO:0032508);; Molecular Function: 3'-5' DNA helicase activity (GO:0043138);; Biological Process: DNA strand elongation involved in mitotic DNA replication (GO:1902983);;	K10732|3.64304e-130|bdi:100823089|K10732 GINS complex subunit 1 | (RefSeq) DNA replication complex GINS protein PSF1	--	[L]	Replication, recombination and repair	GINS complex protein	--	S	Function unknown	DNA replication complex GINS protein PSF1 [Aegilops tauschii subsp. tauschii]	cellular component: cell (GO:0005623);; cellular component: membrane-enclosed lumen (GO:0031974);; cellular component: macromolecular complex (GO:0032991);; cellular component: organelle (GO:0043226);; cellular component: organelle part (GO:0044422);; cellular component: cell part (GO:0044464);; cellular component: membrane (GO:0016020);; cellular component: membrane part (GO:0044425);; biologica…
gene54409	LOC109762032	1.63201	3.40042	0.422864	1.17824	1.46162	0.961374	0.63732	3.50602	[T]	Signal transduction mechanisms	Molecular Function: ATP binding (GO:0005524);; Cellular Component: plasma membrane (GO:0005886);; Biological Process: response to heat (GO:0009408);; Biological Process: response to auxin (GO:0009733);; Biological Process: response to abscisic acid (GO:0009737);; Biological Process: response to gibberellin (GO:0009739);; Biological Process: response to salicylic acid (GO:0009751);; Biological Pro…	--	--	[Q]	Secondary metabolites biosynthesis, transport and catabolism	ABC-2 type transporter;; ABC transporter	ABC transporter G family member 5 OS=Oryza sativa subsp. japonica OX=39947 GN=RCN1 PE=1 SV=1	V	Defense mechanisms	ABC transporter G family member 5-like [Aegilops tauschii subsp. tauschii]	molecular function: binding (GO:0005488);; cellular component: cell (GO:0005623);; cellular component: membrane (GO:0016020);; cellular component: cell part (GO:0044464);; biological process: response to stimulus (GO:0050896);; biological process: metabolic process (GO:0008152);; biological process: cellular process (GO:0009987);; biological process: single-organism process (GO:0044699);; cellula…
gene40047	LOC109746092	8.02692	22.2599	8.45819	17.8766	5.85978	10.8241	4.76796	16.0932	--	--	Cellular Component: mitochondrion (GO:0005739);; Molecular Function: kinase activity (GO:0016301);; Biological Process: phosphorylation (GO:0016310);;	--	--	--	--	Protein of unknown function (DUF668);; Domain of unknown function (DUF3475)	--	S	Function unknown	uncharacterized protein LOC109746092 [Aegilops tauschii subsp. tauschii]	cellular component: cell (GO:0005623);; cellular component: organelle (GO:0043226);; cellular component: cell part (GO:0044464);; molecular function: catalytic activity (GO:0003824);; biological process: metabolic process (GO:0008152);; biological process: cellular process (GO:0009987)
gene44310	LOC109750816	1.85971	2.58714	0.741394	2.03063	1.45023	0.334315	1.99756	2.11319	--	--	Cellular Component: cytoplasm (GO:0005737);; Biological Process: metal ion transport (GO:0030001);; Molecular Function: transition metal ion binding (GO:0046914);; Biological Process: cellular transition metal ion homeostasis (GO:0046916);;	--	--	[P]	Inorganic ion transport and metabolism	Heavy-metal-associated domain	Protein SODIUM POTASSIUM ROOT DEFECTIVE 1 OS=Arabidopsis thaliana OX=3702 GN=NAKR1 PE=1 SV=1	S	Function unknown	protein SODIUM POTASSIUM ROOT DEFECTIVE 1-like [Aegilops tauschii subsp. tauschii]	cellular component: cell (GO:0005623);; cellular component: cell part (GO:0044464);; biological process: localization (GO:0051179);; molecular function: binding (GO:0005488);; biological process: cellular process (GO:0009987);; biological process: single-organism process (GO:0044699);; biological process: biological regulation (GO:0065007)
gene46302	LOC109753013	5.1854	1.60118	3.8768	0.976844	4.47881	3.80123	6.664	3.95771	--	--	Cellular Component: cytoplasm (GO:0005737);; Biological Process: N-terminal protein amino acid methylation (GO:0006480);; Molecular Function: methyltransferase activity (GO:0008168);;	K16219|5.54467e-178|bdi:100831888|K16219 protein N-terminal methyltransferase [EC:2.1.1.244] | (RefSeq) alpha N-terminal protein methyltransferase 1	--	[R]	General function prediction only	AdoMet dependent proline di-methyltransferase;; Methyltransferase domain;; Methyltransferase domain	Alpha N-terminal protein methyltransferase 1 OS=Oryza sativa subsp. indica OX=39946 GN=OsI_13745 PE=3 SV=1	S	Function unknown	alpha N-terminal protein methyltransferase 1 [Aegilops tauschii subsp. tauschii]	cellular component: cell (GO:0005623);; cellular component: cell part (GO:0044464);; biological process: metabolic process (GO:0008152);; biological process: cellular process (GO:0009987);; molecular function: catalytic activity (GO:0003824)
gene39012	LOC109744950	14.4014	17.4957	20.8077	26.7848	17.9227	25.2746	7.13881	18.8132	[I]	Lipid transport and metabolism	Biological Process: metabolic process (GO:0008152);; Molecular Function: hydrolase activity (GO:0016787);;	--	--	[V]	Defense mechanisms	alpha/beta hydrolase fold;; Carboxylesterase family	Probable carboxylesterase 18 OS=Arabidopsis thaliana OX=3702 GN=CXE18 PE=1 SV=1	I	Lipid transport and metabolism	probable carboxylesterase 18 [Aegilops tauschii subsp. tauschii]	biological process: metabolic process (GO:0008152);; molecular function: catalytic activity (GO:0003824)
gene35200	LOC109740706	0.705629	0.397267	2.38735	0	0	0	5.86024	2.04538	--	--	Biological Process: killing of cells of other organism (GO:0031640);; Biological Process: defense response to fungus (GO:0050832);;	--	--	--	--	Gamma-thionin family	Defensin-like protein 2 OS=Triticum aestivum OX=4565 PE=1 SV=1	S	Function unknown	defensin-like protein 2 [Aegilops tauschii subsp. tauschii]	biological process: cell killing (GO:0001906);; biological process: multi-organism process (GO:0051704);; biological process: response to stimulus (GO:0050896)
gene41653	LOC109747887	2.15236	4.98342	1.92098	1.9585	5.64469	2.12428	3.38113	12.0111	[K]	Transcription	--	--	--	--	--	--	Uncharacterized protein At4g06744 OS=Arabidopsis thaliana OX=3702 GN=At4g06744 PE=2 SV=1	S	Function unknown	uncharacterized protein At4g06744-like [Aegilops tauschii subsp. tauschii]	--
gene20428	LOC109780538	0.470842	0.044526	0.214098	0.0613995	0.031706	0	1.5589	0.095278	--	--	Cellular Component: nucleus (GO:0005634);;	--	--	--	--	Helix-loop-helix DNA-binding domain	Transcription factor MYC2 OS=Arabidopsis thaliana OX=3702 GN=MYC2 PE=1 SV=2	S	Function unknown	transcription factor bHLH14-like [Aegilops tauschii subsp. tauschii]	cellular component: cell (GO:0005623);; cellular component: organelle (GO:0043226);; cellular component: cell part (GO:0044464)
gene30719	LOC109735684	1.30819	1.72381	2.24615	2.80871	1.1408	4.21078	0.478261	3.05743	--	--	Cellular Component: integral component of membrane (GO:0016021);;	--	--	--	--	--	--	S	Function unknown	uncharacterized protein LOC109735684 [Aegilops tauschii subsp. tauschii]	cellular component: membrane (GO:0016020);; cellular component: membrane part (GO:0044425)
gene55212	LOC109762922	13.9077	4.82406	15.3985	6.71643	11.764	9.96822	12.9916	4.34603	--	--	--	--	--	--	--	Lateral organ boundaries (LOB) domain	LOB domain-containing protein 37 OS=Arabidopsis thaliana OX=3702 GN=LBD37 PE=2 SV=1	S	Function unknown	LOB domain-containing protein 39-like [Aegilops tauschii subsp. tauschii]	--
gene21131	LOC109781309	0.03142	0	0.131574	0	0	0	9.30457	2.31444	[M]	Cell wall/membrane/envelope biogenesis	Molecular Function: cinnamoyl-CoA reductase activity (GO:0016621);; Molecular Function: coenzyme binding (GO:0050662);; Biological Process: oxidation-reduction process (GO:0055114);;	K09753|0|sita:101756000|K09753 cinnamoyl-CoA reductase [EC:1.2.1.44] | (RefSeq) cinnamoyl-CoA reductase 1-like	Phenylpropanoid biosynthesis (ko00940)	[V]	Defense mechanisms	NAD dependent epimerase/dehydratase family;; 3-beta hydroxysteroid dehydrogenase/isomerase family;; NAD(P)H-binding;; GDP-mannose 4,6 dehydratase;; NmrA-like family;; Male sterility protein;; Polysaccharide biosynthesis protein	Cinnamoyl-CoA reductase 1 OS=Oryza sativa subsp. japonica OX=39947 GN=CCR1 PE=1 SV=1	M	Cell wall/membrane/envelope biogenesis	cinnamoyl-CoA reductase 1-like [Aegilops tauschii subsp. tauschii]	biological process: metabolic process (GO:0008152);; biological process: single-organism process (GO:0044699);; molecular function: catalytic activity (GO:0003824);; molecular function: binding (GO:0005488)
gene48670	LOC109755663	0.572724	0.916667	0.799457	1.02199	0.151845	0.548108	0.377955	1.15731	--	--	--	K02184|0|bdi:100833447|K02184 formin 2 | (RefSeq) formin-like protein 12	--	--	--	Formin Homology 2 Domain;; C2 domain of PTEN tumour-suppressor protein	Formin-like protein 12 OS=Oryza sativa subsp. japonica OX=39947 GN=FH12 PE=3 SV=3	S	Function unknown	formin-like protein 12 isoform X1 [Aegilops tauschii subsp. tauschii]	--
Aegilops_tauschii_newGene_2148	--	0.419184	1.46847	0.2107	0.119601	0	0	0.127999	0.121463	--	--	--	--	--	--	--	Nsp1-like C-terminal region	--	--	--	hypothetical protein BRADI_5g11197v3 [Brachypodium distachyon]	--
gene45872	LOC109752544	4.20634	8.11284	1.18574	3.5184	4.76404	3.50533	2.71551	9.69492	--	--	Cellular Component: membrane (GO:0016020);;	--	--	--	--	Probable lipid transfer;; Protease inhibitor/seed storage/LTP family	Non-specific lipid transfer protein GPI-anchored 2 OS=Arabidopsis thaliana OX=3702 GN=LTPG2 PE=2 SV=1	S	Function unknown	non-specific lipid transfer protein GPI-anchored 2-like [Aegilops tauschii subsp. tauschii]	cellular component: membrane (GO:0016020)
gene5713	LOC109764109	0.742069	0.581816	0.825455	2.53815	0.469768	0.746654	0.514086	2.6216	[T]	Signal transduction mechanisms	Molecular Function: protein serine/threonine kinase activity (GO:0004674);; Molecular Function: ATP binding (GO:0005524);; Biological Process: protein phosphorylation (GO:0006468);;	--	--	--	--	Protein kinase domain;; Protein tyrosine kinase	Putative cysteine-rich receptor-like protein kinase 12 OS=Arabidopsis thaliana OX=3702 GN=CRK12 PE=3 SV=3	T	Signal transduction mechanisms	wall-associated receptor kinase-like 4 [Aegilops tauschii subsp. tauschii]	biological process: metabolic process (GO:0008152);; biological process: cellular process (GO:0009987);; molecular function: catalytic activity (GO:0003824);; molecular function: binding (GO:0005488)
gene29895	LOC109734772	219.513	205.019	230.036	104.99	310.154	207.795	443.94	174.807	[J]	Translation, ribosomal structure and biogenesis	Molecular Function: nucleotide binding (GO:0000166);; Biological Process: maturation of SSU-rRNA from tricistronic rRNA transcript (SSU-rRNA, 5.8S rRNA, LSU-rRNA) (GO:0000462);; Molecular Function: structural constituent of ribosome (GO:0003735);; Biological Process: translation (GO:0006412);; Cellular Component: cytosolic small ribosomal subunit (GO:0022627);;	K02974|4.41756e-80|zma:542641|K02974 small subunit ribosomal protein S24e | (RefSeq) pco066882(728), GRMZM2G151252; 40S ribosomal protein S24	Ribosome (ko03010)	[J]	Translation, ribosomal structure and biogenesis	Ribosomal protein S24e	40S ribosomal protein S24-2 OS=Arabidopsis thaliana OX=3702 GN=RPS24B PE=2 SV=2	J	Translation, ribosomal structure and biogenesis	40S ribosomal protein S24-1 [Aegilops tauschii subsp. tauschii]	molecular function: binding (GO:0005488);; biological process: metabolic process (GO:0008152);; biological process: cellular process (GO:0009987);; biological process: cellular component organization or biogenesis (GO:0071840);; molecular function: structural molecule activity (GO:0005198);; cellular component: cell (GO:0005623);; cellular component: macromolecular complex (GO:0032991);; cellular…
gene53689	LOC109761220	13.7924	55.785	31.4663	28.169	5.02295	1.48103	9.38989	17.6827	[CHR]	Energy production and conversion;; Coenzyme transport and metabolism;; General function prediction only	Molecular Function: phosphoglycerate dehydrogenase activity (GO:0004617);; Cellular Component: mitochondrion (GO:0005739);; Molecular Function: formate dehydrogenase (NAD+) activity (GO:0008863);; Biological Process: serine family amino acid biosynthetic process (GO:0009070);; Biological Process: formate catabolic process (GO:0042183);; Molecular Function: NAD binding (GO:0051287);; Biological Pr…	K00122|0|sbi:SORBI_04g030310|K00122 formate dehydrogenase [EC:1.2.1.2] | (RefSeq) SORBIDRAFT_04g030310, Sb04g030310; hypothetical protein	Glyoxylate and dicarboxylate metabolism (ko00630);; Carbon metabolism (ko01200)	[C]	Energy production and conversion	D-isomer specific 2-hydroxyacid dehydrogenase, NAD binding domain;; D-isomer specific 2-hydroxyacid dehydrogenase, catalytic domain;; NAD binding domain of 6-phosphogluconate dehydrogenase	Formate dehydrogenase 2, mitochondrial OS=Oryza sativa subsp. japonica OX=39947 GN=Os06g0486900 PE=2 SV=1	C	Energy production and conversion	formate dehydrogenase 2, mitochondrial-like [Aegilops tauschii subsp. tauschii]	biological process: metabolic process (GO:0008152);; biological process: single-organism process (GO:0044699);; molecular function: catalytic activity (GO:0003824);; cellular component: cell (GO:0005623);; cellular component: organelle (GO:0043226);; cellular component: cell part (GO:0044464);; biological process: cellular process (GO:0009987);; molecular function: binding (GO:0005488)
Aegilops_tauschii_newGene_61794	--	0	0	0	0	13.8695	54.3716	1.69827	8.15566	--	--	--	--	--	--	--	--	--	--	--	--	--
gene14759	LOC109774181	3.74913	0.749991	0.774863	0.205855	0.50487	0.50146	0.0309403	0	--	--	Molecular Function: iron ion transmembrane transporter activity (GO:0005381);; Molecular Function: manganese ion transmembrane transporter activity (GO:0005384);; Cellular Component: endoplasmic reticulum (GO:0005783);; Biological Process: intracellular sequestering of iron ion (GO:0006880);; Cellular Component: ER body (GO:0010168);; Cellular Component: integral component of membrane (GO:0016021…	--	--	--	--	--	Membrane protein of ER body 2 OS=Arabidopsis thaliana OX=3702 GN=MEB2 PE=1 SV=1	S	Function unknown	membrane protein of ER body-like protein [Aegilops tauschii subsp. tauschii]	biological process: localization (GO:0051179);; molecular function: transporter activity (GO:0005215);; cellular component: cell (GO:0005623);; cellular component: organelle (GO:0043226);; cellular component: cell part (GO:0044464);; biological process: cellular process (GO:0009987);; biological process: single-organism process (GO:0044699);; biological process: biological regulation (GO:0065007)…
gene14415	LOC109773810	0.848684	0.123857	1.25642	0.0615715	0.93881	0.294965	2.75825	0.739939	--	--	Molecular Function: ATP binding (GO:0005524);; Cellular Component: nucleus (GO:0005634);; Biological Process: regulation of transcription, DNA-templated (GO:0006355);; Biological Process: developmental process (GO:0032502);;	--	--	--	--	WRC;; QLQ	Growth-regulating factor 12 OS=Oryza sativa subsp. japonica OX=39947 GN=GRF12 PE=2 SV=1	K	Transcription	growth-regulating factor 12-like [Aegilops tauschii subsp. tauschii]	molecular function: binding (GO:0005488);; cellular component: cell (GO:0005623);; cellular component: organelle (GO:0043226);; cellular component: cell part (GO:0044464);; biological process: biological regulation (GO:0065007);; biological process: developmental process (GO:0032502)
Aegilops_tauschii_newGene_38090	--	0.566079	2.98975	0	0	0	0	0	0	--	--	Cellular Component: mitochondrion (GO:0005739);;	--	--	--	--	--	--	--	--	hypothetical protein BRADI_4g38671v3 [Brachypodium distachyon]	cellular component: cell (GO:0005623);; cellular component: organelle (GO:0043226);; cellular component: cell part (GO:0044464)
Aegilops_tauschii_newGene_53128	--	51.9185	18.464	40.3469	20.5207	0.508123	1.0755	60.9693	68.0152	--	--	--	--	--	--	--	--	--	--	--	hypothetical protein TRIUR3_11117 [Triticum urartu]	--
gene8673	LOC109767392	0.919679	1.28317	0.526774	1.10488	0.669315	0.4101	0.203763	1.7042	--	--	Molecular Function: DNA binding (GO:0003677);; Cellular Component: nucleus (GO:0005634);; Biological Process: regulation of transcription, DNA-templated (GO:0006355);;	--	--	--	--	No apical meristem (NAM) protein	Protein CUP-SHAPED COTYLEDON 2 OS=Arabidopsis thaliana OX=3702 GN=NAC098 PE=1 SV=1	S	Function unknown	protein CUP-SHAPED COTYLEDON 2-like [Aegilops tauschii subsp. tauschii]	molecular function: binding (GO:0005488);; cellular component: cell (GO:0005623);; cellular component: organelle (GO:0043226);; cellular component: cell part (GO:0044464);; biological process: biological regulation (GO:0065007)
gene18105	LOC109777913	3.15073	3.4123	2.85071	7.14244	2.19281	5.27457	3.76197	8.26357	[G]	Carbohydrate transport and metabolism	Molecular Function: sugar:proton symporter activity (GO:0005351);; Molecular Function: glucose transmembrane transporter activity (GO:0005355);; Cellular Component: integral component of plasma membrane (GO:0005887);; Biological Process: proton transport (GO:0015992);; Biological Process: glucose import (GO:0046323);; Biological Process: glucose transmembrane transport (GO:1904659);;	--	--	[R]	General function prediction only	Sugar (and other) transporter;; Major Facilitator Superfamily;; Fungal trichothecene efflux pump (TRI12)	Hexose carrier protein HEX6 OS=Ricinus communis OX=3988 GN=HEX6 PE=2 SV=1	G	Carbohydrate transport and metabolism	hexose carrier protein HEX6-like [Aegilops tauschii subsp. tauschii]	biological process: single-organism process (GO:0044699);; biological process: localization (GO:0051179);; molecular function: transporter activity (GO:0005215);; cellular component: cell (GO:0005623);; cellular component: membrane (GO:0016020);; cellular component: membrane part (GO:0044425);; cellular component: cell part (GO:0044464)
gene39993	LOC109746033	1.0971	2.19738	2.05575	0.537972	0.874011	1.88325	4.24236	1.74918	[E]	Amino acid transport and metabolism	Molecular Function: transaminase activity (GO:0008483);; Biological Process: biosynthetic process (GO:0009058);; Molecular Function: pyridoxal phosphate binding (GO:0030170);;	--	--	[E]	Amino acid transport and metabolism	Aminotransferase class I and II	Aspartate aminotransferase OS=Pinus pinaster OX=71647 GN=AAT PE=1 SV=1	E	Amino acid transport and metabolism	uncharacterized protein LOC109741839 [Aegilops tauschii subsp. tauschii]	molecular function: catalytic activity (GO:0003824);; biological process: metabolic process (GO:0008152);; molecular function: binding (GO:0005488)
gene47294	LOC109754133	3.15445	1.64308	3.21283	1.70029	11.8731	3.12851	12.1854	4.84028	--	--	Biological Process: lipid metabolic process (GO:0006629);;	--	--	[IOT]	Lipid transport and metabolism;; Posttranslational modification, protein turnover, chaperones;; Signal transduction mechanisms	Lipase (class 3);; Lipase 3 N-terminal region	--	S	Function unknown	uncharacterized protein LOC109754133 [Aegilops tauschii subsp. tauschii]	biological process: metabolic process (GO:0008152);; biological process: single-organism process (GO:0044699)
gene31453	LOC109736487	2.00129	1.11776	2.06217	0.643409	1.90243	1.01314	2.54552	2.17946	--	--	--	--	--	[DR]	Cell cycle control, cell division, chromosome partitioning;; General function prediction only	MATH domain	TNF receptor-associated factor homolog 1b OS=Arabidopsis thaliana OX=3702 GN=TRAF1B PE=1 SV=1	S	Function unknown	uncharacterized protein LOC109736487 isoform X1 [Aegilops tauschii subsp. tauschii]	--
gene18397	LOC109778260	2.79167	3.35524	0.969971	2.55824	3.07853	2.27854	1.46219	4.85372	[I]	Lipid transport and metabolism	Molecular Function: hydrolase activity, acting on ester bonds (GO:0016788);;	--	--	--	--	GDSL-like Lipase/Acylhydrolase	GDSL esterase/lipase At2g23540 OS=Arabidopsis thaliana OX=3702 GN=At2g23540 PE=2 SV=1	S	Function unknown	GDSL esterase/lipase At2g23540-like [Aegilops tauschii subsp. tauschii]	molecular function: catalytic activity (GO:0003824)
gene22668	LOC109783019	12.3523	14.3017	11.0771	4.33841	12.346	7.65802	15.21	10.9662	--	--	Molecular Function: hydrolase activity, hydrolyzing O-glycosyl compounds (GO:0004553);; Biological Process: carbohydrate metabolic process (GO:0005975);; Cellular Component: integral component of membrane (GO:0016021);; Molecular Function: polysaccharide binding (GO:0030247);; Cellular Component: anchored component of plasma membrane (GO:0046658);;	--	--	--	--	Glycosyl hydrolases family 17;; X8 domain	Glucan endo-1,3-beta-glucosidase 8 OS=Arabidopsis thaliana OX=3702 GN=At1g64760 PE=1 SV=2	S	Function unknown	glucan endo-1,3-beta-glucosidase 8-like [Aegilops tauschii subsp. tauschii]	molecular function: catalytic activity (GO:0003824);; biological process: metabolic process (GO:0008152);; cellular component: membrane (GO:0016020);; cellular component: membrane part (GO:0044425);; molecular function: binding (GO:0005488);; cellular component: cell (GO:0005623);; cellular component: cell part (GO:0044464)
gene51560	LOC109758872	21.9058	40.9792	34.3705	26.9919	24.1812	9.6979	21.5013	8.59663	--	--	Molecular Function: magnesium ion binding (GO:0000287);; Biological Process: mRNA splicing, via spliceosome (GO:0000398);; Molecular Function: dUTP diphosphatase activity (GO:0004170);; Cellular Component: cytoplasm (GO:0005737);; Biological Process: dUMP biosynthetic process (GO:0006226);; Molecular Function: U6 snRNA binding (GO:0017070);; Molecular Function: U4 snRNA binding (GO:0030621);; Bio…	K01520|1.76107e-13|sbi:SORBI_01g012360|K01520 dUTP pyrophosphatase [EC:3.6.1.23] | (RefSeq) SORBIDRAFT_01g012360, Sb01g012360; hypothetical protein	Pyrimidine metabolism (ko00240)	[F]	Nucleotide transport and metabolism	--	Deoxyuridine 5&apos;-triphosphate nucleotidohydrolase OS=Oryza sativa subsp. japonica OX=39947 GN=DUT PE=3 SV=1	F	Nucleotide transport and metabolism	uncharacterized protein LOC109758872 [Aegilops tauschii subsp. tauschii]	molecular function: binding (GO:0005488);; biological process: metabolic process (GO:0008152);; biological process: cellular process (GO:0009987);; molecular function: catalytic activity (GO:0003824);; cellular component: cell (GO:0005623);; cellular component: cell part (GO:0044464);; biological process: single-organism process (GO:0044699);; cellular component: macromolecular complex (GO:003299…
gene42995	LOC109749357	1.19288	1.48474	1.2192	0.153791	0.292172	0.311427	0.475236	0.421605	--	--	Molecular Function: protein binding (GO:0005515);; Molecular Function: GTP binding (GO:0005525);; Cellular Component: nucleus (GO:0005634);; Cellular Component: cytoplasm (GO:0005737);; Biological Process: response to auxin (GO:0009733);; Biological Process: negative regulation of mitotic metaphase/anaphase transition (GO:0045841);; Cellular Component: mitotic spindle (GO:0072686);; Biological Pr…	--	--	--	--	--	Flowering-promoting factor 1-like protein 1 OS=Oryza sativa subsp. japonica OX=39947 GN=RAA1 PE=1 SV=1	S	Function unknown	flowering-promoting factor 1-like protein 1 [Aegilops tauschii subsp. tauschii]	molecular function: binding (GO:0005488);; cellular component: cell (GO:0005623);; cellular component: organelle (GO:0043226);; cellular component: cell part (GO:0044464);; biological process: response to stimulus (GO:0050896);; biological process: biological regulation (GO:0065007);; cellular component: organelle part (GO:0044422)
gene34454	LOC109739837	8.22434	2.12575	7.50649	5.05607	20.8764	21.6871	17.8614	12.8728	[V]	Defense mechanisms	Biological Process: drug transmembrane transport (GO:0006855);; Molecular Function: drug transmembrane transporter activity (GO:0015238);; Molecular Function: antiporter activity (GO:0015297);; Cellular Component: integral component of membrane (GO:0016021);;	K03327|0|bdi:100822819|K03327 multidrug resistance protein, MATE family | (RefSeq) protein DETOXIFICATION 29	--	[R]	General function prediction only	MatE	Protein DETOXIFICATION 29 OS=Arabidopsis thaliana OX=3702 GN=DTX29 PE=1 SV=1	V	Defense mechanisms	uncharacterized protein LOC109739837 isoform X2 [Aegilops tauschii subsp. tauschii]	biological process: single-organism process (GO:0044699);; biological process: response to stimulus (GO:0050896);; biological process: localization (GO:0051179);; molecular function: transporter activity (GO:0005215);; cellular component: membrane (GO:0016020);; cellular component: membrane part (GO:0044425)
Aegilops_tauschii_newGene_64950	--	0.326496	0.69619	0.241488	0.264393	0.739711	0.752125	0.899272	1.62549	--	--	Biological Process: cellular process (GO:0009987);;	--	--	--	--	--	--	S	Function unknown	uncharacterized protein LOC109739475 [Aegilops tauschii subsp. tauschii]	biological process: cellular process (GO:0009987)
gene27818	LOC109732444	1.46686	4.74665	1.34876	1.75415	1.06996	3.69322	0.78411	2.16597	--	--	Cellular Component: membrane (GO:0016020);;	--	--	--	--	--	--	S	Function unknown	uncharacterized protein LOC109732444 isoform X1 [Aegilops tauschii subsp. tauschii]	cellular component: membrane (GO:0016020)
gene21637	LOC109781872	0.172382	0.331784	0.230006	0.541455	0.134858	0.723758	0.792015	2.72306	--	--	Molecular Function: protein serine/threonine kinase activity (GO:0004674);; Molecular Function: ATP binding (GO:0005524);; Cellular Component: plasma membrane (GO:0005886);; Biological Process: protein phosphorylation (GO:0006468);; Cellular Component: integral component of membrane (GO:0016021);; Biological Process: recognition of pollen (GO:0048544);;	--	--	--	--	Protein kinase domain;; Protein tyrosine kinase;; D-mannose binding lectin;; S-locus glycoprotein domain;; PAN-like domain	G-type lectin S-receptor-like serine/threonine-protein kinase At2g19130 OS=Arabidopsis thaliana OX=3702 GN=At2g19130 PE=2 SV=1	T	Signal transduction mechanisms	G-type lectin S-receptor-like serine/threonine-protein kinase At2g19130 [Aegilops tauschii subsp. tauschii]	biological process: metabolic process (GO:0008152);; biological process: cellular process (GO:0009987);; molecular function: catalytic activity (GO:0003824);; molecular function: binding (GO:0005488);; cellular component: cell (GO:0005623);; cellular component: membrane (GO:0016020);; cellular component: cell part (GO:0044464);; cellular component: membrane part (GO:0044425);; biological process:…
gene8038	LOC109766687	1.99395	1.33187	2.75614	1.02089	1.72839	1.92183	1.72746	1.98941	[MDT]	Cell wall/membrane/envelope biogenesis;; Cell cycle control, cell division, chromosome partitioning;; Signal transduction mechanisms	Molecular Function: ATP binding (GO:0005524);;	--	--	[O]	Posttranslational modification, protein turnover, chaperones	Domain associated at C-terminal with AAA;; ATPase family associated with various cellular activities (AAA)	Protein HYPER-SENSITIVITY-RELATED 4 OS=Arabidopsis thaliana OX=3702 GN=HSR4 PE=2 SV=1	O	Posttranslational modification, protein turnover, chaperones	AAA-ATPase At3g50940-like [Aegilops tauschii subsp. tauschii]	molecular function: binding (GO:0005488)
gene50474	LOC109757677	0.650565	0.162095	0.945235	0	0.339226	0.172269	3.35373	1.39946	--	--	--	--	--	--	--	--	--	S	Function unknown	uncharacterized protein LOC109757677 [Aegilops tauschii subsp. tauschii]	--
gene47086	LOC109753895	2.92572	0.724039	2.2419	0.308534	2.58883	1.86971	4.00613	1.78089	[P]	Inorganic ion transport and metabolism	Molecular Function: ATP binding (GO:0005524);; Molecular Function: ATPase activity (GO:0016887);;	K01551|0|bdi:100822194|K01551 arsenite-transporting ATPase [EC:3.6.3.16] | (RefSeq) ATPase ASNA1 homolog 2-like	--	[P]	Inorganic ion transport and metabolism	Anion-transporting ATPase;; Cellulose biosynthesis protein BcsQ	ATPase ARSA1 OS=Chlamydomonas reinhardtii OX=3055 GN=ARSA1 PE=1 SV=2	P	Inorganic ion transport and metabolism	ATPase ASNA1 homolog 2-like [Aegilops tauschii subsp. tauschii]	molecular function: binding (GO:0005488);; molecular function: catalytic activity (GO:0003824)
gene41932	LOC109748197	0.452441	0.10972	0.484337	0.0600125	0.270217	0.061559	0.752316	0.257996	--	--	Cellular Component: mitochondrion (GO:0005739);;	--	--	[R]	General function prediction only	PPR repeat;; PPR repeat family;; PPR repeat;; Pentatricopeptide repeat domain	Pentatricopeptide repeat-containing protein At5g08510 OS=Arabidopsis thaliana OX=3702 GN=PCMP-E20 PE=2 SV=1	S	Function unknown	pentatricopeptide repeat-containing protein At5g08510 [Aegilops tauschii subsp. tauschii]	cellular component: cell (GO:0005623);; cellular component: organelle (GO:0043226);; cellular component: cell part (GO:0044464)
gene38375	LOC109744237	1.96972	12.6317	4.99858	4.29274	7.7718	4.70247	9.4329	4.64038	--	--	Molecular Function: RNA polymerase II regulatory region sequence-specific DNA binding (GO:0000977);; Molecular Function: RNA polymerase II transcription factor binding (GO:0001085);; Molecular Function: transcriptional activator activity, RNA polymerase II transcription regulatory region sequence-specific binding (GO:0001228);; Molecular Function: chromatin binding (GO:0003682);; Cellular Compone…	--	--	[K]	Transcription	GATA zinc finger	GATA transcription factor 21 OS=Arabidopsis thaliana OX=3702 GN=GATA21 PE=1 SV=2	K	Transcription	putative GATA transcription factor 22 [Aegilops tauschii subsp. tauschii]	molecular function: binding (GO:0005488);; biological process: biological regulation (GO:0065007);; molecular function: nucleic acid binding transcription factor activity (GO:0001071);; cellular component: cell (GO:0005623);; cellular component: organelle (GO:0043226);; cellular component: cell part (GO:0044464);; cellular component: macromolecular complex (GO:0032991);; biological process: cellu…
gene33405	LOC109738660	1.90309	0.568847	1.01683	0.423195	2.01917	1.68971	0.966686	1.23816	--	--	Molecular Function: iron ion transmembrane transporter activity (GO:0005381);; Molecular Function: manganese ion transmembrane transporter activity (GO:0005384);; Cellular Component: endoplasmic reticulum (GO:0005783);; Biological Process: intracellular sequestering of iron ion (GO:0006880);; Cellular Component: ER body (GO:0010168);; Cellular Component: integral component of membrane (GO:0016021…	--	--	--	--	--	Membrane protein of ER body-like protein OS=Arabidopsis thaliana OX=3702 GN=MEBL PE=2 SV=1	S	Function unknown	membrane protein of ER body-like protein [Aegilops tauschii subsp. tauschii]	biological process: localization (GO:0051179);; molecular function: transporter activity (GO:0005215);; cellular component: cell (GO:0005623);; cellular component: organelle (GO:0043226);; cellular component: cell part (GO:0044464);; biological process: cellular process (GO:0009987);; biological process: single-organism process (GO:0044699);; biological process: biological regulation (GO:0065007)…
Aegilops_tauschii_newGene_66565	--	0	0	2.36391	1.42402	1.17076	0.223754	0	0	--	--	--	--	--	--	--	--	--	--	--	hypothetical protein TRIUR3_06013 [Triticum urartu]	--
gene39259	LOC109745217	32.2336	7.91873	24.6557	4.73317	21.5973	15.2022	94.8064	37.5985	--	--	Cellular Component: nucleosome (GO:0000786);; Molecular Function: DNA binding (GO:0003677);; Cellular Component: nucleus (GO:0005634);; Molecular Function: protein heterodimerization activity (GO:0046982);;	K11251|5.13258e-50|bvg:104890299|K11251 histone H2A | (RefSeq) probable histone H2A.1	--	[B]	Chromatin structure and dynamics	C-terminus of histone H2A;; Core histone H2A/H2B/H3/H4;; Histone-like transcription factor (CBF/NF-Y) and archaeal histone	Protein H2A.5 OS=Triticum aestivum OX=4565 GN=H2A-2 PE=2 SV=3	B	Chromatin structure and dynamics	histone H2A.1-like [Aegilops tauschii subsp. tauschii]	cellular component: cell (GO:0005623);; cellular component: macromolecular complex (GO:0032991);; cellular component: organelle (GO:0043226);; cellular component: organelle part (GO:0044422);; cellular component: cell part (GO:0044464);; molecular function: binding (GO:0005488)
gene10254	LOC109769159	3.85395	1.32702	2.26757	0.821368	2.14574	1.44227	2.29699	0.891845	[Q]	Secondary metabolites biosynthesis, transport and catabolism	Biological Process: response to light stimulus (GO:0009416);; Biological Process: gibberellin biosynthetic process (GO:0009686);; Biological Process: gibberellic acid mediated signaling pathway (GO:0009740);; Molecular Function: gibberellin 3-beta-dioxygenase activity (GO:0016707);; Molecular Function: metal ion binding (GO:0046872);; Biological Process: oxidation-reduction process (GO:0055114);;	K04124|0|sita:101753273|K04124 gibberellin 3-beta-dioxygenase [EC:1.14.11.15] | (RefSeq) gibberellin 3-beta-dioxygenase 2-2-like	Diterpenoid biosynthesis (ko00904)	[QR]	Secondary metabolites biosynthesis, transport and catabolism;; General function prediction only	2OG-Fe(II) oxygenase superfamily;; non-haem dioxygenase in morphine synthesis N-terminal	Gibberellin 3-beta-dioxygenase 2-2 OS=Triticum aestivum OX=4565 GN=GA3ox2-2 PE=2 SV=1	S	Function unknown	gibberellin 3-beta-dioxygenase 2-2 [Aegilops tauschii subsp. tauschii]	biological process: response to stimulus (GO:0050896);; biological process: metabolic process (GO:0008152);; biological process: cellular process (GO:0009987);; biological process: single-organism process (GO:0044699);; biological process: signaling (GO:0023052);; biological process: biological regulation (GO:0065007);; molecular function: catalytic activity (GO:0003824);; molecular function: bin…
gene44851	LOC109751414	12.0077	3.81574	7.35016	6.81387	0.0875935	0.0331647	0.0965373	0.0339145	[QV]	Secondary metabolites biosynthesis, transport and catabolism;; Defense mechanisms	Molecular Function: iron ion binding (GO:0005506);; Cellular Component: integral component of membrane (GO:0016021);; Molecular Function: oxidoreductase activity, acting on paired donors, with incorporation or reduction of molecular oxygen, NAD(P)H as one donor, and incorporation of one atom of oxygen (GO:0016709);; Molecular Function: heme binding (GO:0020037);; Biological Process: electron tran…	--	--	[Q]	Secondary metabolites biosynthesis, transport and catabolism	Cytochrome P450	Cytochrome P450 76M5 OS=Oryza sativa subsp. japonica OX=39947 GN=CYP76M5 PE=1 SV=1	Q	Secondary metabolites biosynthesis, transport and catabolism	cytochrome P450 76M5-like [Aegilops tauschii subsp. tauschii]	molecular function: binding (GO:0005488);; cellular component: membrane (GO:0016020);; cellular component: membrane part (GO:0044425);; biological process: metabolic process (GO:0008152);; biological process: single-organism process (GO:0044699);; molecular function: catalytic activity (GO:0003824);; biological process: cellular process (GO:0009987)
gene10391	LOC109769309	1.14038	0.291694	1.47633	0.250866	1.04011	0.378735	1.68418	0.994553	[J]	Translation, ribosomal structure and biogenesis	Cellular Component: nuclear chromosome, telomeric region (GO:0000784);; Molecular Function: damaged DNA binding (GO:0003684);; Biological Process: double-strand break repair via nonhomologous end joining (GO:0006303);; Cellular Component: thylakoid (GO:0009579);; Biological Process: protection from non-homologous end joining at telomere (GO:0031848);; Molecular Function: 5'-3' exodeoxyribonucleas…	K15340|0|bdi:100843196|K15340 DNA cross-link repair 1A protein | (RefSeq) uncharacterized LOC100843196	--	[L]	Replication, recombination and repair	DNA repair metallo-beta-lactamase;; SAM domain (Sterile alpha motif);; SAM domain (Sterile alpha motif)	DNA cross-link repair protein SNM1 OS=Arabidopsis thaliana OX=3702 GN=SNM1 PE=2 SV=1	J	Translation, ribosomal structure and biogenesis	uncharacterized protein LOC109769309 [Aegilops tauschii subsp. tauschii]	cellular component: cell (GO:0005623);; cellular component: membrane-enclosed lumen (GO:0031974);; cellular component: organelle (GO:0043226);; cellular component: organelle part (GO:0044422);; cellular component: cell part (GO:0044464);; molecular function: binding (GO:0005488);; biological process: metabolic process (GO:0008152);; biological process: cellular process (GO:0009987);; biological p…
gene52190	LOC109759565	45.2366	36.7109	12.1119	28.7356	9.6711	21.893	2.91363	25.0677	[K]	Transcription	Molecular Function: ADP binding (GO:0043531);;	K13457|0|obr:102703611|K13457 disease resistance protein RPM1 | (RefSeq) disease resistance protein RPM1-like	Plant-pathogen interaction (ko04626)	[T]	Signal transduction mechanisms	NB-ARC domain	Disease resistance protein RPM1 OS=Arabidopsis thaliana OX=3702 GN=RPM1 PE=1 SV=1	S	Function unknown	disease resistance protein RPM1-like [Aegilops tauschii subsp. tauschii]	molecular function: binding (GO:0005488)
gene48693	LOC109755681	0.87052	0.315902	1.12335	0.216969	0.232149	0.157915	1.18124	0.327812	[L]	Replication, recombination and repair	Molecular Function: recombinase activity (GO:0000150);; Molecular Function: four-way junction DNA binding (GO:0000400);; Biological Process: meiotic DNA recombinase assembly (GO:0000707);; Cellular Component: condensed nuclear chromosome, centromeric region (GO:0000780);; Molecular Function: double-stranded DNA binding (GO:0003690);; Molecular Function: single-stranded DNA binding (GO:0003697);; …	K10869|0|bdi:100846195|K10869 RAD51-like protein 1 | (RefSeq) DNA repair protein RAD51 homolog 2	Homologous recombination (ko03440)	[L]	Replication, recombination and repair	Rad51;; AAA domain;; recA bacterial DNA recombination protein;; KaiC	DNA repair protein RAD51 homolog 2 OS=Arabidopsis thaliana OX=3702 GN=RAD51B PE=2 SV=2	L	Replication, recombination and repair	DNA repair protein RAD51 homolog 2 [Aegilops tauschii subsp. tauschii]	molecular function: catalytic activity (GO:0003824);; molecular function: binding (GO:0005488);; biological process: reproduction (GO:0000003);; biological process: metabolic process (GO:0008152);; biological process: cellular process (GO:0009987);; biological process: reproductive process (GO:0022414);; biological process: single-organism process (GO:0044699);; biological process: response to st…
gene7068	LOC109765611	8.5107	7.76171	9.95073	5.66661	13.2739	5.83676	13.2415	5.67184	--	--	--	--	--	--	--	Protein of unknown function (DUF3531)	--	S	Function unknown	uncharacterized protein LOC109765611 [Aegilops tauschii subsp. tauschii]	--
Aegilops_tauschii_newGene_59762	--	0	0.0211465	0	0	0	0	2.80272	0.672369	--	--	--	--	--	--	--	--	--	--	--	uncharacterized protein LOC109781241 [Aegilops tauschii subsp. tauschii]	--
gene39790	LOC109745797	12.2592	9.13488	7.8042	1.78713	8.42948	4.79614	15.8111	8.3715	--	--	Molecular Function: copper ion binding (GO:0005507);; Cellular Component: plant-type cell wall (GO:0009505);; Cellular Component: plasmodesma (GO:0009506);; Molecular Function: oxidoreductase activity, oxidizing metal ions (GO:0016722);; Biological Process: oxidation-reduction process (GO:0055114);;	--	--	[Q]	Secondary metabolites biosynthesis, transport and catabolism	Multicopper oxidase;; Multicopper oxidase;; Multicopper oxidase	Monocopper oxidase-like protein SKU5 OS=Arabidopsis thaliana OX=3702 GN=SKU5 PE=1 SV=1	Q	Secondary metabolites biosynthesis, transport and catabolism	monocopper oxidase-like protein SKU5 [Aegilops tauschii subsp. tauschii]	molecular function: binding (GO:0005488);; cellular component: cell (GO:0005623);; cellular component: cell part (GO:0044464);; cellular component: cell junction (GO:0030054);; biological process: metabolic process (GO:0008152);; biological process: single-organism process (GO:0044699);; molecular function: catalytic activity (GO:0003824)
gene7463	LOC109766049	0.559836	0.512926	0.361306	0.541	1.57072	3.81147	8.27859	22.5949	[T]	Signal transduction mechanisms	Molecular Function: protein serine/threonine kinase activity (GO:0004674);; Molecular Function: ATP binding (GO:0005524);; Cellular Component: plasma membrane (GO:0005886);; Biological Process: protein phosphorylation (GO:0006468);; Cellular Component: integral component of membrane (GO:0016021);;	--	--	--	--	Protein kinase domain;; Protein tyrosine kinase	Rust resistance kinase Lr10 OS=Triticum aestivum OX=4565 GN=LRK10 PE=2 SV=1	T	Signal transduction mechanisms	rust resistance kinase Lr10-like [Aegilops tauschii subsp. tauschii]	biological process: metabolic process (GO:0008152);; biological process: cellular process (GO:0009987);; molecular function: catalytic activity (GO:0003824);; molecular function: binding (GO:0005488);; cellular component: cell (GO:0005623);; cellular component: membrane (GO:0016020);; cellular component: cell part (GO:0044464);; cellular component: membrane part (GO:0044425)
Aegilops_tauschii_newGene_7321	--	9.05638	10.17	7.18402	9.25695	8.75417	11.5828	11.9311	4.72471	--	--	Molecular Function: NAD+ ADP-ribosyltransferase activity (GO:0003950);;	--	--	--	--	RCD1-SRO-TAF4 (RST) plant domain	Inactive poly [ADP-ribose] polymerase RCD1 OS=Arabidopsis thaliana OX=3702 GN=RCD1 PE=1 SV=1	S	Function unknown	SRO1 [Thinopyrum ponticum x Triticum aestivum]	molecular function: catalytic activity (GO:0003824)
gene51094	LOC109758357	6.12459	3.40762	3.09944	3.75781	10.2886	8.64438	0.761272	1.7936	--	--	Molecular Function: sulfotransferase activity (GO:0008146);;	--	--	[R]	General function prediction only	Sulfotransferase domain;; Sulfotransferase family	Cytosolic sulfotransferase 5 OS=Arabidopsis thaliana OX=3702 GN=SOT5 PE=1 SV=1	S	Function unknown	cytosolic sulfotransferase 5-like [Aegilops tauschii subsp. tauschii]	molecular function: catalytic activity (GO:0003824)
gene21730	LOC109781981	0.964712	2.05674	0.987461	0.234772	5.04438	3.44545	5.46824	1.72601	--	--	Molecular Function: aspartic-type endopeptidase activity (GO:0004190);; Cellular Component: mitochondrion (GO:0005739);; Biological Process: proteolysis (GO:0006508);; Biological Process: protein catabolic process (GO:0030163);; Cellular Component: apoplast (GO:0048046);;	--	--	[O]	Posttranslational modification, protein turnover, chaperones	Xylanase inhibitor N-terminal;; Xylanase inhibitor C-terminal;; Eukaryotic aspartyl protease	Aspartyl protease family protein At5g10770 OS=Arabidopsis thaliana OX=3702 GN=At5g10770 PE=2 SV=1	O	Posttranslational modification, protein turnover, chaperones	aspartyl protease family protein At5g10770-like [Aegilops tauschii subsp. tauschii]	biological process: metabolic process (GO:0008152);; molecular function: catalytic activity (GO:0003824);; cellular component: cell (GO:0005623);; cellular component: organelle (GO:0043226);; cellular component: cell part (GO:0044464);; cellular component: extracellular region (GO:0005576)
gene46307	LOC109753027	0.831239	3.78858	1.43162	2.59234	6.29924	3.93179	3.0965	6.63489	[HR]	Coenzyme transport and metabolism;; General function prediction only	Molecular Function: hydrolase activity (GO:0016787);;	--	--	[R]	General function prediction only	Alpha/beta hydrolase family;; alpha/beta hydrolase fold;; Prolyl oligopeptidase family;; Serine hydrolase	--	S	Function unknown	uncharacterized protein LOC109753027 [Aegilops tauschii subsp. tauschii]	molecular function: catalytic activity (GO:0003824)
gene3414	LOC109739017	3.47283	2.95333	4.67127	8.72216	5.31845	15.2294	6.07635	16.4586	--	--	Cellular Component: integral component of membrane (GO:0016021);;	--	--	--	--	Protein of unknown function (DUF2921)	--	S	Function unknown	uncharacterized protein LOC109739017 [Aegilops tauschii subsp. tauschii]	cellular component: membrane (GO:0016020);; cellular component: membrane part (GO:0044425)
gene27165	LOC109731746	0	0	0	0	0.896243	0.491736	0.494411	1.3166	[R]	General function prediction only	Molecular Function: ADP binding (GO:0043531);;	--	--	[T]	Signal transduction mechanisms	NB-ARC domain;; Leucine Rich repeats (2 copies)	Putative disease resistance protein RGA4 OS=Solanum bulbocastanum OX=147425 GN=RGA4 PE=2 SV=1	S	Function unknown	NBS-LRR protein [Triticum aestivum]	molecular function: binding (GO:0005488)
gene11029	LOC109770028	0.693326	0.466563	0.787491	0.732359	0.282811	0.709336	0.60892	1.1749	--	--	Cellular Component: plastid (GO:0009536);; Molecular Function: metal ion binding (GO:0046872);;	--	--	[A]	RNA processing and modification	Torus domain;; Zinc finger C-x8-C-x5-C-x3-H type (and similar)	Zinc finger CCCH domain-containing protein 7 OS=Oryza sativa subsp. japonica OX=39947 GN=Os01g0572100 PE=2 SV=1	S	Function unknown	zinc finger CCCH domain-containing protein 7 [Aegilops tauschii subsp. tauschii]	cellular component: cell (GO:0005623);; cellular component: organelle (GO:0043226);; cellular component: cell part (GO:0044464);; molecular function: binding (GO:0005488)
Aegilops_tauschii_newGene_11691	--	0.723222	0.247412	0.627911	0.408042	0.889942	0.474629	1.22275	0.132356	--	--	--	--	--	--	--	Ferritin-like domain;; Ferritin-like domain	Desiccation-related protein PCC13-62 OS=Craterostigma plantagineum OX=4153 PE=2 SV=1	S	Function unknown	predicted protein [Hordeum vulgare subsp. vulgare]	--
gene25101	LOC109785690	33.024	9.67621	39.8056	9.04764	18.6952	15.6122	74.9726	27.9747	--	--	Cellular Component: nucleosome (GO:0000786);; Molecular Function: DNA binding (GO:0003677);; Cellular Component: nucleus (GO:0005634);; Biological Process: nucleosome assembly (GO:0006334);; Molecular Function: protein heterodimerization activity (GO:0046982);;	K11254|2.2274e-46|zma:103634846|K11254 histone H4 | (RefSeq) histone H4	--	[B]	Chromatin structure and dynamics	Centromere kinetochore component CENP-T histone fold;; TATA box binding protein associated factor (TAF)	Histone H4 OS=Glycine max OX=3847 PE=3 SV=1	B	Chromatin structure and dynamics	histone H4 [Zea mays]	cellular component: cell (GO:0005623);; cellular component: macromolecular complex (GO:0032991);; cellular component: organelle (GO:0043226);; cellular component: organelle part (GO:0044422);; cellular component: cell part (GO:0044464);; molecular function: binding (GO:0005488);; biological process: cellular process (GO:0009987);; biological process: cellular component organization or biogenesis …
Aegilops_tauschii_newGene_68626	--	0	0	0.938386	0.863295	2.03929	0.76208	1.94261	0.489548	--	--	--	--	--	--	--	--	--	--	--	--	--
gene20117	LOC109780184	0.996059	4.14768	1.26329	1.45797	1.95788	1.25027	2.02953	1.59415	--	--	--	--	--	[O]	Posttranslational modification, protein turnover, chaperones	Ring finger domain;; RING-like zinc finger;; RING-H2 zinc finger domain;; Zinc finger, C3HC4 type (RING finger);; Zinc finger, C3HC4 type (RING finger);; RING-type zinc-finger;; Anaphase-promoting complex subunit 11 RING-H2 finger	RING-H2 finger protein ATL1 OS=Arabidopsis thaliana OX=3702 GN=ATL1 PE=2 SV=1	O	Posttranslational modification, protein turnover, chaperones	RING-H2 finger protein ATL1-like [Aegilops tauschii subsp. tauschii]	--
gene31535	LOC109736582	41.8615	107.296	94.3595	235.801	98.9411	156.482	51.204	131.585	[Q]	Secondary metabolites biosynthesis, transport and catabolism	Molecular Function: metal ion binding (GO:0046872);; Molecular Function: dioxygenase activity (GO:0051213);; Biological Process: oxidation-reduction process (GO:0055114);;	--	--	[QR]	Secondary metabolites biosynthesis, transport and catabolism;; General function prediction only	2OG-Fe(II) oxygenase superfamily;; non-haem dioxygenase in morphine synthesis N-terminal	Flavanone 3-dioxygenase 2 OS=Oryza sativa subsp. japonica OX=39947 GN=F3H-2 PE=1 SV=1	S	Function unknown	protein DOWNY MILDEW RESISTANCE 6-like [Aegilops tauschii subsp. tauschii]	molecular function: binding (GO:0005488);; biological process: metabolic process (GO:0008152);; biological process: single-organism process (GO:0044699);; molecular function: catalytic activity (GO:0003824)
gene5003	LOC109756447	98.7722	30.0673	85.7012	35.1514	122.592	58.0203	146.212	75.9649	[G]	Carbohydrate transport and metabolism	Molecular Function: hydrolase activity, hydrolyzing O-glycosyl compounds (GO:0004553);; Cellular Component: cell wall (GO:0005618);; Biological Process: xyloglucan metabolic process (GO:0010411);; Molecular Function: xyloglucan:xyloglucosyl transferase activity (GO:0016762);; Biological Process: cell wall biogenesis (GO:0042546);; Cellular Component: apoplast (GO:0048046);; Biological Process: ce…	K08235|0|bdi:100826179|K08235 xyloglucan:xyloglucosyl transferase [EC:2.4.1.207] | (RefSeq) probable xyloglucan endotransglucosylase/hydrolase	--	--	--	Glycosyl hydrolases family 16;; Xyloglucan endo-transglycosylase (XET) C-terminus	Probable xyloglucan endotransglucosylase/hydrolase OS=Triticum aestivum OX=4565 GN=XTH PE=2 SV=1	G	Carbohydrate transport and metabolism	probable xyloglucan endotransglucosylase/hydrolase [Aegilops tauschii subsp. tauschii]	molecular function: catalytic activity (GO:0003824);; cellular component: cell (GO:0005623);; cellular component: cell part (GO:0044464);; biological process: metabolic process (GO:0008152);; biological process: cellular process (GO:0009987);; biological process: cellular component organization or biogenesis (GO:0071840);; cellular component: extracellular region (GO:0005576)
gene49239	LOC109756289	16.9498	27.6079	13.5413	39.7405	3.93143	3.825	6.03144	12.894	[F]	Nucleotide transport and metabolism	Molecular Function: dihydropyrimidinase activity (GO:0004157);; Cellular Component: endoplasmic reticulum (GO:0005783);; Cellular Component: Golgi apparatus (GO:0005794);; Biological Process: uracil catabolic process (GO:0006212);;	K01464|7.31695e-141|bdi:100846794|K01464 dihydropyrimidinase [EC:3.5.2.2] | (RefSeq) dihydropyrimidinase	Pyrimidine metabolism (ko00240);; beta-Alanine metabolism (ko00410);; Pantothenate and CoA biosynthesis (ko00770)	[F]	Nucleotide transport and metabolism	Amidohydrolase family	Dihydropyrimidinase OS=Arabidopsis thaliana OX=3702 GN=PYD2 PE=1 SV=1	F	Nucleotide transport and metabolism	dihydropyrimidinase-like [Aegilops tauschii subsp. tauschii]	molecular function: catalytic activity (GO:0003824);; cellular component: cell (GO:0005623);; cellular component: organelle (GO:0043226);; cellular component: cell part (GO:0044464);; biological process: metabolic process (GO:0008152);; biological process: cellular process (GO:0009987);; biological process: single-organism process (GO:0044699)
gene45160	LOC109751764	0.971889	0.740735	0.855772	0.241336	1.96942	1.70247	2.6725	2.18359	[M]	Cell wall/membrane/envelope biogenesis	Cellular Component: Golgi membrane (GO:0000139);; Cellular Component: mitochondrion (GO:0005739);; Cellular Component: endosome (GO:0005768);; Cellular Component: vacuolar membrane (GO:0005774);; Cellular Component: trans-Golgi network (GO:0005802);; Cellular Component: plastid (GO:0009536);; Cellular Component: integral component of membrane (GO:0016021);; Biological Process: pectin biosynthetic…	K13648|0|bdi:100823014|K13648 alpha-1,4-galacturonosyltransferase [EC:2.4.1.43] | (RefSeq) probable galacturonosyltransferase 3	Starch and sucrose metabolism (ko00500);; Amino sugar and nucleotide sugar metabolism (ko00520)	--	--	Glycosyl transferase family 8	Probable galacturonosyltransferase 3 OS=Arabidopsis thaliana OX=3702 GN=GAUT3 PE=2 SV=2	G	Carbohydrate transport and metabolism	probable galacturonosyltransferase 3 [Aegilops tauschii subsp. tauschii]	cellular component: cell (GO:0005623);; cellular component: membrane (GO:0016020);; cellular component: organelle (GO:0043226);; cellular component: organelle part (GO:0044422);; cellular component: cell part (GO:0044464);; cellular component: membrane part (GO:0044425);; biological process: metabolic process (GO:0008152);; biological process: single-organism process (GO:0044699);; molecular func…
gene13905	LOC109773235	23.3424	19.6175	19.9094	31.7488	10.8876	22.2795	8.12461	19.3941	[P]	Inorganic ion transport and metabolism	Molecular Function: potassium ion transmembrane transporter activity (GO:0015079);; Cellular Component: integral component of membrane (GO:0016021);; Biological Process: potassium ion transmembrane transport (GO:0071805);;	K03549|0|bdi:100821257|K03549 KUP system potassium uptake protein | (RefSeq) potassium transporter 18	--	--	--	K+ potassium transporter	Potassium transporter 18 OS=Oryza sativa subsp. japonica OX=39947 GN=HAK18 PE=2 SV=1	P	Inorganic ion transport and metabolism	potassium transporter 18-like [Aegilops tauschii subsp. tauschii]	biological process: localization (GO:0051179);; molecular function: transporter activity (GO:0005215);; cellular component: membrane (GO:0016020);; cellular component: membrane part (GO:0044425);; biological process: cellular process (GO:0009987);; biological process: single-organism process (GO:0044699)
gene41686	LOC109747912	318.811	64.7914	212.047	33.0047	169.182	144.445	454.583	230.954	--	--	--	--	--	--	--	Ricin-type beta-trefoil lectin domain-like	Ricin B-like lectin R40C1 OS=Oryza sativa subsp. japonica OX=39947 GN=R40C1 PE=1 SV=1	S	Function unknown	hypothetical protein TRIUR3_29100 [Triticum urartu]	--
gene3449	LOC109739346	16.9607	6.17863	12.4986	9.74351	10.9379	7.32084	19.3133	13.4755	[S]	Function unknown	Molecular Function: phosphatidylinositol binding (GO:0035091);;	--	--	--	--	Protein RETICULATA-related;; Haem-binding uptake, Tiki superfamily, ChaN;; PX domain;; Vps5 C terminal like	Protein RETICULATA-RELATED 6, chloroplastic OS=Arabidopsis thaliana OX=3702 GN=RER6 PE=2 SV=1	S	Function unknown	protein RETICULATA-RELATED 5, chloroplastic-like [Aegilops tauschii subsp. tauschii]	molecular function: binding (GO:0005488)
gene18693	LOC109778570	16.2867	3.06269	18.2054	1.75013	8.99063	4.83729	43.4487	13.8371	[G]	Carbohydrate transport and metabolism	Molecular Function: hydrolase activity, hydrolyzing O-glycosyl compounds (GO:0004553);; Cellular Component: cell wall (GO:0005618);; Biological Process: xyloglucan metabolic process (GO:0010411);; Molecular Function: xyloglucan:xyloglucosyl transferase activity (GO:0016762);; Biological Process: cell wall biogenesis (GO:0042546);; Cellular Component: apoplast (GO:0048046);; Biological Process: ce…	K08235|0|bdi:100842891|K08235 xyloglucan:xyloglucosyl transferase [EC:2.4.1.207] | (RefSeq) probable xyloglucan endotransglucosylase/hydrolase protein 28	--	--	--	Glycosyl hydrolases family 16;; Xyloglucan endo-transglycosylase (XET) C-terminus	Probable xyloglucan endotransglucosylase/hydrolase protein 28 OS=Arabidopsis thaliana OX=3702 GN=XTH28 PE=2 SV=1	G	Carbohydrate transport and metabolism	probable xyloglucan endotransglucosylase/hydrolase protein 28 [Aegilops tauschii subsp. tauschii]	molecular function: catalytic activity (GO:0003824);; cellular component: cell (GO:0005623);; cellular component: cell part (GO:0044464);; biological process: metabolic process (GO:0008152);; biological process: cellular process (GO:0009987);; biological process: cellular component organization or biogenesis (GO:0071840);; cellular component: extracellular region (GO:0005576)
gene13409	LOC109772666	0	0	14.5772	35.9135	25.1014	66.9867	0.006675	0	[T]	Signal transduction mechanisms	Molecular Function: protein serine/threonine kinase activity (GO:0004674);; Molecular Function: ATP binding (GO:0005524);; Cellular Component: plasma membrane (GO:0005886);; Biological Process: protein phosphorylation (GO:0006468);; Biological Process: defense response (GO:0006952);; Cellular Component: plasmodesma (GO:0009506);; Cellular Component: integral component of membrane (GO:0016021);;	--	--	--	--	Protein kinase domain;; Protein tyrosine kinase;; Salt stress response/antifungal	Cysteine-rich receptor-like protein kinase 6 OS=Oryza sativa subsp. japonica OX=39947 GN=CRK6 PE=1 SV=1	T	Signal transduction mechanisms	cysteine-rich receptor-like protein kinase 6 isoform X1 [Aegilops tauschii subsp. tauschii]	biological process: metabolic process (GO:0008152);; biological process: cellular process (GO:0009987);; molecular function: catalytic activity (GO:0003824);; molecular function: binding (GO:0005488);; cellular component: cell (GO:0005623);; cellular component: membrane (GO:0016020);; cellular component: cell part (GO:0044464);; biological process: response to stimulus (GO:0050896);; cellular com…
gene48453	LOC109755434	4.42258	2.27332	4.81005	1.86944	3.72453	1.85668	7.5823	2.46131	--	--	Cellular Component: integral component of membrane (GO:0016021);;	--	--	--	--	Salt stress response/antifungal	Cysteine-rich repeat secretory protein 11 OS=Arabidopsis thaliana OX=3702 GN=CRRSP11 PE=1 SV=2	U	Intracellular trafficking, secretion, and vesicular transport	cysteine-rich repeat secretory protein 3-like [Aegilops tauschii subsp. tauschii]	cellular component: membrane (GO:0016020);; cellular component: membrane part (GO:0044425)
gene7991	LOC109766632	1.31008	3.99032	1.22836	6.42661	4.99216	15.8138	6.25217	14.4193	[QV]	Secondary metabolites biosynthesis, transport and catabolism;; Defense mechanisms	Molecular Function: iron ion binding (GO:0005506);; Cellular Component: integral component of membrane (GO:0016021);; Molecular Function: oxidoreductase activity, acting on paired donors, with incorporation or reduction of molecular oxygen, NAD(P)H as one donor, and incorporation of one atom of oxygen (GO:0016709);; Molecular Function: heme binding (GO:0020037);; Biological Process: secondary met…	--	--	[Q]	Secondary metabolites biosynthesis, transport and catabolism	Cytochrome P450	Cytochrome P450 71D7 OS=Solanum chacoense OX=4108 GN=CYP71D7 PE=3 SV=1	Q	Secondary metabolites biosynthesis, transport and catabolism	cytochrome P450 71D7-like [Aegilops tauschii subsp. tauschii]	molecular function: binding (GO:0005488);; cellular component: membrane (GO:0016020);; cellular component: membrane part (GO:0044425);; biological process: metabolic process (GO:0008152);; biological process: single-organism process (GO:0044699);; molecular function: catalytic activity (GO:0003824)
Aegilops_tauschii_newGene_18323	--	0.671171	3.59572	2.34222	1.18686	1.38167	0.649242	2.62249	0.512626	--	--	--	--	--	--	--	--	--	S	Function unknown	Regulator of rDNA transcription protein 15 [Capsicum baccatum]	--
gene51029	LOC109758283	0.50916	0.258317	0.268903	0.105066	0.673076	0.362837	0.669722	0.179358	--	--	Cellular Component: mitochondrion (GO:0005739);;	--	--	--	--	--	--	S	Function unknown	uncharacterized protein LOC109758283 [Aegilops tauschii subsp. tauschii]	cellular component: cell (GO:0005623);; cellular component: organelle (GO:0043226);; cellular component: cell part (GO:0044464)
gene6072	LOC109764503	0	0	5.3915	1.72721	11.0454	1.40447	6.03057	8.25803	--	--	--	--	--	--	--	Transferase family	Uncharacterized acetyltransferase At3g50280 OS=Arabidopsis thaliana OX=3702 GN=At3g50280 PE=3 SV=1	S	Function unknown	uncharacterized acetyltransferase At3g50280-like [Aegilops tauschii subsp. tauschii]	--
gene25542	LOC109786184	9.81639	30.6426	8.33297	7.00052	14.3412	17.2495	11.5969	10.5254	--	--	Cellular Component: mitochondrion (GO:0005739);; Cellular Component: integral component of membrane (GO:0016021);;	--	--	--	--	--	--	S	Function unknown	myristoylated alanine-rich C-kinase substrate-like [Aegilops tauschii subsp. tauschii]	cellular component: cell (GO:0005623);; cellular component: organelle (GO:0043226);; cellular component: cell part (GO:0044464);; cellular component: membrane (GO:0016020);; cellular component: membrane part (GO:0044425)
gene55022	LOC109762718	0.271829	0.376362	0.489059	0.31434	0.698223	0.154223	1.149	0.318206	--	--	Cellular Component: mitochondrion (GO:0005739);;	--	--	[R]	General function prediction only	PPR repeat family;; PPR repeat;; PPR repeat;; Pentatricopeptide repeat domain;; Pentacotripeptide-repeat region of PRORP;; Mitochondrial 28S ribosomal protein S27	Pentatricopeptide repeat-containing protein At5g39710 OS=Arabidopsis thaliana OX=3702 GN=EMB2745 PE=2 SV=1	S	Function unknown	pentatricopeptide repeat-containing protein At5g39710-like [Aegilops tauschii subsp. tauschii]	cellular component: cell (GO:0005623);; cellular component: organelle (GO:0043226);; cellular component: cell part (GO:0044464)
gene22951	LOC109783332	4.14527	0.80394	3.23515	0.694321	1.87566	0.660831	8.23106	3.06998	--	--	Biological Process: mitotic sister chromatid cohesion (GO:0007064);; Cellular Component: Ctf18 RFC-like complex (GO:0031390);;	K11270|2.92059e-54|bdi:100825030|K11270 chromosome transmission fidelity protein 8 | (RefSeq) putative uncharacterized protein DDB_G0287975	--	[S]	Function unknown	Ctf8	--	S	Function unknown	chromosome transmission fidelity protein 8 [Aegilops tauschii subsp. tauschii]	biological process: cellular process (GO:0009987);; biological process: single-organism process (GO:0044699);; biological process: cellular component organization or biogenesis (GO:0071840);; cellular component: cell (GO:0005623);; cellular component: macromolecular complex (GO:0032991);; cellular component: organelle (GO:0043226);; cellular component: organelle part (GO:0044422);; cellular compo…
Aegilops_tauschii_newGene_1864	--	3.76303	3.42149	3.78523	4.32882	1.74706	0.849411	1.9335	0.477845	--	--	--	--	--	--	--	--	--	--	--	predicted protein [Hordeum vulgare subsp. vulgare]	--
gene23626	LOC109784082	0.361874	0.364332	0.391416	0.273803	3.44988	5.3221	3.54149	8.2003	[U]	Intracellular trafficking, secretion, and vesicular transport	Molecular Function: GTPase activity (GO:0003924);; Molecular Function: GTP binding (GO:0005525);; Biological Process: SRP-dependent cotranslational protein targeting to membrane (GO:0006614);; Molecular Function: 7S RNA binding (GO:0008312);; Cellular Component: signal recognition particle (GO:0048500);;	K03106|1.76457e-47|bdi:100844770|K03106 signal recognition particle subunit SRP54 [EC:3.6.5.4] | (RefSeq) signal recognition particle 54 kDa protein 2	Protein export (ko03060)	[U]	Intracellular trafficking, secretion, and vesicular transport	SRP54-type protein, helical bundle domain	Signal recognition particle 54 kDa protein 2 OS=Hordeum vulgare OX=4513 GN=SRP54-2 PE=2 SV=1	U	Intracellular trafficking, secretion, and vesicular transport	signal recognition particle 54 kDa protein 2-like [Aegilops tauschii subsp. tauschii]	molecular function: catalytic activity (GO:0003824);; molecular function: binding (GO:0005488);; biological process: localization (GO:0051179);; cellular component: cell (GO:0005623);; cellular component: macromolecular complex (GO:0032991);; cellular component: cell part (GO:0044464)
gene44757	LOC109751317	5.03735	3.38006	2.90938	4.40549	1.8853	2.84484	1.07603	4.37522	--	--	--	K18667|0|bdi:100824940|K18667 activating signal cointegrator complex subunit 2 | (RefSeq) activating signal cointegrator 1 complex subunit 2	--	[K]	Transcription	CUE domain	--	S	Function unknown	uncharacterized protein LOC109751317 [Aegilops tauschii subsp. tauschii]	--
gene15108	LOC109774573	8.36334	9.93782	10.8789	14.3201	13.6772	27.216	11.4912	30.9525	[S]	Function unknown	Molecular Function: glucosylceramidase activity (GO:0004348);; Biological Process: glucosylceramide catabolic process (GO:0006680);; Cellular Component: membrane (GO:0016020);;	K17108|0|bdi:100824639|K17108 non-lysosomal glucosylceramidase [EC:3.2.1.45] | (RefSeq) non-lysosomal glucosylceramidase	Other glycan degradation (ko00511);; Sphingolipid metabolism (ko00600)	[G]	Carbohydrate transport and metabolism	Glycosyl-hydrolase family 116, catalytic region;; beta-glucosidase 2, glycosyl-hydrolase family 116 N-term	--	G	Carbohydrate transport and metabolism	non-lysosomal glucosylceramidase isoform X1 [Aegilops tauschii subsp. tauschii]	molecular function: catalytic activity (GO:0003824);; biological process: metabolic process (GO:0008152);; biological process: cellular process (GO:0009987);; biological process: single-organism process (GO:0044699);; cellular component: membrane (GO:0016020)
gene51249	LOC109758535	3.13674	10.9079	0.946647	0.608364	9.15578	6.06804	7.15423	1.85129	--	--	--	--	--	--	--	--	--	--	--	glycine-rich cell wall structural protein-like [Aegilops tauschii subsp. tauschii]	--
gene24178	LOC109784679	0.499732	1.1839	0.730767	4.09501	0.099426	0.491008	0.188435	1.17991	[M]	Cell wall/membrane/envelope biogenesis	Molecular Function: nucleotide binding (GO:0000166);; Molecular Function: protein serine/threonine kinase activity (GO:0004674);; Cellular Component: plasma membrane (GO:0005886);; Biological Process: cell surface receptor signaling pathway (GO:0007166);; Biological Process: phosphorylation (GO:0016310);; Molecular Function: ion binding (GO:0043167);;	--	--	--	--	Protein kinase domain;; Protein tyrosine kinase;; Wall-associated receptor kinase galacturonan-binding	Wall-associated receptor kinase 5 OS=Arabidopsis thaliana OX=3702 GN=WAK5 PE=2 SV=1	T	Signal transduction mechanisms	wall-associated receptor kinase-like 6 [Aegilops tauschii subsp. tauschii]	molecular function: binding (GO:0005488);; biological process: metabolic process (GO:0008152);; biological process: cellular process (GO:0009987);; molecular function: catalytic activity (GO:0003824);; cellular component: cell (GO:0005623);; cellular component: membrane (GO:0016020);; cellular component: cell part (GO:0044464);; biological process: signaling (GO:0023052);; biological process: sin…
gene14151	LOC109773500	19.2205	21.8122	10.7286	6.48305	35.65	16.1121	42.5442	18.8031	[Q]	Secondary metabolites biosynthesis, transport and catabolism	Molecular Function: oxidoreductase activity (GO:0016491);; Molecular Function: metal ion binding (GO:0046872);; Biological Process: oxidation-reduction process (GO:0055114);;	--	--	[QR]	Secondary metabolites biosynthesis, transport and catabolism;; General function prediction only	2OG-Fe(II) oxygenase superfamily;; non-haem dioxygenase in morphine synthesis N-terminal	1-aminocyclopropane-1-carboxylate oxidase homolog 1 OS=Arabidopsis thaliana OX=3702 GN=At1g06620 PE=2 SV=1	S	Function unknown	DIBOA-glucoside dioxygenase BX6-like [Aegilops tauschii subsp. tauschii]	molecular function: catalytic activity (GO:0003824);; molecular function: binding (GO:0005488);; biological process: metabolic process (GO:0008152);; biological process: single-organism process (GO:0044699)
gene41753	LOC109747997	12.0112	1.01052	3.71903	0.205257	3.69168	0.265453	3.08132	0.09048	[G]	Carbohydrate transport and metabolism	Biological Process: flavonoid biosynthetic process (GO:0009813);; Cellular Component: intracellular membrane-bounded organelle (GO:0043231);; Biological Process: flavonoid glucuronidation (GO:0052696);; Molecular Function: quercetin 3-O-glucosyltransferase activity (GO:0080043);; Molecular Function: quercetin 7-O-glucosyltransferase activity (GO:0080044);;	K12930|1.15099e-134|bdi:100841090|K12930 anthocyanidin 3-O-glucosyltransferase [EC:2.4.1.115] | (RefSeq) anthocyanidin 3-O-glucosyltransferase-like	Anthocyanin biosynthesis (ko00942)	[GC]	Carbohydrate transport and metabolism;; Energy production and conversion	UDP-glucoronosyl and UDP-glucosyl transferase	Anthocyanidin 3-O-glucosyltransferase OS=Hordeum vulgare OX=4513 GN=BZ1 PE=3 SV=1	S	Function unknown	anthocyanidin 3-O-glucosyltransferase-like [Aegilops tauschii subsp. tauschii]	biological process: metabolic process (GO:0008152);; cellular component: cell (GO:0005623);; cellular component: organelle (GO:0043226);; cellular component: cell part (GO:0044464);; biological process: cellular process (GO:0009987);; biological process: single-organism process (GO:0044699);; molecular function: catalytic activity (GO:0003824)
gene41721	LOC109747961	1.62672	3.25747	1.09492	2.42046	2.3829	1.29621	0.657415	2.66035	--	--	--	K03283|3.14747e-12|sita:101786299|K03283 heat shock 70kDa protein 1/8 | (RefSeq) heat shock protein SSA3-like	Spliceosome (ko03040);; Protein processing in endoplasmic reticulum (ko04141);; Endocytosis (ko04144)	--	--	--	--	S	Function unknown	uncharacterized protein LOC109747961 [Aegilops tauschii subsp. tauschii]	--
Aegilops_tauschii_newGene_13451	--	0	0	0	0	2.57657	3.33007	1.68058	3.98189	[E]	Amino acid transport and metabolism	Molecular Function: transporter activity (GO:0005215);; Biological Process: transport (GO:0006810);; Cellular Component: integral component of membrane (GO:0016021);;	--	--	[E]	Amino acid transport and metabolism	POT family	Protein NRT1/ PTR FAMILY 2.11 OS=Arabidopsis thaliana OX=3702 GN=NPF2.11 PE=1 SV=1	E	Amino acid transport and metabolism	predicted protein [Hordeum vulgare subsp. vulgare]	molecular function: transporter activity (GO:0005215);; biological process: localization (GO:0051179);; cellular component: membrane (GO:0016020);; cellular component: membrane part (GO:0044425)
gene28712	LOC109733451	0.221017	0.225023	0.123119	0.492551	1.53809	2.63786	1.11548	2.85197	--	--	Molecular Function: ADP binding (GO:0043531);;	--	--	[T]	Signal transduction mechanisms	NB-ARC domain	Probable disease resistance RPP8-like protein 2 OS=Arabidopsis thaliana OX=3702 GN=RPP8L2 PE=3 SV=1	S	Function unknown	probable disease resistance protein RXW24L [Aegilops tauschii subsp. tauschii]	molecular function: binding (GO:0005488)
gene6925	LOC109765456	3.91758	11.2054	1.52153	2.81913	11.6442	9.53905	10.1652	7.43872	[M]	Cell wall/membrane/envelope biogenesis	Cellular Component: extracellular region (GO:0005576);; Cellular Component: cell wall (GO:0005618);; Biological Process: syncytium formation (GO:0006949);; Cellular Component: plasmodesma (GO:0009506);; Cellular Component: integral component of membrane (GO:0016021);; Biological Process: sexual reproduction (GO:0019953);; Biological Process: cell wall organization (GO:0071555);;	K20628|1.72891e-145|bdi:100825525|K20628 expansin | (RefSeq) expansin-B16-like	--	--	--	Pollen allergen;; Lytic transglycolase	Expansin-B16 OS=Oryza sativa subsp. japonica OX=39947 GN=EXPB16 PE=3 SV=1	G	Carbohydrate transport and metabolism	expansin-B16 [Aegilops tauschii subsp. tauschii]	cellular component: extracellular region (GO:0005576);; cellular component: cell (GO:0005623);; cellular component: cell part (GO:0044464);; biological process: cellular process (GO:0009987);; biological process: developmental process (GO:0032502);; biological process: single-organism process (GO:0044699);; cellular component: cell junction (GO:0030054);; cellular component: membrane (GO:0016020)…
gene7984	LOC109766628	0.803559	0.595201	1.55871	0.740336	0.788056	0.438936	1.05325	0.287071	--	--	--	--	--	[R]	General function prediction only	F-box-like;; F-box domain	Putative F-box/LRR-repeat protein 23 OS=Arabidopsis thaliana OX=3702 GN=FBL23 PE=4 SV=1	S	Function unknown	putative F-box/LRR-repeat protein 23 [Aegilops tauschii subsp. tauschii]	--
gene52220	LOC109759610	13.6902	11.6603	11.1491	13.4004	8.89404	13.0775	6.34855	18.8436	[V]	Defense mechanisms	Biological Process: proteolysis (GO:0006508);; Biological Process: drug transmembrane transport (GO:0006855);; Molecular Function: metallopeptidase activity (GO:0008237);; Molecular Function: zinc ion binding (GO:0008270);; Molecular Function: drug transmembrane transporter activity (GO:0015238);; Molecular Function: antiporter activity (GO:0015297);; Cellular Component: integral component of mem…	K03327|0|bdi:100826030|K03327 multidrug resistance protein, MATE family | (RefSeq) protein DETOXIFICATION 34-like	--	[R]	General function prediction only	MatE	Protein DETOXIFICATION 34 OS=Arabidopsis thaliana OX=3702 GN=DTX34 PE=2 SV=1	V	Defense mechanisms	protein DETOXIFICATION 35-like [Aegilops tauschii subsp. tauschii]	biological process: metabolic process (GO:0008152);; biological process: single-organism process (GO:0044699);; biological process: response to stimulus (GO:0050896);; biological process: localization (GO:0051179);; molecular function: catalytic activity (GO:0003824);; molecular function: binding (GO:0005488);; molecular function: transporter activity (GO:0005215);; cellular component: membrane (…
gene56238	LOC109764046	161.636	174.635	223.428	51.4182	190.793	34.8494	309.827	84.0547	[C]	Energy production and conversion	Molecular Function: iron ion binding (GO:0005506);; Cellular Component: plasma membrane (GO:0005886);; Biological Process: transport (GO:0006810);; Molecular Function: NADH dehydrogenase (ubiquinone) activity (GO:0008137);; Cellular Component: chloroplast thylakoid membrane (GO:0009535);; Cellular Component: integral component of membrane (GO:0016021);; Biological Process: photosynthesis, light r…	K05579|8.7813e-141|mtr:MTR_4g006100|K05579 NAD(P)H-quinone oxidoreductase subunit H [EC:1.6.5.3] | (RefSeq) NAD(P)H-quinone oxidoreductase subunit H	Oxidative phosphorylation (ko00190)	[C]	Energy production and conversion	Protein of unknown function (DUF2647)	NAD(P)H-quinone oxidoreductase subunit I, chloroplastic OS=Hordeum vulgare OX=4513 GN=ndhI PE=3 SV=2	C	Energy production and conversion	NAD(P)H-quinone oxidoreductase subunit H [Medicago truncatula]	molecular function: binding (GO:0005488);; cellular component: cell (GO:0005623);; cellular component: membrane (GO:0016020);; cellular component: cell part (GO:0044464);; biological process: localization (GO:0051179);; biological process: metabolic process (GO:0008152);; biological process: single-organism process (GO:0044699);; molecular function: catalytic activity (GO:0003824);; cellular comp…
gene54971	LOC109762649	148.481	117.909	146.898	61.8912	219.15	139.899	304.984	133.152	[J]	Translation, ribosomal structure and biogenesis	Molecular Function: mRNA binding (GO:0003729);; Molecular Function: structural constituent of ribosome (GO:0003735);; Biological Process: translation (GO:0006412);; Cellular Component: cytosolic large ribosomal subunit (GO:0022625);;	K02872|8.95857e-114|osa:4342219|K02872 large subunit ribosomal protein L13Ae | (RefSeq) OJ1567_G09.119; 60S ribosomal protein L13a-2	Ribosome (ko03010)	[J]	Translation, ribosomal structure and biogenesis	Ribosomal protein L13	60S ribosomal protein L13a-4 OS=Arabidopsis thaliana OX=3702 GN=RPL13AD PE=2 SV=1	J	Translation, ribosomal structure and biogenesis	60S ribosomal protein L13a-4-like [Aegilops tauschii subsp. tauschii]	molecular function: binding (GO:0005488);; molecular function: structural molecule activity (GO:0005198);; biological process: metabolic process (GO:0008152);; biological process: cellular process (GO:0009987);; cellular component: cell (GO:0005623);; cellular component: macromolecular complex (GO:0032991);; cellular component: organelle (GO:0043226);; cellular component: organelle part (GO:00444…
gene18542	LOC109778395	30.818	7.26163	98.5789	50.1503	30.4452	15.1992	46.2345	18.2802	--	--	Cellular Component: integral component of membrane (GO:0016021);; Cellular Component: chloroplast membrane (GO:0031969);;	--	--	--	--	Chlorophyll A-B binding protein	High molecular mass early light-inducible protein HV58, chloroplastic OS=Hordeum vulgare OX=4513 PE=2 SV=1	S	Function unknown	predicted protein, partial [Hordeum vulgare subsp. vulgare]	cellular component: membrane (GO:0016020);; cellular component: membrane part (GO:0044425);; cellular component: cell (GO:0005623);; cellular component: organelle (GO:0043226);; cellular component: organelle part (GO:0044422);; cellular component: cell part (GO:0044464)
gene35577	LOC109741108	0.409707	1.73886	1.23448	1.289	4.56192	6.23468	0.873315	5.36931	[T]	Signal transduction mechanisms	Molecular Function: protein serine/threonine kinase activity (GO:0004674);; Molecular Function: protein binding (GO:0005515);; Molecular Function: ATP binding (GO:0005524);; Cellular Component: plasma membrane (GO:0005886);; Biological Process: protein phosphorylation (GO:0006468);; Biological Process: defense response (GO:0006952);; Cellular Component: plasmodesma (GO:0009506);; Cellular Compone…	--	--	--	--	Protein tyrosine kinase;; Protein kinase domain;; D-mannose binding lectin;; S-locus glycoprotein domain;; PAN-like domain	G-type lectin S-receptor-like serine/threonine-protein kinase B120 OS=Arabidopsis thaliana OX=3702 GN=B120 PE=2 SV=1	T	Signal transduction mechanisms	G-type lectin S-receptor-like serine/threonine-protein kinase B120 [Aegilops tauschii subsp. tauschii]	biological process: metabolic process (GO:0008152);; biological process: cellular process (GO:0009987);; molecular function: catalytic activity (GO:0003824);; molecular function: binding (GO:0005488);; cellular component: cell (GO:0005623);; cellular component: membrane (GO:0016020);; cellular component: cell part (GO:0044464);; biological process: response to stimulus (GO:0050896);; cellular com…
gene16401	LOC109776011	3.68795	3.81181	3.40225	8.05711	2.84783	5.09941	4.9419	6.24818	--	--	Molecular Function: DNA binding (GO:0003677);; Cellular Component: nucleus (GO:0005634);; Biological Process: regulation of transcription, DNA-templated (GO:0006355);;	--	--	--	--	No apical meristem (NAM) protein	NAC domain-containing protein 22 OS=Oryza sativa subsp. japonica OX=39947 GN=NAC022 PE=2 SV=1	S	Function unknown	NAC domain-containing protein 72-like [Aegilops tauschii subsp. tauschii]	molecular function: binding (GO:0005488);; cellular component: cell (GO:0005623);; cellular component: organelle (GO:0043226);; cellular component: cell part (GO:0044464);; biological process: biological regulation (GO:0065007)
Aegilops_tauschii_newGene_41938	--	1.04273	1.99659	1.89998	1.71416	2.80096	0.601384	1.69069	0.474256	--	--	--	--	--	--	--	--	--	S	Function unknown	hypothetical protein TanjilG_03599 [Lupinus angustifolius]	--
gene43417	LOC109749828	6.07822	16.9008	12.6979	18.8295	13.9072	13.5519	5.31702	9.66227	--	--	Molecular Function: diacylglycerol kinase activity (GO:0004143);; Molecular Function: ATP binding (GO:0005524);; Cellular Component: mitochondrion (GO:0005739);; Biological Process: protein kinase C-activating G-protein coupled receptor signaling pathway (GO:0007205);; Biological Process: phosphorylation (GO:0016310);;	K00901|0|bdi:100823551|K00901 diacylglycerol kinase (ATP) [EC:2.7.1.107] | (RefSeq) diacylglycerol kinase 5-like	Glycerolipid metabolism (ko00561);; Glycerophospholipid metabolism (ko00564);; Phosphatidylinositol signaling system (ko04070)	[IT]	Lipid transport and metabolism;; Signal transduction mechanisms	Diacylglycerol kinase accessory domain;; Diacylglycerol kinase catalytic domain	Diacylglycerol kinase 5 OS=Arabidopsis thaliana OX=3702 GN=DGK5 PE=2 SV=1	I	Lipid transport and metabolism	diacylglycerol kinase 5-like [Aegilops tauschii subsp. tauschii]	biological process: metabolic process (GO:0008152);; biological process: cellular process (GO:0009987);; molecular function: catalytic activity (GO:0003824);; molecular function: binding (GO:0005488);; cellular component: cell (GO:0005623);; cellular component: organelle (GO:0043226);; cellular component: cell part (GO:0044464);; biological process: signaling (GO:0023052);; biological process: si…
gene26467	LOC109787206	5.72266	6.14201	11.5349	17.4836	0	0	1.66314	4.15306	--	--	--	K17302|6.42334e-140|sbi:SORBI_05g026175|K17302 coatomer subunit beta' | (RefSeq) SORBIDRAFT_05g026175, Sb05g026175; hypothetical protein	--	[U]	Intracellular trafficking, secretion, and vesicular transport	WD domain, G-beta repeat	Coatomer subunit beta&apos;-1 OS=Arabidopsis thaliana OX=3702 GN=At1g79990 PE=2 SV=2	S	Function unknown	uncharacterized protein LOC109787206 [Aegilops tauschii subsp. tauschii]	--
Aegilops_tauschii_newGene_18322	--	0.684465	3.35887	1.33248	1.05035	1.05158	0.467383	5.8579	0.873663	--	--	--	--	--	--	--	--	--	S	Function unknown	hypothetical protein GLYMA_13G0180002, partial [Glycine max]	--
Aegilops_tauschii_newGene_68936	--	2.38383	2.65246	2.59962	2.48731	1.88926	2.77782	4.03181	1.73689	--	--	--	--	--	--	--	--	--	--	--	WAS/WASL-interacting protein family member 1-like [Aegilops tauschii subsp. tauschii]	--
gene44331	LOC109750839	7.95234	8.60094	6.18512	2.78248	11.1916	3.26373	11.9538	7.42234	--	--	Cellular Component: mitochondrion (GO:0005739);; Cellular Component: plastid (GO:0009536);;	--	--	--	--	Pentacotripeptide-repeat region of PRORP;; PPR repeat family;; SAP domain;; Pentatricopeptide repeat domain	Pentatricopeptide repeat-containing protein At5g12100, mitochondrial OS=Arabidopsis thaliana OX=3702 GN=At5g12100 PE=2 SV=1	S	Function unknown	uncharacterized protein LOC109750839 [Aegilops tauschii subsp. tauschii]	cellular component: cell (GO:0005623);; cellular component: organelle (GO:0043226);; cellular component: cell part (GO:0044464)
gene25049	LOC109785628	4.60046	1.25705	1.33345	1.11958	4.38232	1.41618	0.997292	5.20531	[P]	Inorganic ion transport and metabolism	Cellular Component: mitochondrion (GO:0005739);; Cellular Component: vacuolar membrane (GO:0005774);; Cellular Component: peroxisome (GO:0005777);; Biological Process: response to oxidative stress (GO:0006979);; Cellular Component: plasmodesma (GO:0009506);; Biological Process: response to cytokinin (GO:0009735);; Cellular Component: chloroplast envelope (GO:0009941);; Cellular Component: integra…	K00434|1.56073e-162|bdi:100825789|K00434 L-ascorbate peroxidase [EC:1.11.1.11] | (RefSeq) probable L-ascorbate peroxidase 3	Ascorbate and aldarate metabolism (ko00053);; Glutathione metabolism (ko00480)	--	--	Peroxidase	Probable L-ascorbate peroxidase 3, peroxisomal OS=Oryza sativa subsp. japonica OX=39947 GN=APX3 PE=2 SV=1	P	Inorganic ion transport and metabolism	probable L-ascorbate peroxidase 3 [Aegilops tauschii subsp. tauschii]	cellular component: cell (GO:0005623);; cellular component: organelle (GO:0043226);; cellular component: cell part (GO:0044464);; cellular component: membrane (GO:0016020);; cellular component: organelle part (GO:0044422);; biological process: response to stimulus (GO:0050896);; cellular component: cell junction (GO:0030054);; cellular component: membrane part (GO:0044425);; biological process: m…
gene5474	LOC109761660	4.20861	0.968203	3.5177	0.34384	1.94449	0.78163	7.87814	3.69149	[R]	General function prediction only	Biological Process: double-strand break repair via homologous recombination (GO:0000724);; Cellular Component: nucleus (GO:0005634);; Biological Process: nucleosome assembly (GO:0006334);; Biological Process: regulation of transcription, DNA-templated (GO:0006355);; Biological Process: cell proliferation (GO:0008283);; Biological Process: pollen development (GO:0009555);; Biological Process: meri…	K10751|0|bdi:100828910|K10751 chromatin assembly factor 1 subunit B | (RefSeq) chromatin assembly factor 1 subunit FAS2 homolog	--	[BL]	Chromatin structure and dynamics;; Replication, recombination and repair	WD domain, G-beta repeat;; Anaphase-promoting complex subunit 4 WD40 domain	Chromatin assembly factor 1 subunit FAS2 homolog OS=Oryza sativa subsp. japonica OX=39947 GN=FAS2 PE=2 SV=1	S	Function unknown	Chromatin assembly factor 1 subunit B [Triticum urartu]	biological process: metabolic process (GO:0008152);; biological process: cellular process (GO:0009987);; biological process: response to stimulus (GO:0050896);; cellular component: cell (GO:0005623);; cellular component: organelle (GO:0043226);; cellular component: cell part (GO:0044464);; biological process: cellular component organization or biogenesis (GO:0071840);; biological process: biologi…
gene20387	LOC109780485	4.14845	3.17173	1.22274	4.09825	0.391184	1.20762	1.08866	2.44842	--	--	--	--	--	--	--	--	Flowering-promoting factor 1-like protein 2 OS=Oryza sativa subsp. japonica OX=39947 GN=Os01g0933500 PE=2 SV=1	S	Function unknown	flowering-promoting factor 1-like protein 2 [Aegilops tauschii subsp. tauschii]	--
gene44614	LOC109751176	5.57717	12.4757	5.09094	18.237	3.84243	17.1	5.34716	18.7343	--	--	--	--	--	--	--	--	--	S	Function unknown	uncharacterized protein LOC109751176 [Aegilops tauschii subsp. tauschii]	--
gene8138	LOC109766780	308.857	134.102	210.048	175.396	196.409	133.617	133.823	161.658	--	--	Molecular Function: metal ion binding (GO:0046872);;	--	--	--	--	Metallothionein	--	--	--	unnamed protein product [Triticum aestivum]	molecular function: binding (GO:0005488)
gene34378	LOC109739752	0.251137	0	0.320061	0	0.16322	0.06122	1.08849	0.250348	--	--	Cellular Component: mitochondrion (GO:0005739);;	--	--	--	--	--	--	S	Function unknown	uncharacterized protein LOC109739752 [Aegilops tauschii subsp. tauschii]	cellular component: cell (GO:0005623);; cellular component: organelle (GO:0043226);; cellular component: cell part (GO:0044464)
gene46504	LOC109753260	8.32755	2.21214	3.86134	2.61828	6.50221	5.45724	7.55299	3.66855	--	--	Molecular Function: DNA binding (GO:0003677);; Molecular Function: transcription factor activity, sequence-specific DNA binding (GO:0003700);; Cellular Component: nucleus (GO:0005634);; Biological Process: regulation of transcription, DNA-templated (GO:0006355);;	--	--	--	--	AP2 domain	Dehydration-responsive element-binding protein 1B OS=Oryza sativa subsp. japonica OX=39947 GN=DREB1B PE=2 SV=1	--	--	dehydration-responsive element-binding protein 1B-like [Aegilops tauschii subsp. tauschii]	molecular function: binding (GO:0005488);; biological process: biological regulation (GO:0065007);; molecular function: nucleic acid binding transcription factor activity (GO:0001071);; cellular component: cell (GO:0005623);; cellular component: organelle (GO:0043226);; cellular component: cell part (GO:0044464)
gene54786	LOC109762443	14.8226	7.38505	13.5841	6.04851	13.337	9.35702	9.51254	4.18015	--	--	--	--	--	--	--	--	--	--	--	vegetative cell wall protein gp1-like [Aegilops tauschii subsp. tauschii]	--
gene22349	LOC109782656	1.64938	1.31791	2.5048	4.79242	1.94599	4.65583	2.00252	5.52641	[K]	Transcription	Molecular Function: protein kinase activity (GO:0004672);; Molecular Function: ATP binding (GO:0005524);; Biological Process: protein phosphorylation (GO:0006468);; Cellular Component: integral component of membrane (GO:0016021);;	--	--	--	--	Leucine rich repeat;; Leucine rich repeat N-terminal domain;; Leucine Rich repeats (2 copies);; Leucine Rich repeat;; Leucine Rich Repeat	Inactive LRR receptor-like serine/threonine-protein kinase BIR2 OS=Arabidopsis thaliana OX=3702 GN=BIR2 PE=1 SV=1	T	Signal transduction mechanisms	inactive LRR receptor-like serine/threonine-protein kinase BIR2 [Aegilops tauschii subsp. tauschii]	biological process: metabolic process (GO:0008152);; biological process: cellular process (GO:0009987);; molecular function: catalytic activity (GO:0003824);; molecular function: binding (GO:0005488);; cellular component: membrane (GO:0016020);; cellular component: membrane part (GO:0044425)
gene21263	LOC109781479	70.0505	29.9332	64.2504	9.36292	18.2501	37.4384	198.846	84.4777	--	--	Cellular Component: nuclear nucleosome (GO:0000788);; Molecular Function: DNA binding (GO:0003677);; Biological Process: nucleosome assembly (GO:0006334);; Molecular Function: protein heterodimerization activity (GO:0046982);;	K11252|2.71133e-68|bdi:100829959|K11252 histone H2B | (RefSeq) histone H2B.1-like	--	[B]	Chromatin structure and dynamics	Core histone H2A/H2B/H3/H4	Histone H2B.2 OS=Triticum aestivum OX=4565 PE=1 SV=2	B	Chromatin structure and dynamics	predicted protein [Hordeum vulgare subsp. vulgare]	cellular component: cell (GO:0005623);; cellular component: membrane-enclosed lumen (GO:0031974);; cellular component: macromolecular complex (GO:0032991);; cellular component: organelle (GO:0043226);; cellular component: organelle part (GO:0044422);; cellular component: cell part (GO:0044464);; molecular function: binding (GO:0005488);; biological process: cellular process (GO:0009987);; biologi…
gene33554	LOC109738832	5.2955	11.9479	5.27414	7.67474	16.9078	26.305	0.0811373	0.615135	[C]	Energy production and conversion	Cellular Component: chloroplast thylakoid membrane (GO:0009535);; Biological Process: PSII associated light-harvesting complex II catabolic process (GO:0010304);; Biological Process: chlorophyll catabolic process (GO:0015996);; Molecular Function: chlorophyll(ide) b reductase activity (GO:0034256);; Biological Process: oxidation-reduction process (GO:0055114);;	K13606|6.90865e-103|obr:102705150|K13606 chlorophyll(ide) b reductase [EC:1.1.1.294] | (RefSeq) chlorophyll(ide) b reductase NOL, chloroplastic	Porphyrin and chlorophyll metabolism (ko00860)	[R]	General function prediction only	short chain dehydrogenase;; Enoyl-(Acyl carrier protein) reductase	Chlorophyll(ide) b reductase NOL, chloroplastic OS=Oryza sativa subsp. japonica OX=39947 GN=NOL PE=1 SV=1	S	Function unknown	chlorophyll(ide) b reductase NOL, chloroplastic-like [Aegilops tauschii subsp. tauschii]	cellular component: cell (GO:0005623);; cellular component: membrane (GO:0016020);; cellular component: organelle (GO:0043226);; cellular component: organelle part (GO:0044422);; cellular component: cell part (GO:0044464);; biological process: metabolic process (GO:0008152);; biological process: cellular process (GO:0009987);; biological process: single-organism process (GO:0044699);; molecular f…
Aegilops_tauschii_newGene_58902	--	0	0	0.504862	0.143223	0.370951	0.0970025	2.12628	0.390632	[T]	Signal transduction mechanisms	Molecular Function: protein serine/threonine kinase activity (GO:0004674);; Molecular Function: calcium ion binding (GO:0005509);; Molecular Function: ATP binding (GO:0005524);; Biological Process: protein phosphorylation (GO:0006468);; Cellular Component: integral component of membrane (GO:0016021);; Molecular Function: polysaccharide binding (GO:0030247);;	--	--	--	--	Protein tyrosine kinase;; Protein kinase domain;; Calcium-binding EGF domain;; Wall-associated receptor kinase galacturonan-binding	Wall-associated receptor kinase 1 OS=Arabidopsis thaliana OX=3702 GN=WAK1 PE=1 SV=2	T	Signal transduction mechanisms	wall-associated receptor kinase 2-like isoform X2 [Aegilops tauschii subsp. tauschii]	biological process: metabolic process (GO:0008152);; biological process: cellular process (GO:0009987);; molecular function: catalytic activity (GO:0003824);; molecular function: binding (GO:0005488);; cellular component: membrane (GO:0016020);; cellular component: membrane part (GO:0044425)
gene32505	LOC109737660	0.958018	0.367706	0.430113	0.674454	0.929225	0.524815	0.741194	1.03648	--	--	--	--	--	--	--	Plant protein of unknown function (DUF936)	--	S	Function unknown	PHD finger protein rhinoceros-like isoform X1 [Aegilops tauschii subsp. tauschii]	--
gene23949	LOC109784431	8.2016	10.437	9.07255	18.6635	9.03605	19.161	5.62382	15.2504	[J]	Translation, ribosomal structure and biogenesis	Molecular Function: protein serine/threonine kinase activity (GO:0004674);; Molecular Function: ATP binding (GO:0005524);; Biological Process: protein phosphorylation (GO:0006468);; Cellular Component: integral component of membrane (GO:0016021);; Molecular Function: carbohydrate binding (GO:0030246);;	--	--	--	--	Legume lectin domain;; Protein kinase domain;; Protein tyrosine kinase	L-type lectin-domain containing receptor kinase IV.1 OS=Arabidopsis thaliana OX=3702 GN=LECRK41 PE=2 SV=1	T	Signal transduction mechanisms	L-type lectin-domain containing receptor kinase IV.1-like [Aegilops tauschii subsp. tauschii]	biological process: metabolic process (GO:0008152);; biological process: cellular process (GO:0009987);; molecular function: catalytic activity (GO:0003824);; molecular function: binding (GO:0005488);; cellular component: membrane (GO:0016020);; cellular component: membrane part (GO:0044425)
gene21977	LOC109782227	19.0275	79.8983	7.23619	5.92027	25.5034	15.6303	25.2309	10.2971	--	--	Cellular Component: membrane (GO:0016020);;	--	--	--	--	Hydrophobic seed protein	--	S	Function unknown	putative lipid-binding protein AIR1 [Aegilops tauschii subsp. tauschii]	cellular component: membrane (GO:0016020)
gene9060	LOC109767817	1.69366	5.22668	3.5811	5.73387	4.13044	5.88152	2.84219	10.5222	--	--	--	--	--	--	--	--	--	S	Function unknown	uncharacterized protein LOC109767817 [Aegilops tauschii subsp. tauschii]	--
gene39554	LOC109745546	12.7025	12.6857	12.965	34.8091	16.2943	23.9621	10.2366	21.7444	--	--	Molecular Function: transferase activity, transferring acyl groups other than amino-acyl groups (GO:0016747);;	--	--	--	--	Transferase family	Anthocyanin 5-aromatic acyltransferase OS=Gentiana triflora OX=55190 PE=1 SV=1	S	Function unknown	phenolic glucoside malonyltransferase 2-like [Aegilops tauschii subsp. tauschii]	molecular function: catalytic activity (GO:0003824)
gene12443	LOC109771599	5.91786	1.12376	2.79825	0.285187	4.73992	2.51719	24.5508	4.38386	--	--	--	--	--	--	--	Wound-induced protein	--	S	Function unknown	uncharacterized protein LOC109771599 [Aegilops tauschii subsp. tauschii]	--
gene53774	LOC109761320	3.2329	2.0751	2.849	2.80529	0	0	1.84968	4.49488	--	--	Molecular Function: calcium ion binding (GO:0005509);;	K06268|3.23368e-27|bdi:100835402|K06268 serine/threonine-protein phosphatase 2B regulatory subunit | (RefSeq) calcineurin B-like protein 4	--	[T]	Signal transduction mechanisms	--	Calcineurin B-like protein 4 OS=Oryza sativa subsp. japonica OX=39947 GN=CBL4 PE=1 SV=1	DTZ	Cell cycle control, cell division, chromosome partitioning;; Signal transduction mechanisms;; Cytoskeleton	calcineurin B-like protein 4 isoform X5 [Aegilops tauschii subsp. tauschii]	molecular function: binding (GO:0005488)
Aegilops_tauschii_newGene_2582	--	6.37405	9.37844	12.7472	5.38581	14.564	3.57636	12.8624	8.11758	[J]	Translation, ribosomal structure and biogenesis	Molecular Function: structural constituent of ribosome (GO:0003735);; Cellular Component: ribosome (GO:0005840);; Biological Process: translation (GO:0006412);; Cellular Component: chloroplast thylakoid membrane (GO:0009535);; Cellular Component: photosystem II reaction center (GO:0009539);; Biological Process: photosynthesis (GO:0015979);; Cellular Component: integral component of membrane (GO:0…	K02959|2.53741e-37|zma:845232|K02959 small subunit ribosomal protein S16 | (RefSeq) rps16, ZemaCp004; ribosomal protein S16	Ribosome (ko03010)	[J]	Translation, ribosomal structure and biogenesis	Photosystem II 4 kDa reaction centre component	30S ribosomal protein S16, chloroplastic OS=Hordeum vulgare OX=4513 GN=rps16 PE=3 SV=1	S	Function unknown	photosystem II protein K (chloroplast) [Potamophila parviflora]	molecular function: structural molecule activity (GO:0005198);; cellular component: cell (GO:0005623);; cellular component: macromolecular complex (GO:0032991);; cellular component: organelle (GO:0043226);; cellular component: cell part (GO:0044464);; biological process: metabolic process (GO:0008152);; biological process: cellular process (GO:0009987);; cellular component: membrane (GO:0016020);…
Aegilops_tauschii_newGene_31024	--	1.3919	0.703464	0.74231	0.197335	1.91085	0.424233	3.66335	0.53621	--	--	--	--	--	--	--	Domain of unknown function (DUF4516)	--	S	Function unknown	unknown [Zea mays]	--
gene52217	LOC109759611	14.2492	3.57064	8.6465	0.95357	2.55524	1.11829	21.776	3.72722	--	--	--	--	--	--	--	Hydrophobic seed protein;; Protease inhibitor/seed storage/LTP family	36.4 kDa proline-rich protein OS=Solanum lycopersicum OX=4081 GN=TPRP-F1 PE=2 SV=1	S	Function unknown	36.4 kDa proline-rich protein-like [Aegilops tauschii subsp. tauschii]	--
gene48682	LOC109755695	2.42668	1.66376	0.110522	0.0719895	2.90789	1.67256	4.77592	1.99432	--	--	--	--	--	[L]	Replication, recombination and repair	DDE superfamily endonuclease;; Plant transposon protein	--	S	Function unknown	putative nuclease HARBI1 [Aegilops tauschii subsp. tauschii]	--
gene44706	LOC109751263	20.3887	20.6023	12.3946	27.0263	8.78637	37.6772	10.7616	39.4757	--	--	Molecular Function: calcium ion binding (GO:0005509);;	--	--	--	--	EF hand;; EF hand;; EF-hand domain;; EF-hand domain pair	--	S	Function unknown	calmodulin-1-like [Aegilops tauschii subsp. tauschii]	molecular function: binding (GO:0005488)
gene49314	LOC109756374	2.19832	0.500628	2.0652	1.0138	0.602178	0.0836572	1.40983	0.69152	[R]	General function prediction only	Cellular Component: nucleus (GO:0005634);; Cellular Component: mitochondrion (GO:0005739);; Cellular Component: cytosol (GO:0005829);; Biological Process: cytokinin biosynthetic process (GO:0009691);; Molecular Function: hydrolase activity, hydrolyzing N-glycosyl compounds (GO:0016799);; Molecular Function: lyase activity (GO:0016829);;	--	--	--	--	Possible lysine decarboxylase	Probable cytokinin riboside 5&apos;-monophosphate phosphoribohydrolase LOGL3 OS=Oryza sativa subsp. japonica OX=39947 GN=LOGL3 PE=2 SV=1	S	Function unknown	probable cytokinin riboside 5&apos;-monophosphate phosphoribohydrolase LOGL3 [Aegilops tauschii subsp. tauschii]	cellular component: cell (GO:0005623);; cellular component: organelle (GO:0043226);; cellular component: cell part (GO:0044464);; biological process: metabolic process (GO:0008152);; biological process: cellular process (GO:0009987);; biological process: biological regulation (GO:0065007);; molecular function: catalytic activity (GO:0003824)
gene1436	LOC109773285	2.62497	4.59742	3.00513	8.08129	0.751541	3.06763	0.471838	0.755076	[K]	Transcription	Cellular Component: membrane (GO:0016020);;	--	--	[R]	General function prediction only	Leucine rich repeat;; Leucine Rich repeats (2 copies);; Leucine rich repeat N-terminal domain;; Leucine Rich Repeat	Receptor like protein 22 OS=Arabidopsis thaliana OX=3702 GN=RLP22 PE=2 SV=1	S	Function unknown	receptor-like protein 12 [Aegilops tauschii subsp. tauschii]	cellular component: membrane (GO:0016020)
gene42656	LOC109748988	3.4119	6.80772	2.44243	1.35695	2.02435	1.98258	1.74776	9.52719	[IR]	Lipid transport and metabolism;; General function prediction only	Cellular Component: mitochondrion (GO:0005739);; Cellular Component: integral component of membrane (GO:0016021);; Molecular Function: hydrolase activity, acting on ester bonds (GO:0016788);;	--	--	--	--	GDSL-like Lipase/Acylhydrolase	GDSL esterase/lipase EXL1 OS=Arabidopsis thaliana OX=3702 GN=EXL1 PE=2 SV=1	S	Function unknown	GDSL esterase/lipase EXL1-like [Aegilops tauschii subsp. tauschii]	cellular component: cell (GO:0005623);; cellular component: organelle (GO:0043226);; cellular component: cell part (GO:0044464);; cellular component: membrane (GO:0016020);; cellular component: membrane part (GO:0044425);; molecular function: catalytic activity (GO:0003824)
gene40978	LOC109747126	8.5191	2.64469	8.06046	1.59855	5.06435	2.07329	13.3574	5.64543	--	--	--	K18810|5.42717e-124|bdi:100836992|K18810 cyclin D1/2/4, plant | (RefSeq) cyclin-D2-1-like	--	[D]	Cell cycle control, cell division, chromosome partitioning	Cyclin, N-terminal domain;; Cyclin, C-terminal domain	Cyclin-D2-1 OS=Oryza sativa subsp. japonica OX=39947 GN=CYCD2-1 PE=3 SV=2	D	Cell cycle control, cell division, chromosome partitioning	cyclin-D2-1 isoform X1 [Aegilops tauschii subsp. tauschii]	--
gene9080	LOC109767844	0.0393572	0.166443	0.269195	0.303285	0.137164	0.0183805	4.06667	0.25236	--	--	Molecular Function: chitin binding (GO:0008061);; Molecular Function: carbohydrate binding (GO:0030246);;	--	--	--	--	Chitin recognition protein	Agglutinin isolectin 3 (Fragment) OS=Triticum aestivum OX=4565 PE=1 SV=1	S	Function unknown	agglutinin isolectin 3-like [Aegilops tauschii subsp. tauschii]	molecular function: binding (GO:0005488)
gene16749	LOC109776399	0.562858	0.799499	0.358044	1.45658	0.107591	2.01533	0.365969	1.85542	--	--	Molecular Function: nucleic acid binding (GO:0003676);; Molecular Function: exonuclease activity (GO:0004527);; Biological Process: nucleic acid phosphodiester bond hydrolysis (GO:0090305);;	--	--	--	--	Exonuclease	Protein NEN4 OS=Arabidopsis thaliana OX=3702 GN=NEN4 PE=2 SV=1	S	Function unknown	protein NEN4-like [Aegilops tauschii subsp. tauschii]	molecular function: binding (GO:0005488);; biological process: metabolic process (GO:0008152);; biological process: cellular process (GO:0009987);; molecular function: catalytic activity (GO:0003824)
gene555	LOC109760619	1.3691	1.80801	0.844984	1.6067	0.232011	0.901469	0.0122813	0.889072	--	--	--	--	--	--	--	--	--	S	Function unknown	uncharacterized protein LOC109760619 [Aegilops tauschii subsp. tauschii]	--
gene20223	LOC109780301	11.1343	11.0613	10.4373	4.65719	11.9	7.16223	18.5942	6.37663	--	--	--	--	--	--	--	Domain of unknown function (DUF4516)	--	--	--	--	--
gene34818	LOC109740234	53.9573	84.8194	58.3311	102.482	58.0117	83.3403	36.4509	89.9568	--	--	--	--	--	--	--	--	--	S	Function unknown	triadin-like isoform X1 [Aegilops tauschii subsp. tauschii]	--
gene16583	LOC109776213	6.77691	9.93197	8.28686	10.6246	4.47952	8.60289	5.01485	12.1338	--	--	Cellular Component: cytoplasm (GO:0005737);; Biological Process: protein ubiquitination (GO:0016567);; Molecular Function: ubiquitin protein ligase binding (GO:0031625);; Molecular Function: ubiquitin protein ligase activity (GO:0061630);;	K10581|0|bdi:100822941|K10581 ubiquitin-conjugating enzyme E2 O [EC:2.3.2.24] | (RefSeq) putative ubiquitin-conjugating enzyme E2 38	Ubiquitin mediated proteolysis (ko04120)	[O]	Posttranslational modification, protein turnover, chaperones	Ubiquitin-conjugating enzyme	Probable ubiquitin-conjugating enzyme E2 26 OS=Arabidopsis thaliana OX=3702 GN=UBC26 PE=2 SV=2	O	Posttranslational modification, protein turnover, chaperones	putative ubiquitin-conjugating enzyme E2 38 isoform X1 [Aegilops tauschii subsp. tauschii]	cellular component: cell (GO:0005623);; cellular component: cell part (GO:0044464);; biological process: metabolic process (GO:0008152);; biological process: cellular process (GO:0009987);; molecular function: binding (GO:0005488);; molecular function: catalytic activity (GO:0003824)
gene27830	LOC109732475	6.08711	11.7439	3.44344	9.73261	0.791848	1.92079	0.507515	3.22273	--	--	Molecular Function: transferase activity, transferring acyl groups other than amino-acyl groups (GO:0016747);;	--	--	--	--	Transferase family	Anthocyanidin 3-O-glucoside 6&apos;&apos;-O-acyltransferase (Fragment) OS=Perilla frutescens OX=48386 PE=1 SV=1	S	Function unknown	malonyl-CoA:anthocyanidin 5-O-glucoside-6&apos;&apos;-O-malonyltransferase-like [Aegilops tauschii subsp. tauschii]	molecular function: catalytic activity (GO:0003824)
gene602	LOC109764238	0.717472	0.162653	0.757438	0.424652	0.490046	0.569608	1.73589	1.05439	--	--	Biological Process: metabolic process (GO:0008152);; Molecular Function: transferase activity (GO:0016740);;	--	--	[A]	RNA processing and modification	Lysine methyltransferase	--	S	Function unknown	protein-lysine methyltransferase METTL21D-like [Aegilops tauschii subsp. tauschii]	biological process: metabolic process (GO:0008152);; molecular function: catalytic activity (GO:0003824)
gene25960	LOC109786647	0.326176	0.848893	3.11516	14.2023	4.76259	16.632	0.116798	0.116265	[T]	Signal transduction mechanisms	Molecular Function: kinase activity (GO:0016301);;	K04733|9.20421e-117|bdi:100838323|K04733 interleukin-1 receptor-associated kinase 4 [EC:2.7.11.1] | (RefSeq) serine/threonine-protein kinase CDL1-like	--	[T]	Signal transduction mechanisms	Protein kinase domain;; Protein tyrosine kinase	Receptor-like protein kinase ANXUR2 OS=Arabidopsis thaliana OX=3702 GN=ANX2 PE=2 SV=1	T	Signal transduction mechanisms	putative serine/threonine-protein kinase-like protein CCR3 [Aegilops tauschii subsp. tauschii]	molecular function: catalytic activity (GO:0003824)
gene37548	LOC109743311	1.85268	1.90179	1.45642	0.660149	3.34395	2.8208	4.94816	2.04817	--	--	--	--	--	--	--	--	Protein IQ-DOMAIN 1 OS=Arabidopsis thaliana OX=3702 GN=IQD1 PE=1 SV=1	S	Function unknown	uncharacterized protein LOC109743311 [Aegilops tauschii subsp. tauschii]	--
gene51837	LOC109759177	661.603	1084.6	747.101	962.918	619.287	680.686	532.865	1448.26	--	--	Biological Process: lipid transport (GO:0006869);; Molecular Function: lipid binding (GO:0008289);; Biological Process: response to wounding (GO:0009611);; Biological Process: response to ethylene (GO:0009723);; Biological Process: response to salicylic acid (GO:0009751);; Cellular Component: integral component of membrane (GO:0016021);; Biological Process: response to hydrogen peroxide (GO:00425…	--	--	--	--	Protease inhibitor/seed storage/LTP family;; Probable lipid transfer	Probable non-specific lipid-transfer protein 3 OS=Triticum aestivum OX=4565 GN=LTP3 PE=2 SV=1	U	Intracellular trafficking, secretion, and vesicular transport	probable non-specific lipid-transfer protein 3 [Aegilops tauschii subsp. tauschii]	biological process: single-organism process (GO:0044699);; biological process: localization (GO:0051179);; molecular function: binding (GO:0005488);; biological process: response to stimulus (GO:0050896);; cellular component: membrane (GO:0016020);; cellular component: membrane part (GO:0044425)
Aegilops_tauschii_newGene_1611	--	1.035	0.789731	0.756922	1.28189	0.768579	0.90876	0.012882	0.009111	--	--	--	--	--	--	--	--	--	S	Function unknown	hypothetical protein TRIUR3_19979 [Triticum urartu]	--
Aegilops_tauschii_newGene_60390	--	11.7608	510.887	90.9705	14.8067	89.1537	18.0862	293.189	14.4738	--	--	--	--	--	--	--	--	--	--	--	hypothetical protein PAHAL_I02926 [Panicum hallii]	--
Aegilops_tauschii_newGene_25393	--	1.24033	4.55241	3.04167	2.0852	2.90807	0.60139	3.422	0.484262	--	--	--	--	--	--	--	--	--	--	--	Regulator of rDNA transcription protein 15 [Capsicum baccatum]	--
gene6953	LOC109765486	7.21606	22.5063	13.5148	27.6078	5.37971	8.49884	4.46633	13.0499	[O]	Posttranslational modification, protein turnover, chaperones	Molecular Function: serine-type endopeptidase activity (GO:0004252);; Cellular Component: integral component of membrane (GO:0016021);; Biological Process: protein processing (GO:0016485);;	--	--	[T]	Signal transduction mechanisms	Rhomboid family	RHOMBOID-like protein 2 OS=Arabidopsis thaliana OX=3702 GN=RBL2 PE=1 SV=1	S	Function unknown	RHOMBOID-like protein 2 [Aegilops tauschii subsp. tauschii]	biological process: metabolic process (GO:0008152);; molecular function: catalytic activity (GO:0003824);; cellular component: membrane (GO:0016020);; cellular component: membrane part (GO:0044425)
gene3307	LOC109737909	2.98228	4.45706	1.76801	0.747089	160.101	32.9745	113.903	28.6256	--	--	Molecular Function: hydrolase activity, hydrolyzing O-glycosyl compounds (GO:0004553);; Cellular Component: cell wall (GO:0005618);; Biological Process: xyloglucan metabolic process (GO:0010411);; Molecular Function: xyloglucan:xyloglucosyl transferase activity (GO:0016762);; Biological Process: cell wall biogenesis (GO:0042546);; Cellular Component: apoplast (GO:0048046);; Biological Process: ce…	K08235|5.03811e-60|sita:101771748|K08235 xyloglucan:xyloglucosyl transferase [EC:2.4.1.207] | (RefSeq) probable xyloglucan endotransglucosylase/hydrolase protein 25	--	--	--	Xyloglucan endo-transglycosylase (XET) C-terminus;; Glycosyl hydrolases family 16	Probable xyloglucan endotransglucosylase/hydrolase protein 23 OS=Arabidopsis thaliana OX=3702 GN=XTH23 PE=2 SV=1	--	--	probable xyloglucan endotransglucosylase/hydrolase protein 23 [Aegilops tauschii subsp. tauschii]	molecular function: catalytic activity (GO:0003824);; cellular component: cell (GO:0005623);; cellular component: cell part (GO:0044464);; biological process: metabolic process (GO:0008152);; biological process: cellular process (GO:0009987);; biological process: cellular component organization or biogenesis (GO:0071840);; cellular component: extracellular region (GO:0005576)
gene3216	LOC109736866	0.502317	0.814871	0.933723	1.19611	1.2452	1.53464	0	1.3552	[IQ]	Lipid transport and metabolism;; Secondary metabolites biosynthesis, transport and catabolism	Molecular Function: catalytic activity (GO:0003824);; Biological Process: metabolic process (GO:0008152);;	--	--	[I]	Lipid transport and metabolism	AMP-binding enzyme;; AMP-binding enzyme C-terminal domain	Probable acyl-activating enzyme 1, peroxisomal OS=Arabidopsis thaliana OX=3702 GN=AAE1 PE=2 SV=1	IQ	Lipid transport and metabolism;; Secondary metabolites biosynthesis, transport and catabolism	probable acyl-activating enzyme 1, peroxisomal [Aegilops tauschii subsp. tauschii]	molecular function: catalytic activity (GO:0003824);; biological process: metabolic process (GO:0008152)
gene10481	LOC109769407	10.9173	31.5775	21.1301	42.7952	33.4521	41.1395	8.63668	30.6141	--	--	Cellular Component: plasma membrane (GO:0005886);; Cellular Component: integral component of membrane (GO:0016021);; Biological Process: lipid catabolic process (GO:0016042);; Molecular Function: hydrolase activity (GO:0016787);;	--	--	[IOT]	Lipid transport and metabolism;; Posttranslational modification, protein turnover, chaperones;; Signal transduction mechanisms	Lipase (class 3);; Lipase 3 N-terminal region	--	S	Function unknown	uncharacterized protein LOC109769407 [Aegilops tauschii subsp. tauschii]	cellular component: cell (GO:0005623);; cellular component: membrane (GO:0016020);; cellular component: cell part (GO:0044464);; cellular component: membrane part (GO:0044425);; biological process: metabolic process (GO:0008152);; biological process: single-organism process (GO:0044699);; molecular function: catalytic activity (GO:0003824)
gene25351	LOC109785969	0.343352	0.441752	0.59851	0.745448	6.85647	16.6128	3.12737	6.62721	[T]	Signal transduction mechanisms	Molecular Function: protein serine/threonine kinase activity (GO:0004674);; Molecular Function: ATP binding (GO:0005524);; Biological Process: protein phosphorylation (GO:0006468);; Cellular Component: integral component of membrane (GO:0016021);; Molecular Function: carbohydrate binding (GO:0030246);;	--	--	--	--	Legume lectin domain;; Protein kinase domain;; Protein tyrosine kinase	L-type lectin-domain containing receptor kinase IV.4 OS=Arabidopsis thaliana OX=3702 GN=LECRK44 PE=3 SV=1	T	Signal transduction mechanisms	L-type lectin-domain containing receptor kinase IV.2-like isoform X1 [Aegilops tauschii subsp. tauschii]	biological process: metabolic process (GO:0008152);; biological process: cellular process (GO:0009987);; molecular function: catalytic activity (GO:0003824);; molecular function: binding (GO:0005488);; cellular component: membrane (GO:0016020);; cellular component: membrane part (GO:0044425)
Aegilops_tauschii_newGene_22222	--	0.0580772	0.532382	0.262956	0.143726	0	0	0.0227957	0	--	--	--	--	--	--	--	--	--	--	--	--	--
Aegilops_tauschii_newGene_8757	--	2.19279	0.19743	3.23193	1.63492	1.71629	2.32375	2.87503	1.21379	--	--	Molecular Function: binding (GO:0005488);;	--	--	--	--	--	Protein FAR1-RELATED SEQUENCE 3 OS=Arabidopsis thaliana OX=3702 GN=FRS3 PE=1 SV=2	--	--	protein FAR1-RELATED SEQUENCE 9-like [Aegilops tauschii subsp. tauschii]	molecular function: binding (GO:0005488)
gene46410	LOC109753143	21.0895	17.0807	25.2206	15.9132	26.265	22.9462	39.0742	18.5012	[K]	Transcription	Biological Process: mRNA splicing, via spliceosome (GO:0000398);; Cellular Component: P-body (GO:0000932);; Molecular Function: RNA binding (GO:0003723);; Cellular Component: U6 snRNP (GO:0005688);; Cellular Component: viral nucleocapsid (GO:0019013);; Biological Process: cytoplasmic mRNA processing body assembly (GO:0033962);; Cellular Component: U4/U6 x U5 tri-snRNP complex (GO:0046540);; Cellu…	K12622|3.23198e-57|fve:101296823|K12622 U6 snRNA-associated Sm-like protein LSm3 | (RefSeq) sm-like protein LSM3B	RNA degradation (ko03018);; Spliceosome (ko03040)	[A]	RNA processing and modification	LSM domain	Sm-like protein LSM3A OS=Arabidopsis thaliana OX=3702 GN=LSM3A PE=1 SV=1	K	Transcription	predicted protein, partial [Hordeum vulgare subsp. vulgare]	biological process: metabolic process (GO:0008152);; biological process: cellular process (GO:0009987);; cellular component: cell (GO:0005623);; cellular component: macromolecular complex (GO:0032991);; cellular component: organelle (GO:0043226);; cellular component: cell part (GO:0044464);; molecular function: binding (GO:0005488);; cellular component: organelle part (GO:0044422);; cellular comp…
gene30195	LOC109735096	15.5899	6.46578	11.8699	2.47013	6.57785	4.92375	18.3678	7.37172	--	--	--	K03626|1.7795e-76|bdi:100825644|K03626 nascent polypeptide-associated complex subunit alpha | (RefSeq) nascent polypeptide-associated complex subunit alpha-like protein 1	--	[K]	Transcription	NAC domain	Nascent polypeptide-associated complex subunit alpha-like protein OS=Pinus taeda OX=3352 PE=2 SV=1	K	Transcription	nascent polypeptide-associated complex subunit alpha-like protein 1 [Aegilops tauschii subsp. tauschii]	--
gene48428	LOC109755398	8.73706	10.9555	9.65729	21.3596	7.89603	15.8744	6.99089	16.481	[T]	Signal transduction mechanisms	Molecular Function: protein serine/threonine kinase activity (GO:0004674);; Molecular Function: ATP binding (GO:0005524);; Biological Process: protein phosphorylation (GO:0006468);; Cellular Component: integral component of membrane (GO:0016021);;	--	--	--	--	Protein tyrosine kinase;; Protein kinase domain;; Leucine rich repeat;; Leucine rich repeat N-terminal domain	LRR receptor kinase SERK2 OS=Oryza sativa subsp. japonica OX=39947 GN=SERK4 PE=3 SV=1	T	Signal transduction mechanisms	probable LRR receptor-like serine/threonine-protein kinase At5g10290 isoform X1 [Aegilops tauschii subsp. tauschii]	biological process: metabolic process (GO:0008152);; biological process: cellular process (GO:0009987);; molecular function: catalytic activity (GO:0003824);; molecular function: binding (GO:0005488);; cellular component: membrane (GO:0016020);; cellular component: membrane part (GO:0044425)
gene37375	LOC109743123	124.484	138.074	162.959	94.3076	165.831	64.7552	149.194	58.8041	[R]	General function prediction only	Molecular Function: catalytic activity (GO:0003824);; Cellular Component: mitochondrion (GO:0005739);; Cellular Component: chloroplast envelope (GO:0009941);; Biological Process: chloroplast fission (GO:0010020);; Molecular Function: protein homodimerization activity (GO:0042803);; Molecular Function: coenzyme binding (GO:0050662);; Biological Process: cell division (GO:0051301);;	K07071|9.20449e-162|bdi:100837690|K07071 uncharacterized protein | (RefSeq) epimerase family protein SDR39U1 homolog, chloroplastic	--	[F]	Nucleotide transport and metabolism	Domain of unknown function (DUF1731);; NAD dependent epimerase/dehydratase family;; NAD(P)H-binding;; Male sterility protein	Epimerase family protein SDR39U1 homolog, chloroplastic OS=Arabidopsis thaliana OX=3702 GN=GC1 PE=2 SV=2	S	Function unknown	epimerase family protein SDR39U1 homolog, chloroplastic [Aegilops tauschii subsp. tauschii]	molecular function: catalytic activity (GO:0003824);; cellular component: cell (GO:0005623);; cellular component: organelle (GO:0043226);; cellular component: cell part (GO:0044464);; cellular component: organelle part (GO:0044422);; biological process: cellular process (GO:0009987);; biological process: cellular component organization or biogenesis (GO:0071840);; molecular function: binding (GO:…
Aegilops_tauschii_newGene_41562	--	2.08068	1.52124	2.64892	0.745208	3.47301	2.82316	5.72683	3.50206	[L]	Replication, recombination and repair	Molecular Function: nucleic acid binding (GO:0003676);; Molecular Function: helicase activity (GO:0004386);; Molecular Function: ATP binding (GO:0005524);;	K13025|2.8883e-29|bdi:100830518|K13025 ATP-dependent RNA helicase [EC:3.6.4.13] | (RefSeq) DEAD-box ATP-dependent RNA helicase 2	RNA transport (ko03013);; mRNA surveillance pathway (ko03015);; Spliceosome (ko03040)	[J]	Translation, ribosomal structure and biogenesis	DEAD/DEAH box helicase;; DEAD/DEAH box helicase;; Ribosomal protein S10p/S20e	Eukaryotic initiation factor 4A-III homolog B OS=Oryza sativa subsp. japonica OX=39947 GN=EIF4A3B PE=1 SV=1	L	Replication, recombination and repair	DEAD-box ATP-dependent RNA helicase 34 [Triticum urartu]	molecular function: binding (GO:0005488);; molecular function: catalytic activity (GO:0003824)
gene38450	LOC109744321	26.5141	63.2871	42.5765	80.3479	47.7775	68.6716	21.209	65.7562	[G]	Carbohydrate transport and metabolism	Cellular Component: extracellular region (GO:0005576);; Molecular Function: cellulase activity (GO:0008810);; Biological Process: cellulose catabolic process (GO:0030245);; Biological Process: cell wall organization (GO:0071555);;	--	--	--	--	Glycosyl hydrolase family 9	Endoglucanase 7 OS=Oryza sativa subsp. japonica OX=39947 GN=GLU10 PE=2 SV=1	G	Carbohydrate transport and metabolism	endoglucanase 7-like [Aegilops tauschii subsp. tauschii]	cellular component: extracellular region (GO:0005576);; molecular function: catalytic activity (GO:0003824);; biological process: metabolic process (GO:0008152);; biological process: cellular process (GO:0009987);; biological process: cellular component organization or biogenesis (GO:0071840)
gene28837	LOC109733602	5.91143	1.07447	6.95948	0.169404	1.49394	0.354909	16.7438	4.19032	--	--	Biological Process: adaxial/abaxial pattern specification (GO:0009955);; Biological Process: leaf development (GO:0048366);;	--	--	[K]	Transcription	SSXT protein (N-terminal region)	GRF1-interacting factor 1 OS=Arabidopsis thaliana OX=3702 GN=GIF1 PE=1 SV=1	K	Transcription	hypothetical protein TRIUR3_34827 [Triticum urartu]	biological process: multicellular organismal process (GO:0032501);; biological process: developmental process (GO:0032502);; biological process: single-organism process (GO:0044699)
gene9009	LOC109767765	29.5296	12.5358	22.383	14.8183	29.4189	25.6407	23.7974	19.7737	[G]	Carbohydrate transport and metabolism	Biological Process: carbohydrate metabolic process (GO:0005975);; Molecular Function: beta-glucosidase activity (GO:0008422);; Molecular Function: scopolin beta-glucosidase activity (GO:0102483);; Biological Process: glycosyl compound metabolic process (GO:1901657);;	K01188|0|bdi:100837973|K01188 beta-glucosidase [EC:3.2.1.21] | (RefSeq) beta-glucosidase 5-like	Cyanoamino acid metabolism (ko00460);; Starch and sucrose metabolism (ko00500);; Phenylpropanoid biosynthesis (ko00940)	[G]	Carbohydrate transport and metabolism	Glycosyl hydrolase family 1	Beta-glucosidase 5 OS=Oryza sativa subsp. japonica OX=39947 GN=BGLU5 PE=2 SV=1	G	Carbohydrate transport and metabolism	beta-glucosidase 5-like [Aegilops tauschii subsp. tauschii]	biological process: metabolic process (GO:0008152);; molecular function: catalytic activity (GO:0003824);; biological process: single-organism process (GO:0044699)
gene47450	LOC109754306	21.1102	18.9916	15.4673	8.05291	16.363	12.7607	23.8249	11.2113	[J]	Translation, ribosomal structure and biogenesis	Molecular Function: structural constituent of ribosome (GO:0003735);; Cellular Component: mitochondrion (GO:0005739);; Biological Process: translation (GO:0006412);; Cellular Component: large ribosomal subunit (GO:0015934);;	K02907|2.35876e-60|bdi:100845563|K02907 large subunit ribosomal protein L30 | (RefSeq) 50S ribosomal protein L30	Ribosome (ko03010)	--	--	Ribosomal protein L30p/L7e	--	J	Translation, ribosomal structure and biogenesis	uncharacterized protein LOC109754306 [Aegilops tauschii subsp. tauschii]	molecular function: structural molecule activity (GO:0005198);; cellular component: cell (GO:0005623);; cellular component: organelle (GO:0043226);; cellular component: cell part (GO:0044464);; biological process: metabolic process (GO:0008152);; biological process: cellular process (GO:0009987);; cellular component: macromolecular complex (GO:0032991);; cellular component: organelle part (GO:004…
gene43894	LOC109750367	1.4544	1.11323	1.38978	0.428333	2.36896	0.82574	2.2191	1.42954	--	--	Molecular Function: DNA binding (GO:0003677);; Molecular Function: transcription factor activity, sequence-specific DNA binding (GO:0003700);; Cellular Component: nucleus (GO:0005634);; Biological Process: regulation of transcription, DNA-templated (GO:0006355);; Cellular Component: plastid (GO:0009536);;	K09287|7.07829e-108|sita:101759210|K09287 RAV-like factor | (RefSeq) AP2/ERF and B3 domain-containing protein Os01g0141000-like	--	--	--	B3 DNA binding domain;; AP2 domain	AP2/ERF and B3 domain-containing protein Os01g0141000 OS=Oryza sativa subsp. japonica OX=39947 GN=Os01g0141000 PE=2 SV=1	K	Transcription	AP2/ERF and B3 domain-containing protein Os01g0141000-like [Aegilops tauschii subsp. tauschii]	molecular function: binding (GO:0005488);; biological process: biological regulation (GO:0065007);; molecular function: nucleic acid binding transcription factor activity (GO:0001071);; cellular component: cell (GO:0005623);; cellular component: organelle (GO:0043226);; cellular component: cell part (GO:0044464)
gene17599	LOC109777352	9.16645	36.0138	15.7141	13.3186	16.4723	15.3861	18.7038	15.2852	--	--	Cellular Component: plastid (GO:0009536);; Cellular Component: integral component of membrane (GO:0016021);;	--	--	--	--	--	MAR-binding filament-like protein 1 OS=Arabidopsis thaliana OX=3702 GN=MFP1 PE=2 SV=2	S	Function unknown	MAR-binding filament-like protein 1 isoform X2 [Aegilops tauschii subsp. tauschii]	cellular component: cell (GO:0005623);; cellular component: organelle (GO:0043226);; cellular component: cell part (GO:0044464);; cellular component: membrane (GO:0016020);; cellular component: membrane part (GO:0044425)
Aegilops_tauschii_newGene_64313	--	0.0866595	0.305431	0.255943	1.11831	0.090175	0.977436	0.568341	1.58774	--	--	--	--	--	--	--	--	--	S	Function unknown	hypothetical protein TRIUR3_01766 [Triticum urartu]	--
gene55803	LOC109763555	4.0375	5.29514	4.49608	12.9436	6.99791	13.0806	2.75844	10.5616	[G]	Carbohydrate transport and metabolism	Biological Process: flavonoid biosynthetic process (GO:0009813);; Cellular Component: intracellular membrane-bounded organelle (GO:0043231);; Molecular Function: cis-zeatin O-beta-D-glucosyltransferase activity (GO:0050502);; Biological Process: flavonoid glucuronidation (GO:0052696);;	K13495|0|bdi:100840786|K13495 cis-zeatin O-glucosyltransferase [EC:2.4.1.215] | (RefSeq) cis-zeatin O-glucosyltransferase 1-like	Zeatin biosynthesis (ko00908)	[GC]	Carbohydrate transport and metabolism;; Energy production and conversion	UDP-glucoronosyl and UDP-glucosyl transferase	Cis-zeatin O-glucosyltransferase 1 OS=Zea mays OX=4577 GN=CISZOG1 PE=1 SV=1	S	Function unknown	cis-zeatin O-glucosyltransferase 1-like [Aegilops tauschii subsp. tauschii]	biological process: metabolic process (GO:0008152);; cellular component: cell (GO:0005623);; cellular component: organelle (GO:0043226);; cellular component: cell part (GO:0044464);; molecular function: catalytic activity (GO:0003824);; biological process: cellular process (GO:0009987);; biological process: single-organism process (GO:0044699)
gene14559	LOC109773968	0.312363	0.166365	0.367041	0.332203	0.117047	0.710648	0.46901	1.92942	[I]	Lipid transport and metabolism	Molecular Function: magnesium ion binding (GO:0000287);; Cellular Component: plastid (GO:0009536);; Molecular Function: ent-kaurene synthase activity (GO:0009899);; Molecular Function: syn-pimara-7,15-diene synthase activity (GO:0034279);; Biological Process: diterpene phytoalexin metabolic process (GO:0051501);;	K14046|0|osa:4335094|K14046 syn-pimara-7,15-diene synthase [EC:4.2.3.35] | (RefSeq) DTS2, KSL4, OsDTS2, OsJ_013413, OsKS4, OsKSL4; syn-pimara-7,15-diene synthase	Diterpenoid biosynthesis (ko00904)	--	--	Terpene synthase family, metal binding domain;; Terpene synthase, N-terminal domain	Syn-pimara-7,15-diene synthase OS=Oryza sativa subsp. indica OX=39946 GN=KSL4 PE=2 SV=1	I	Lipid transport and metabolism	syn-pimara-7,15-diene synthase-like [Aegilops tauschii subsp. tauschii]	molecular function: binding (GO:0005488);; cellular component: cell (GO:0005623);; cellular component: organelle (GO:0043226);; cellular component: cell part (GO:0044464);; molecular function: catalytic activity (GO:0003824);; biological process: metabolic process (GO:0008152);; biological process: cellular process (GO:0009987);; biological process: single-organism process (GO:0044699)
gene3585	LOC109740761	10.2764	6.68317	10.114	2.94865	10.8223	7.447	17.5044	6.18777	--	--	Cellular Component: integral component of membrane (GO:0016021);;	--	--	--	--	--	--	S	Function unknown	uncharacterized protein LOC109740761 [Aegilops tauschii subsp. tauschii]	cellular component: membrane (GO:0016020);; cellular component: membrane part (GO:0044425)
gene44061	LOC109750581	0.0364968	0	0.064247	0.0544045	5.17265	9.86642	4.54446	10.6787	[K]	Transcription	Molecular Function: protein serine/threonine kinase activity (GO:0004674);; Molecular Function: protein tyrosine kinase activity (GO:0004713);; Molecular Function: ATP binding (GO:0005524);; Biological Process: protein phosphorylation (GO:0006468);; Cellular Component: integral component of membrane (GO:0016021);;	--	--	--	--	Protein tyrosine kinase;; Protein kinase domain;; Leucine rich repeat;; Leucine Rich repeats (2 copies);; Leucine Rich Repeat;; Leucine rich repeat N-terminal domain	Probable LRR receptor-like serine/threonine-protein kinase At3g47570 OS=Arabidopsis thaliana OX=3702 GN=At3g47570 PE=2 SV=1	S	Function unknown	probable LRR receptor-like serine/threonine-protein kinase At3g47570 [Aegilops tauschii subsp. tauschii]	biological process: metabolic process (GO:0008152);; biological process: cellular process (GO:0009987);; molecular function: catalytic activity (GO:0003824);; molecular function: binding (GO:0005488);; cellular component: membrane (GO:0016020);; cellular component: membrane part (GO:0044425)
gene34200	LOC109739558	3.29102	3.44285	2.60329	6.05915	3.46459	3.39912	1.1596	8.81045	--	--	--	K11866|7.46982e-100|bdi:100827373|K11866 STAM-binding protein [EC:3.4.19.12] | (RefSeq) AMSH-like ubiquitin thioesterase 3	Endocytosis (ko04144)	[T]	Signal transduction mechanisms	USP8 dimerisation domain	AMSH-like ubiquitin thioesterase 1 OS=Arabidopsis thaliana OX=3702 GN=AMSH1 PE=2 SV=1	S	Function unknown	AMSH-like ubiquitin thioesterase 1 [Aegilops tauschii subsp. tauschii]	--
gene38104	LOC109743939	22.678	3.58112	17.2525	1.77553	12.3219	1.77275	52.9829	16.0282	--	--	Cellular Component: mitochondrion (GO:0005739);;	--	--	--	--	--	--	S	Function unknown	60S ribosomal protein L22-like [Aegilops tauschii subsp. tauschii]	cellular component: cell (GO:0005623);; cellular component: organelle (GO:0043226);; cellular component: cell part (GO:0044464)
gene11761	LOC109770848	1.80384	0.596002	2.23536	0.91652	1.25114	1.10031	2.63402	0.695732	--	--	Cellular Component: integral component of membrane (GO:0016021);;	--	--	--	--	Cotton fibre expressed protein;; Domain of unknown function (DUF4408)	--	S	Function unknown	uncharacterized protein LOC109770848 [Aegilops tauschii subsp. tauschii]	cellular component: membrane (GO:0016020);; cellular component: membrane part (GO:0044425)
gene9770	LOC109768616	3.55547	3.30388	3.4991	12.4531	1.37709	3.85675	1.61412	4.5807	[S]	Function unknown	Cellular Component: integral component of membrane (GO:0016021);; Biological Process: transmembrane transport (GO:0055085);;	--	--	[T]	Signal transduction mechanisms	OPT oligopeptide transporter protein	Oligopeptide transporter 7 OS=Arabidopsis thaliana OX=3702 GN=OPT7 PE=2 SV=1	S	Function unknown	oligopeptide transporter 7-like [Aegilops tauschii subsp. tauschii]	cellular component: membrane (GO:0016020);; cellular component: membrane part (GO:0044425);; biological process: localization (GO:0051179)
Aegilops_tauschii_newGene_11056	--	0	0	0	0	0	0	1.82284	5.49487	--	--	--	--	--	--	--	--	--	--	--	uncharacterized protein LOC109757978 [Aegilops tauschii subsp. tauschii]	--
gene21317	LOC109781522	109.52	97.7345	122.045	47.8807	166.63	114.483	269.279	100.031	[J]	Translation, ribosomal structure and biogenesis	Molecular Function: structural constituent of ribosome (GO:0003735);; Cellular Component: mitochondrion (GO:0005739);; Biological Process: translation (GO:0006412);; Cellular Component: plastid (GO:0009536);; Cellular Component: cytosolic large ribosomal subunit (GO:0022625);;	K02912|5.3288e-87|bdi:100837622|K02912 large subunit ribosomal protein L32e | (RefSeq) 60S ribosomal protein L32-1	Ribosome (ko03010)	[J]	Translation, ribosomal structure and biogenesis	Ribosomal protein L32	60S ribosomal protein L32-1 OS=Arabidopsis thaliana OX=3702 GN=RPL32A PE=2 SV=2	J	Translation, ribosomal structure and biogenesis	60S ribosomal protein L32-1-like [Aegilops tauschii subsp. tauschii]	molecular function: structural molecule activity (GO:0005198);; cellular component: cell (GO:0005623);; cellular component: organelle (GO:0043226);; cellular component: cell part (GO:0044464);; biological process: metabolic process (GO:0008152);; biological process: cellular process (GO:0009987);; cellular component: macromolecular complex (GO:0032991);; cellular component: organelle part (GO:004…
gene51432	LOC109758754	0.184117	0.685593	0.589637	0.493254	0	0.285965	0.36073	0.354015	--	--	Cellular Component: plasma membrane (GO:0005886);; Cellular Component: integral component of membrane (GO:0016021);; Molecular Function: transmembrane transporter activity (GO:0022857);; Biological Process: transmembrane transport (GO:0055085);;	--	--	--	--	EamA-like transporter family	WAT1-related protein At1g25270 OS=Arabidopsis thaliana OX=3702 GN=At1g25270 PE=2 SV=1	S	Function unknown	WAT1-related protein At1g68170-like [Aegilops tauschii subsp. tauschii]	cellular component: cell (GO:0005623);; cellular component: membrane (GO:0016020);; cellular component: cell part (GO:0044464);; cellular component: membrane part (GO:0044425);; biological process: localization (GO:0051179);; molecular function: transporter activity (GO:0005215)
gene36093	LOC109741681	0.261132	0.648783	0.22097	0.0443915	0.480667	0.294468	0.418778	0.361643	[V]	Defense mechanisms	Molecular Function: ATP binding (GO:0005524);; Cellular Component: integral component of membrane (GO:0016021);; Molecular Function: ATPase activity, coupled to transmembrane movement of substances (GO:0042626);; Biological Process: transmembrane transport (GO:0055085);;	--	--	[Q]	Secondary metabolites biosynthesis, transport and catabolism	ABC transporter;; ABC transporter transmembrane region;; AAA domain, putative AbiEii toxin, Type IV TA system;; 50S ribosome-binding GTPase;; P-loop containing region of AAA domain;; Dynamin family	ABC transporter C family member 3 OS=Arabidopsis thaliana OX=3702 GN=ABCC3 PE=1 SV=1	V	Defense mechanisms	putative ABC transporter C family member 15 isoform X1 [Aegilops tauschii subsp. tauschii]	molecular function: binding (GO:0005488);; cellular component: membrane (GO:0016020);; cellular component: membrane part (GO:0044425);; biological process: localization (GO:0051179);; molecular function: catalytic activity (GO:0003824);; molecular function: transporter activity (GO:0005215)
gene19411	LOC109779371	1.14393	1.87822	1.05034	2.53365	0.84133	1.27659	0.248747	1.32923	--	--	Cellular Component: membrane (GO:0016020);;	--	--	--	--	Domain of unknown function (DUF4220);; Protein of unknown function, DUF594	--	--	--	uncharacterized protein LOC109779371 isoform X2 [Aegilops tauschii subsp. tauschii]	cellular component: membrane (GO:0016020)
gene5547	LOC109762533	5.10108	18.4855	5.67339	5.09628	7.48589	5.03462	4.68218	6.78937	--	--	Biological Process: regulation of cyclin-dependent protein serine/threonine kinase activity (GO:0000079);; Molecular Function: protein kinase binding (GO:0019901);;	--	--	[R]	General function prediction only	Cyclin;; Cyclin, N-terminal domain	Cyclin-P4-1 OS=Oryza sativa subsp. japonica OX=39947 GN=CYCP4-1 PE=2 SV=1	S	Function unknown	cyclin-P4-1-like [Aegilops tauschii subsp. tauschii]	biological process: biological regulation (GO:0065007);; molecular function: binding (GO:0005488)
gene36068	LOC109741645	3.02432	3.84413	3.21049	4.14647	3.44226	2.85166	5.49123	2.00394	--	--	Cellular Component: plastid (GO:0009536);;	--	--	--	--	--	--	S	Function unknown	uncharacterized protein LOC109741645 [Aegilops tauschii subsp. tauschii]	cellular component: cell (GO:0005623);; cellular component: organelle (GO:0043226);; cellular component: cell part (GO:0044464)
gene14034	LOC109773381	0.818488	2.44366	0.436553	2.22567	1.05833	0.957081	0.796748	1.5634	--	--	Molecular Function: aspartic-type endopeptidase activity (GO:0004190);; Cellular Component: mitochondrion (GO:0005739);; Biological Process: proteolysis (GO:0006508);; Biological Process: protein catabolic process (GO:0030163);;	--	--	[O]	Posttranslational modification, protein turnover, chaperones	Xylanase inhibitor N-terminal;; Xylanase inhibitor C-terminal;; Eukaryotic aspartyl protease	Aspartic proteinase nepenthesin-1 OS=Nepenthes gracilis OX=150966 GN=nep1 PE=1 SV=1	O	Posttranslational modification, protein turnover, chaperones	aspartic proteinase nepenthesin-1-like [Aegilops tauschii subsp. tauschii]	biological process: metabolic process (GO:0008152);; molecular function: catalytic activity (GO:0003824);; cellular component: cell (GO:0005623);; cellular component: organelle (GO:0043226);; cellular component: cell part (GO:0044464)
gene44881	LOC109751458	13.8028	19.7342	13.4548	51.2503	8.77695	33.4431	14.9137	28.5552	--	--	Cellular Component: mitochondrion (GO:0005739);; Biological Process: flavonoid biosynthetic process (GO:0009813);; Biological Process: flavonoid glucuronidation (GO:0052696);; Molecular Function: quercetin 3-O-glucosyltransferase activity (GO:0080043);; Molecular Function: quercetin 7-O-glucosyltransferase activity (GO:0080044);;	--	--	[GC]	Carbohydrate transport and metabolism;; Energy production and conversion	UDP-glucoronosyl and UDP-glucosyl transferase	7-deoxyloganetin glucosyltransferase OS=Gardenia jasminoides OX=114476 GN=UGT85A24 PE=1 SV=1	S	Function unknown	7-deoxyloganetin glucosyltransferase-like [Aegilops tauschii subsp. tauschii]	cellular component: cell (GO:0005623);; cellular component: organelle (GO:0043226);; cellular component: cell part (GO:0044464);; biological process: metabolic process (GO:0008152);; biological process: cellular process (GO:0009987);; biological process: single-organism process (GO:0044699);; molecular function: catalytic activity (GO:0003824)
gene39206	LOC109745155	22.0197	29.3975	19.9992	26.3542	16.9745	25.6847	15.6106	33.1859	--	--	--	K12471|0|bdi:100839210|K12471 epsin | (RefSeq) clathrin interactor EPSIN 2-like	Endocytosis (ko04144)	[F]	Nucleotide transport and metabolism	ENTH domain;; ANTH domain	Clathrin interactor EPSIN 2 OS=Arabidopsis thaliana OX=3702 GN=EPSIN2 PE=1 SV=1	U	Intracellular trafficking, secretion, and vesicular transport	clathrin interactor EPSIN 2 [Aegilops tauschii subsp. tauschii]	--
gene14273	LOC109773661	0.275487	0.152172	0.220808	0.0475905	0.439047	0.0805697	0.665604	0.0932445	--	--	Molecular Function: zinc ion binding (GO:0008270);;	--	--	[R]	General function prediction only	PPR repeat;; PPR repeat family;; DYW family of nucleic acid deaminases;; PPR repeat;; Pentatricopeptide repeat domain	Pentatricopeptide repeat-containing protein At2g03880, mitochondrial OS=Arabidopsis thaliana OX=3702 GN=PCMP-H44 PE=2 SV=1	S	Function unknown	pentatricopeptide repeat-containing protein At2g03880, mitochondrial-like [Aegilops tauschii subsp. tauschii]	molecular function: binding (GO:0005488)
gene53037	LOC109760510	5.82848	4.83574	6.38243	2.20906	4.46892	2.06997	13.7894	5.48379	[T]	Signal transduction mechanisms	Molecular Function: anaphase-promoting complex binding (GO:0010997);; Biological Process: regulation of catalytic activity (GO:0050790);; Molecular Function: ubiquitin-protein transferase activator activity (GO:0097027);;	K03363|0|obr:102707393|K03363 cell division cycle 20, cofactor of APC complex | (RefSeq) cell division cycle 20.2, cofactor of APC complex-like	Ubiquitin mediated proteolysis (ko04120)	[DO]	Cell cycle control, cell division, chromosome partitioning;; Posttranslational modification, protein turnover, chaperones	WD domain, G-beta repeat;; Anaphase-promoting complex subunit 4 WD40 domain;; Eukaryotic translation initiation factor eIF2A	Cell division cycle 20.1, cofactor of APC complex OS=Arabidopsis thaliana OX=3702 GN=CDC20-1 PE=1 SV=1	D	Cell cycle control, cell division, chromosome partitioning	cell division cycle 20.2, cofactor of APC complex-like [Aegilops tauschii subsp. tauschii]	molecular function: binding (GO:0005488);; biological process: biological regulation (GO:0065007);; molecular function: molecular function regulator (GO:0098772)
gene30685	LOC109735650	0.197101	0.672146	0.281268	0.419304	0.29245	0.54033	0.273504	0.530451	[O]	Posttranslational modification, protein turnover, chaperones	Molecular Function: ATP binding (GO:0005524);;	K06689|4.26466e-64|bdi:100833541|K06689 ubiquitin-conjugating enzyme E2 D [EC:2.3.2.23] | (RefSeq) ubiquitin-conjugating enzyme E2 28	Ubiquitin mediated proteolysis (ko04120);; Protein processing in endoplasmic reticulum (ko04141)	[O]	Posttranslational modification, protein turnover, chaperones	Pyruvate kinase, barrel domain	Ubiquitin-conjugating enzyme E2 28 OS=Arabidopsis thaliana OX=3702 GN=UBC28 PE=1 SV=1	O	Posttranslational modification, protein turnover, chaperones	uncharacterized protein LOC109735650 [Aegilops tauschii subsp. tauschii]	molecular function: binding (GO:0005488)
gene43338	LOC109749729	4.28804	4.09639	3.88366	0.854675	1.07963	0.653393	2.95736	7.66475	--	--	Biological Process: phenylpropanoid biosynthetic process (GO:0009699);; Molecular Function: guiding stereospecific synthesis activity (GO:0042349);; Biological Process: regulation of catalytic activity (GO:0050790);;	--	--	--	--	Dirigent-like protein	Dirigent protein 1 OS=Arabidopsis thaliana OX=3702 GN=DIR1 PE=2 SV=1	S	Function unknown	dirigent protein 1-like [Aegilops tauschii subsp. tauschii]	biological process: metabolic process (GO:0008152);; biological process: cellular process (GO:0009987);; biological process: single-organism process (GO:0044699);; biological process: biological regulation (GO:0065007);; molecular function: molecular function regulator (GO:0098772)
gene39254	LOC109745212	64.5777	14.9132	57.3449	9.23407	40.8022	30.232	63.9745	24.9472	--	--	Cellular Component: nucleosome (GO:0000786);; Molecular Function: DNA binding (GO:0003677);; Cellular Component: nucleus (GO:0005634);; Molecular Function: protein heterodimerization activity (GO:0046982);;	K11251|3.54161e-49|bvg:104890299|K11251 histone H2A | (RefSeq) probable histone H2A.1	--	[B]	Chromatin structure and dynamics	C-terminus of histone H2A;; Core histone H2A/H2B/H3/H4;; Histone-like transcription factor (CBF/NF-Y) and archaeal histone	Histone H2A.1 OS=Triticum aestivum OX=4565 GN=H2A-9 PE=1 SV=2	B	Chromatin structure and dynamics	histone H2A.1-like [Aegilops tauschii subsp. tauschii]	cellular component: cell (GO:0005623);; cellular component: macromolecular complex (GO:0032991);; cellular component: organelle (GO:0043226);; cellular component: organelle part (GO:0044422);; cellular component: cell part (GO:0044464);; molecular function: binding (GO:0005488)
gene12455	LOC109771589	5.75757	6.47353	4.88793	9.97131	4.32025	8.76524	4.07114	10.931	[T]	Signal transduction mechanisms	Molecular Function: protein serine/threonine kinase activity (GO:0004674);; Molecular Function: ATP binding (GO:0005524);; Cellular Component: plasma membrane (GO:0005886);; Biological Process: protein phosphorylation (GO:0006468);; Biological Process: defense response (GO:0006952);; Cellular Component: plasmodesma (GO:0009506);; Cellular Component: integral component of membrane (GO:0016021);; B…	--	--	--	--	Protein kinase domain;; Protein tyrosine kinase;; D-mannose binding lectin;; S-locus glycoprotein domain;; PAN-like domain	Receptor-like serine/threonine-protein kinase SD1-8 OS=Arabidopsis thaliana OX=3702 GN=SD18 PE=1 SV=1	T	Signal transduction mechanisms	G-type lectin S-receptor-like serine/threonine-protein kinase At4g27290 [Aegilops tauschii subsp. tauschii]	biological process: metabolic process (GO:0008152);; biological process: cellular process (GO:0009987);; molecular function: catalytic activity (GO:0003824);; molecular function: binding (GO:0005488);; cellular component: cell (GO:0005623);; cellular component: membrane (GO:0016020);; cellular component: cell part (GO:0044464);; biological process: response to stimulus (GO:0050896);; cellular com…
gene45680	LOC109752349	180.161	185.527	221.216	136.459	139.46	71.0372	154.497	64.6916	--	--	Cellular Component: chloroplast thylakoid (GO:0009534);; Cellular Component: chloroplast inner membrane (GO:0009706);; Cellular Component: integral component of membrane (GO:0016021);;	--	--	--	--	Protein of unknown function (DUF4079)	--	S	Function unknown	uncharacterized protein LOC109752349 [Aegilops tauschii subsp. tauschii]	cellular component: cell (GO:0005623);; cellular component: organelle (GO:0043226);; cellular component: organelle part (GO:0044422);; cellular component: cell part (GO:0044464);; cellular component: membrane (GO:0016020);; cellular component: membrane part (GO:0044425)
gene24110	LOC109784598	0.849705	4.22591	0.206464	0	1.27862	0.655655	1.93206	0.446585	--	--	Cellular Component: integral component of membrane (GO:0016021);;	--	--	--	--	Tetraspanin family	Tetraspanin-2 OS=Arabidopsis thaliana OX=3702 GN=TET2 PE=2 SV=1	S	Function unknown	tetraspanin-2-like [Aegilops tauschii subsp. tauschii]	cellular component: membrane (GO:0016020);; cellular component: membrane part (GO:0044425)
gene40764	LOC109746891	0.677289	0.634156	0.852403	0.252351	1.17189	0.873122	1.34032	0.962062	--	--	Molecular Function: transcription factor activity, sequence-specific DNA binding (GO:0003700);; Biological Process: regulation of transcription, DNA-templated (GO:0006355);; Molecular Function: sequence-specific DNA binding (GO:0043565);;	--	--	--	--	WRKY DNA -binding domain	WRKY transcription factor 22 OS=Arabidopsis thaliana OX=3702 GN=WRKY22 PE=2 SV=1	K	Transcription	WRKY transcription factor 22-like [Aegilops tauschii subsp. tauschii]	biological process: biological regulation (GO:0065007);; molecular function: nucleic acid binding transcription factor activity (GO:0001071);; molecular function: binding (GO:0005488)
gene2939	LOC109733556	34.9091	58.1111	36.1194	72.0119	45.5623	59.742	26.7802	73.6359	[M]	Cell wall/membrane/envelope biogenesis	Cellular Component: integral component of membrane (GO:0016021);;	K08678|0|sita:101771995|K08678 UDP-glucuronate decarboxylase [EC:4.1.1.35] | (RefSeq) UDP-glucuronic acid decarboxylase 2	Starch and sucrose metabolism (ko00500);; Amino sugar and nucleotide sugar metabolism (ko00520)	[GM]	Carbohydrate transport and metabolism;; Cell wall/membrane/envelope biogenesis	GDP-mannose 4,6 dehydratase;; NAD dependent epimerase/dehydratase family;; 3-beta hydroxysteroid dehydrogenase/isomerase family;; Male sterility protein;; RmlD substrate binding domain;; Polysaccharide biosynthesis protein	UDP-glucuronic acid decarboxylase 4 OS=Arabidopsis thaliana OX=3702 GN=UXS4 PE=2 SV=1	M	Cell wall/membrane/envelope biogenesis	UDP-glucuronic acid decarboxylase 2-like [Aegilops tauschii subsp. tauschii]	cellular component: membrane (GO:0016020);; cellular component: membrane part (GO:0044425)
gene5850	LOC109764240	144.418	31.1941	98.0587	17.6183	61.826	46.8435	224.942	88.838	--	--	Cellular Component: nuclear nucleosome (GO:0000788);; Molecular Function: DNA binding (GO:0003677);; Biological Process: nucleosome assembly (GO:0006334);; Molecular Function: protein heterodimerization activity (GO:0046982);;	K11252|9.8174e-62|obr:102721497|K11252 histone H2B | (RefSeq) histone H2B.2-like	--	[B]	Chromatin structure and dynamics	Core histone H2A/H2B/H3/H4	Histone H2B.2 OS=Oryza sativa subsp. japonica OX=39947 GN=H2B.2 PE=3 SV=1	B	Chromatin structure and dynamics	histone H2B.4-like [Aegilops tauschii subsp. tauschii]	cellular component: cell (GO:0005623);; cellular component: membrane-enclosed lumen (GO:0031974);; cellular component: macromolecular complex (GO:0032991);; cellular component: organelle (GO:0043226);; cellular component: organelle part (GO:0044422);; cellular component: cell part (GO:0044464);; molecular function: binding (GO:0005488);; biological process: cellular process (GO:0009987);; biologi…
gene17639	LOC109777397	4.19253	2.79601	1.00603	0.875594	2.79867	2.55695	0.402986	1.11029	--	--	Molecular Function: nucleic acid binding (GO:0003676);; Molecular Function: endonuclease activity (GO:0004519);; Biological Process: DNA catabolic process (GO:0006308);; Biological Process: nucleic acid phosphodiester bond hydrolysis (GO:0090305);;	--	--	--	--	S1/P1 Nuclease	Endonuclease 2 OS=Arabidopsis thaliana OX=3702 GN=ENDO2 PE=1 SV=1	S	Function unknown	endonuclease 2-like [Aegilops tauschii subsp. tauschii]	molecular function: binding (GO:0005488);; biological process: metabolic process (GO:0008152);; biological process: cellular process (GO:0009987);; molecular function: catalytic activity (GO:0003824)
gene1265	LOC109771566	17.2689	6.53491	16.894	2.33719	12.5448	11.9887	44.8614	14.7749	--	--	Cellular Component: integral component of membrane (GO:0016021);;	--	--	--	--	--	--	S	Function unknown	uncharacterized protein LOC109771566 [Aegilops tauschii subsp. tauschii]	cellular component: membrane (GO:0016020);; cellular component: membrane part (GO:0044425)
gene33384	LOC109738638	0.0592808	0.277091	0.0786103	0.144587	0.0174205	0.0859645	0.0710567	0.184572	--	--	Molecular Function: translation initiation factor activity (GO:0003743);; Biological Process: translational initiation (GO:0006413);;	--	--	--	--	Protein of unknown function (DUF 659);; hAT family C-terminal dimerisation region	--	S	Function unknown	uncharacterized protein LOC109738638 [Aegilops tauschii subsp. tauschii]	biological process: metabolic process (GO:0008152);; biological process: cellular process (GO:0009987);; molecular function: binding (GO:0005488)
gene26635	LOC109787391	9.70836	11.8757	11.7533	24.787	6.7947	12.1556	4.48198	10.5264	[K]	Transcription	Molecular Function: protein serine/threonine kinase activity (GO:0004674);; Molecular Function: ATP binding (GO:0005524);; Biological Process: protein phosphorylation (GO:0006468);; Cellular Component: integral component of membrane (GO:0016021);;	--	--	--	--	Protein tyrosine kinase;; Protein kinase domain;; Leucine rich repeat;; Leucine Rich repeats (2 copies)	Probable leucine-rich repeat receptor-like protein kinase At5g49770 OS=Arabidopsis thaliana OX=3702 GN=At5g49770 PE=2 SV=1	S	Function unknown	probable leucine-rich repeat receptor-like protein kinase At5g49770 [Aegilops tauschii subsp. tauschii]	biological process: metabolic process (GO:0008152);; biological process: cellular process (GO:0009987);; molecular function: catalytic activity (GO:0003824);; molecular function: binding (GO:0005488);; cellular component: membrane (GO:0016020);; cellular component: membrane part (GO:0044425)
gene47654	LOC109754537	1.50348	0.902718	1.64773	0.544832	1.2401	0.734171	4.59816	0.8038	--	--	--	--	--	--	--	--	--	--	--	--	--
Aegilops_tauschii_newGene_25930	--	96.1789	96.7585	168.046	52.6613	53.7111	54.7073	110.571	36.4801	--	--	--	--	--	--	--	--	--	S	Function unknown	hypothetical protein GOBAR_AA35378 [Gossypium barbadense]	--
gene21245	LOC109781438	6.21754	5.60893	6.83228	3.21657	6.51554	4.09223	6.24323	2.59363	--	--	Cellular Component: mitochondrion (GO:0005739);;	--	--	--	--	--	--	S	Function unknown	uncharacterized protein LOC109781438 [Aegilops tauschii subsp. tauschii]	cellular component: cell (GO:0005623);; cellular component: organelle (GO:0043226);; cellular component: cell part (GO:0044464)
gene17495	LOC109777235	0.176643	0	0.153288	0	0	0	0.974099	0.047253	[T]	Signal transduction mechanisms	Molecular Function: protein serine/threonine kinase activity (GO:0004674);; Molecular Function: ATP binding (GO:0005524);; Cellular Component: plasma membrane (GO:0005886);; Biological Process: protein phosphorylation (GO:0006468);; Cellular Component: endosome membrane (GO:0010008);; Biological Process: xylem development (GO:0010089);; Cellular Component: integral component of membrane (GO:00160…	--	--	[T]	Signal transduction mechanisms	Protein kinase domain;; Protein tyrosine kinase	Receptor-like serine/threonine-protein kinase NCRK OS=Arabidopsis thaliana OX=3702 GN=NCRK PE=1 SV=1	T	Signal transduction mechanisms	receptor-like serine/threonine-protein kinase NCRK isoform X1 [Aegilops tauschii subsp. tauschii]	biological process: metabolic process (GO:0008152);; biological process: cellular process (GO:0009987);; molecular function: catalytic activity (GO:0003824);; molecular function: binding (GO:0005488);; cellular component: cell (GO:0005623);; cellular component: membrane (GO:0016020);; cellular component: cell part (GO:0044464);; cellular component: organelle (GO:0043226);; cellular component: org…
gene55706	LOC109763448	0.348155	0.39211	0.300415	0.831051	2.49665	6.98084	1.46303	6.59787	[T]	Signal transduction mechanisms	Molecular Function: protein serine/threonine kinase activity (GO:0004674);; Molecular Function: ATP binding (GO:0005524);; Biological Process: protein phosphorylation (GO:0006468);;	K04733|0|sbi:SORBI_01g033865|K04733 interleukin-1 receptor-associated kinase 4 [EC:2.7.11.1] | (RefSeq) SORBIDRAFT_01g033865, Sb01g033865; hypothetical protein	--	[T]	Signal transduction mechanisms	Protein tyrosine kinase;; Protein kinase domain	Receptor-like protein kinase FERONIA OS=Arabidopsis thaliana OX=3702 GN=FER PE=1 SV=1	T	Signal transduction mechanisms	uncharacterized protein LOC109763448 [Aegilops tauschii subsp. tauschii]	biological process: metabolic process (GO:0008152);; biological process: cellular process (GO:0009987);; molecular function: catalytic activity (GO:0003824);; molecular function: binding (GO:0005488)
Aegilops_tauschii_newGene_39705	--	0.849731	0.825668	0.915577	2.48703	1.60252	1.76878	1.08377	1.64244	--	--	--	--	--	--	--	--	--	--	--	--	--
Aegilops_tauschii_newGene_30721	--	0.875282	3.10797	1.62535	0.734998	1.41692	0.732511	1.66227	0.295117	--	--	--	--	--	--	--	--	--	S	Function unknown	hypothetical protein GOBAR_AA35378 [Gossypium barbadense]	--
gene5788	LOC109764188	25.589	37.5914	43.019	58.3131	26.4305	38.0475	15.5119	39.4241	[Q]	Secondary metabolites biosynthesis, transport and catabolism	Cellular Component: mitochondrion (GO:0005739);; Biological Process: fatty acid biosynthetic process (GO:0006633);; Cellular Component: integral component of membrane (GO:0016021);; Molecular Function: transferase activity, transferring acyl groups other than amino-acyl groups (GO:0016747);;	K15397|0|bdi:100823814|K15397 3-ketoacyl-CoA synthase [EC:2.3.1.199] | (RefSeq) 3-ketoacyl-CoA synthase 19-like	Fatty acid elongation (ko00062)	--	--	FAE1/Type III polyketide synthase-like protein;; 3-Oxoacyl-[acyl-carrier-protein (ACP)] synthase III C terminal;; Chalcone and stilbene synthases, C-terminal domain	3-ketoacyl-CoA synthase 2 OS=Arabidopsis thaliana OX=3702 GN=KCS2 PE=2 SV=2	I	Lipid transport and metabolism	3-ketoacyl-CoA synthase 20-like [Aegilops tauschii subsp. tauschii]	cellular component: cell (GO:0005623);; cellular component: organelle (GO:0043226);; cellular component: cell part (GO:0044464);; biological process: metabolic process (GO:0008152);; biological process: cellular process (GO:0009987);; biological process: single-organism process (GO:0044699);; cellular component: membrane (GO:0016020);; cellular component: membrane part (GO:0044425);; molecular fu…
gene24167	LOC109784664	8.37777	17.5999	11.4105	21.3658	10.6341	17.3198	4.11367	15.6072	--	--	Cellular Component: heterochromatin (GO:0000792);; Cellular Component: nucleus (GO:0005634);; Biological Process: regulation of transcription, DNA-templated (GO:0006355);; Molecular Function: histone demethylase activity (H3-K9 specific) (GO:0032454);; Biological Process: histone H3-K9 demethylation (GO:0033169);; Biological Process: positive regulation of gene expression, epigenetic (GO:0045815)…	--	--	[R]	General function prediction only	JmjC domain, hydroxylase;; jmjN domain;; C5HC2 zinc finger	Lysine-specific demethylase JMJ706 OS=Oryza sativa subsp. japonica OX=39947 GN=JMJ706 PE=2 SV=1	S	Function unknown	lysine-specific demethylase JMJ706-like [Aegilops tauschii subsp. tauschii]	cellular component: cell (GO:0005623);; cellular component: organelle (GO:0043226);; cellular component: organelle part (GO:0044422);; cellular component: cell part (GO:0044464);; biological process: biological regulation (GO:0065007);; biological process: metabolic process (GO:0008152);; biological process: cellular process (GO:0009987);; biological process: single-organism process (GO:0044699);…
Aegilops_tauschii_newGene_50145	--	0.0617943	0.050899	0.634556	3.37101	0.0243245	0.567391	0.0126913	0.0437775	--	--	Cellular Component: plastid (GO:0009536);; Molecular Function: metal ion binding (GO:0046872);;	--	--	--	--	--	--	--	--	uncharacterized protein LOC109751502 [Aegilops tauschii subsp. tauschii]	cellular component: cell (GO:0005623);; cellular component: organelle (GO:0043226);; cellular component: cell part (GO:0044464);; molecular function: binding (GO:0005488)
gene2136	LOC109780595	9.30878	7.9902	9.1298	2.35038	13.4609	5.89062	14.4796	9.24148	[E]	Amino acid transport and metabolism	Biological Process: histidine biosynthetic process (GO:0000105);; Molecular Function: imidazoleglycerol-phosphate synthase activity (GO:0000107);; Cellular Component: plastid (GO:0009536);; Molecular Function: oxo-acid-lyase activity (GO:0016833);;	K01663|0|bdi:100830050|K01663 glutamine amidotransferase / cyclase [EC:2.4.2.- 4.1.3.-] | (RefSeq) imidazole glycerol phosphate synthase hisHF, chloroplastic	Histidine metabolism (ko00340);; Biosynthesis of amino acids (ko01230)	[E]	Amino acid transport and metabolism	Histidine biosynthesis protein;; Glutamine amidotransferase class-I;; CobB/CobQ-like glutamine amidotransferase domain;; SNO glutamine amidotransferase family	Imidazole glycerol phosphate synthase hisHF, chloroplastic OS=Arabidopsis thaliana OX=3702 GN=HISN4 PE=2 SV=1	E	Amino acid transport and metabolism	imidazole glycerol phosphate synthase hisHF, chloroplastic [Aegilops tauschii subsp. tauschii]	biological process: metabolic process (GO:0008152);; biological process: cellular process (GO:0009987);; biological process: single-organism process (GO:0044699);; molecular function: catalytic activity (GO:0003824);; cellular component: cell (GO:0005623);; cellular component: organelle (GO:0043226);; cellular component: cell part (GO:0044464)
gene46414	LOC109753144	4.55528	11.9385	11.9927	27.7584	22.1093	34.1972	9.51622	31.9676	--	--	Molecular Function: protein serine/threonine kinase activity (GO:0004674);; Molecular Function: ATP binding (GO:0005524);; Cellular Component: plasma membrane (GO:0005886);; Biological Process: protein phosphorylation (GO:0006468);; Biological Process: defense response (GO:0006952);; Cellular Component: plasmodesma (GO:0009506);; Cellular Component: integral component of membrane (GO:0016021);;	--	--	--	--	Protein tyrosine kinase;; Protein kinase domain;; Salt stress response/antifungal	Cysteine-rich receptor-like protein kinase 10 OS=Arabidopsis thaliana OX=3702 GN=CRK10 PE=1 SV=3	T	Signal transduction mechanisms	cysteine-rich receptor-like protein kinase 10 [Aegilops tauschii subsp. tauschii]	biological process: metabolic process (GO:0008152);; biological process: cellular process (GO:0009987);; molecular function: catalytic activity (GO:0003824);; molecular function: binding (GO:0005488);; cellular component: cell (GO:0005623);; cellular component: membrane (GO:0016020);; cellular component: cell part (GO:0044464);; biological process: response to stimulus (GO:0050896);; cellular com…
gene14726	LOC109774155	0.563563	3.16021	1.40675	3.07364	0.752842	1.81841	1.18791	1.54931	--	--	Cellular Component: mitochondrion (GO:0005739);; Biological Process: response to auxin (GO:0009733);;	K14488|6.07529e-39|zma:100280843|K14488 SAUR family protein | (RefSeq) SAUR25 - auxin-responsive SAUR family member	Plant hormone signal transduction (ko04075)	--	--	Auxin responsive protein	Auxin-responsive protein SAUR71 OS=Arabidopsis thaliana OX=3702 GN=SAUR71 PE=2 SV=1	S	Function unknown	auxin-responsive protein SAUR71-like [Aegilops tauschii subsp. tauschii]	cellular component: cell (GO:0005623);; cellular component: organelle (GO:0043226);; cellular component: cell part (GO:0044464);; biological process: response to stimulus (GO:0050896)
gene5017	LOC109756683	14.2354	2.22076	3.88877	0.134073	4.85845	0.0772702	3.14873	0.0811625	[Q]	Secondary metabolites biosynthesis, transport and catabolism	Molecular Function: iron ion binding (GO:0005506);; Biological Process: proteolysis (GO:0006508);; Biological Process: vacuole organization (GO:0007033);; Molecular Function: metallopeptidase activity (GO:0008237);; Biological Process: anthocyanin-containing compound biosynthetic process (GO:0009718);; Biological Process: proanthocyanidin biosynthetic process (GO:0010023);; Cellular Component: me…	K05277|7.33239e-151|osa:4325716|K05277 leucoanthocyanidin dioxygenase [EC:1.14.11.19] | (RefSeq) B1045D11.2; leucoanthocyanidin dioxygenase	Flavonoid biosynthesis (ko00941)	[QR]	Secondary metabolites biosynthesis, transport and catabolism;; General function prediction only	2OG-Fe(II) oxygenase superfamily;; non-haem dioxygenase in morphine synthesis N-terminal	Leucoanthocyanidin dioxygenase 1 OS=Oryza sativa subsp. japonica OX=39947 GN=ANS1 PE=2 SV=1	S	Function unknown	leucoanthocyanidin dioxygenase-like [Aegilops tauschii subsp. tauschii]	molecular function: binding (GO:0005488);; biological process: metabolic process (GO:0008152);; biological process: cellular process (GO:0009987);; biological process: cellular component organization or biogenesis (GO:0071840);; molecular function: catalytic activity (GO:0003824);; biological process: single-organism process (GO:0044699);; cellular component: membrane (GO:0016020)
Aegilops_tauschii_newGene_59974	--	0.716845	0.076496	0.617048	0.816879	0.0381175	0.0044205	0.172233	0.15355	--	--	Biological Process: cellular response to DNA damage stimulus (GO:0006974);;	K10683|1.13648e-113|sita:101758628|K10683 BRCA1-associated RING domain protein 1 | (RefSeq) BRCA1-associated RING domain protein 1-like	--	[LK]	Replication, recombination and repair;; Transcription	BRCA1 C Terminus (BRCT) domain;; PHD-like zinc-binding domain;; PHD-zinc-finger like domain	BRCA1-associated RING domain protein 1 OS=Arabidopsis thaliana OX=3702 GN=BARD1 PE=1 SV=1	S	Function unknown	BRCA1-associated RING domain protein 1-like [Aegilops tauschii subsp. tauschii]	biological process: cellular process (GO:0009987);; biological process: response to stimulus (GO:0050896)
gene20186	LOC109780258	1.96003	2.50885	1.94323	7.33584	1.37454	2.52429	0.750538	2.51355	[QV]	Secondary metabolites biosynthesis, transport and catabolism;; Defense mechanisms	Molecular Function: monooxygenase activity (GO:0004497);; Molecular Function: iron ion binding (GO:0005506);; Cellular Component: mitochondrion (GO:0005739);; Cellular Component: integral component of membrane (GO:0016021);; Molecular Function: oxidoreductase activity, acting on paired donors, with incorporation or reduction of molecular oxygen (GO:0016705);; Molecular Function: heme binding (GO:…	--	--	[QI]	Secondary metabolites biosynthesis, transport and catabolism;; Lipid transport and metabolism	Cytochrome P450	Cytochrome P450 72A15 OS=Arabidopsis thaliana OX=3702 GN=CYP72A15 PE=2 SV=1	Q	Secondary metabolites biosynthesis, transport and catabolism	cytochrome P450 72A15-like [Aegilops tauschii subsp. tauschii]	biological process: metabolic process (GO:0008152);; biological process: single-organism process (GO:0044699);; molecular function: catalytic activity (GO:0003824);; molecular function: binding (GO:0005488);; cellular component: cell (GO:0005623);; cellular component: organelle (GO:0043226);; cellular component: cell part (GO:0044464);; cellular component: membrane (GO:0016020);; cellular compone…
gene2708	LOC109787192	3.18567	3.17732	4.34158	1.75795	4.65278	4.05916	8.18998	3.25271	--	--	Cellular Component: nucleus (GO:0005634);; Biological Process: cell division (GO:0051301);; Biological Process: regulation of cell cycle (GO:0051726);;	K18812|3.61876e-138|bdi:100821682|K18812 cyclin D6, plant | (RefSeq) cyclin-D6-1	--	[D]	Cell cycle control, cell division, chromosome partitioning	Cyclin, N-terminal domain;; Cyclin, C-terminal domain	Cyclin-D6-1 OS=Oryza sativa subsp. japonica OX=39947 GN=CYCD6-1 PE=2 SV=1	D	Cell cycle control, cell division, chromosome partitioning	cyclin-D6-1 isoform X1 [Aegilops tauschii subsp. tauschii]	cellular component: cell (GO:0005623);; cellular component: organelle (GO:0043226);; cellular component: cell part (GO:0044464);; biological process: cellular process (GO:0009987);; biological process: single-organism process (GO:0044699);; biological process: biological regulation (GO:0065007)
gene10955	LOC109769941	3.1222	8.37205	5.68833	15.5691	4.1907	11.9252	3.33809	15.8201	--	--	Molecular Function: protein serine/threonine kinase activity (GO:0004674);; Molecular Function: ATP binding (GO:0005524);; Cellular Component: plasma membrane (GO:0005886);; Biological Process: protein phosphorylation (GO:0006468);; Cellular Component: integral component of membrane (GO:0016021);; Biological Process: recognition of pollen (GO:0048544);;	--	--	--	--	Protein kinase domain;; Protein tyrosine kinase;; D-mannose binding lectin;; S-locus glycoprotein domain;; Protein-kinase domain of FAM69;; PAN domain	Putative receptor protein kinase ZmPK1 OS=Zea mays OX=4577 GN=PK1 PE=2 SV=2	T	Signal transduction mechanisms	putative receptor protein kinase ZmPK1 [Aegilops tauschii subsp. tauschii]	biological process: metabolic process (GO:0008152);; biological process: cellular process (GO:0009987);; molecular function: catalytic activity (GO:0003824);; molecular function: binding (GO:0005488);; cellular component: cell (GO:0005623);; cellular component: membrane (GO:0016020);; cellular component: cell part (GO:0044464);; cellular component: membrane part (GO:0044425);; biological process:…
gene36757	LOC109742444	0.636397	0.537362	0.480773	0.0739495	0.484202	0.102457	0.350983	1.10964	--	--	Molecular Function: double-stranded DNA binding (GO:0003690);; Cellular Component: mitochondrion (GO:0005739);; Biological Process: regulation of transcription, DNA-templated (GO:0006355);;	K15032|1.8361e-140|bdi:100826866|K15032 mTERF domain-containing protein, mitochondrial | (RefSeq) uncharacterized LOC100826866	--	[KR]	Transcription;; General function prediction only	mTERF	Transcription termination factor MTEF1, chloroplastic OS=Arabidopsis thaliana OX=3702 GN=MTERF1 PE=2 SV=2	S	Function unknown	uncharacterized protein LOC109742444 [Aegilops tauschii subsp. tauschii]	molecular function: binding (GO:0005488);; cellular component: cell (GO:0005623);; cellular component: organelle (GO:0043226);; cellular component: cell part (GO:0044464);; biological process: biological regulation (GO:0065007)
gene20121	LOC109780189	0.262313	0.119044	0.266048	0.0385685	0.047773	0.0830432	0.445649	0.172025	--	--	Cellular Component: mitochondrion (GO:0005739);; Molecular Function: zinc ion binding (GO:0008270);; Cellular Component: plastid (GO:0009536);;	--	--	[R]	General function prediction only	DYW family of nucleic acid deaminases;; PPR repeat;; PPR repeat family;; PPR repeat;; Pentatricopeptide repeat domain;; Pentacotripeptide-repeat region of PRORP	Pentatricopeptide repeat-containing protein At3g26782, mitochondrial OS=Arabidopsis thaliana OX=3702 GN=PCMP-H34 PE=2 SV=1	S	Function unknown	pentatricopeptide repeat-containing protein At3g26782, mitochondrial [Aegilops tauschii subsp. tauschii]	cellular component: cell (GO:0005623);; cellular component: organelle (GO:0043226);; cellular component: cell part (GO:0044464);; molecular function: binding (GO:0005488)
gene8115	LOC109766775	32.2549	33.0905	23.9274	9.39774	27.9742	23.5659	50.938	19.6532	[J]	Translation, ribosomal structure and biogenesis	Molecular Function: structural constituent of ribosome (GO:0003735);; Biological Process: rRNA export from nucleus (GO:0006407);; Biological Process: translation (GO:0006412);; Cellular Component: cytosolic small ribosomal subunit (GO:0022627);;	K02979|5.25063e-28|dosa:Os10t0411700-01|K02979 small subunit ribosomal protein S28e | (RAP-DB) Os10g0411700; Similar to S28 ribosomal protein (Fragment).	Ribosome (ko03010)	[J]	Translation, ribosomal structure and biogenesis	Ribosomal protein S28e	40S ribosomal protein S28 OS=Zea mays OX=4577 GN=RPS28 PE=3 SV=1	J	Translation, ribosomal structure and biogenesis	hypothetical protein SORBI_3001G402050, partial [Sorghum bicolor]	molecular function: structural molecule activity (GO:0005198);; biological process: single-organism process (GO:0044699);; biological process: localization (GO:0051179);; biological process: metabolic process (GO:0008152);; biological process: cellular process (GO:0009987);; cellular component: cell (GO:0005623);; cellular component: macromolecular complex (GO:0032991);; cellular component: organ…
Aegilops_tauschii_newGene_13298	--	0.664178	0.898293	0.769551	1.33434	0.576221	1.55288	0.78503	1.64223	--	--	--	--	--	--	--	--	--	--	--	Polyglutamine-binding protein 1 [Triticum urartu]	--
gene50780	LOC109758009	15.0557	19.8989	13.522	33.5147	5.33187	3.1938	3.87129	13.4201	--	--	Cellular Component: spindle (GO:0005819);; Cellular Component: microtubule (GO:0005874);; Cellular Component: plastid (GO:0009536);; Cellular Component: integral component of membrane (GO:0016021);; Biological Process: activation of protein kinase activity (GO:0032147);; Biological Process: regulation of mitotic spindle organization (GO:0060236);;	--	--	--	--	Targeting protein for Xklp2 (TPX2)	--	S	Function unknown	protein TPX2 [Aegilops tauschii subsp. tauschii]	cellular component: cell (GO:0005623);; cellular component: organelle (GO:0043226);; cellular component: organelle part (GO:0044422);; cellular component: cell part (GO:0044464);; cellular component: supramolecular complex (GO:0099080);; cellular component: membrane (GO:0016020);; cellular component: membrane part (GO:0044425);; biological process: biological regulation (GO:0065007)
gene12532	LOC109771699	329.04	271.213	347.68	149.894	467.349	324.796	806.454	261	[J]	Translation, ribosomal structure and biogenesis	Molecular Function: structural constituent of ribosome (GO:0003735);; Biological Process: translation (GO:0006412);; Cellular Component: cytosolic large ribosomal subunit (GO:0022625);;	K02900|1.31794e-78|bdi:100830392|K02900 large subunit ribosomal protein L27Ae | (RefSeq) 60S ribosomal protein L27a-3-like	Ribosome (ko03010)	[J]	Translation, ribosomal structure and biogenesis	Ribosomal proteins 50S-L15, 50S-L18e, 60S-L27A	60S ribosomal protein L27a-3 OS=Arabidopsis thaliana OX=3702 GN=RPL27AC PE=2 SV=2	J	Translation, ribosomal structure and biogenesis	60S ribosomal protein L27a-3-like [Aegilops tauschii subsp. tauschii]	molecular function: structural molecule activity (GO:0005198);; biological process: metabolic process (GO:0008152);; biological process: cellular process (GO:0009987);; cellular component: cell (GO:0005623);; cellular component: macromolecular complex (GO:0032991);; cellular component: organelle (GO:0043226);; cellular component: organelle part (GO:0044422);; cellular component: cell part (GO:004…
gene36802	LOC109742474	4.44966	4.54028	1.7691	4.25042	4.21775	6.39062	3.4123	6.39847	[T]	Signal transduction mechanisms	--	--	--	[R]	General function prediction only	Ankyrin repeats (3 copies);; Ankyrin repeats (many copies);; Ankyrin repeats (many copies);; Ankyrin repeat;; Ankyrin repeat;; Tetratricopeptide repeat;; Tetratricopeptide repeat;; Tetratricopeptide repeat;; Tetratricopeptide repeat	Hsp70-Hsp90 organizing protein 1 OS=Glycine max OX=3847 GN=HOP1 PE=1 SV=2	S	Function unknown	serine/threonine-protein phosphatase 6 regulatory ankyrin repeat subunit B-like [Aegilops tauschii subsp. tauschii]	--
gene936	LOC109768020	4.44195	2.00695	3.72771	0.912091	3.19483	2.04214	8.71542	2.42309	--	--	Biological Process: response to stress (GO:0006950);; Cellular Component: plastid (GO:0009536);;	--	--	--	--	Universal stress protein family	Universal stress protein PHOS32 OS=Arabidopsis thaliana OX=3702 GN=PHOS32 PE=1 SV=1	S	Function unknown	universal stress protein PHOS34-like [Aegilops tauschii subsp. tauschii]	biological process: response to stimulus (GO:0050896);; cellular component: cell (GO:0005623);; cellular component: organelle (GO:0043226);; cellular component: cell part (GO:0044464)
gene5099	LOC109757462	1.28782	1.17396	1.42485	0.188573	14.4554	9.53389	15.6569	9.80273	--	--	--	--	--	--	--	--	--	--	--	uncharacterized protein LOC109757462 [Aegilops tauschii subsp. tauschii]	--
gene39826	LOC109745839	0.403934	1.07233	0.261059	1.31199	0.160857	1.16487	0.882037	1.02888	--	--	--	--	--	--	--	VQ motif	--	S	Function unknown	uncharacterized protein LOC109745839 [Aegilops tauschii subsp. tauschii]	--
gene24879	LOC109785438	0.203871	0.636176	1.38549	2.3778	0.65753	5.50213	2.06439	5.2031	--	--	Molecular Function: zinc ion binding (GO:0008270);;	--	--	--	--	Protein of unknown function (DUF1262)	--	S	Function unknown	uncharacterized protein LOC109785438 [Aegilops tauschii subsp. tauschii]	molecular function: binding (GO:0005488)
gene38478	LOC109744351	3.43844	7.68193	2.78388	6.09072	1.54623	3.20571	1.63648	4.42358	[G]	Carbohydrate transport and metabolism	Molecular Function: alpha-amylase activity (GO:0004556);; Molecular Function: calcium ion binding (GO:0005509);; Cellular Component: extracellular space (GO:0005615);; Biological Process: carbohydrate metabolic process (GO:0005975);;	K01176|0|bdi:100835083|K01176 alpha-amylase [EC:3.2.1.1] | (RefSeq) alpha-amylase type A isozyme	Starch and sucrose metabolism (ko00500)	[G]	Carbohydrate transport and metabolism	Alpha amylase, catalytic domain;; Alpha-amylase C-terminal beta-sheet domain;; Glycosyl hydrolase family 70	Alpha-amylase type A isozyme OS=Hordeum vulgare OX=4513 GN=AMY1.1 PE=1 SV=1	G	Carbohydrate transport and metabolism	alpha-amylase type A isozyme [Aegilops tauschii subsp. tauschii]	molecular function: catalytic activity (GO:0003824);; molecular function: binding (GO:0005488);; cellular component: extracellular region (GO:0005576);; cellular component: extracellular region part (GO:0044421);; biological process: metabolic process (GO:0008152)
Aegilops_tauschii_newGene_16873	--	2.01877	7.49764	6.52157	3.39275	4.22795	1.6652	4.76489	0.656222	--	--	--	--	--	--	--	--	--	S	Function unknown	PREDICTED: uncharacterized protein LOC107178872 [Citrus sinensis]	--
gene42164	LOC109748442	8.42104	14.6336	10.3569	15.2929	7.42609	13.4971	5.77779	18.965	[P]	Inorganic ion transport and metabolism	Cellular Component: Golgi membrane (GO:0000139);; Molecular Function: magnesium ion binding (GO:0000287);; Molecular Function: phospholipid-translocating ATPase activity (GO:0004012);; Molecular Function: ATP binding (GO:0005524);; Cellular Component: mitochondrion (GO:0005739);; Cellular Component: trans-Golgi network (GO:0005802);; Cellular Component: plasma membrane (GO:0005886);; Cellular Com…	K01530|0|bdi:100830497|K01530 phospholipid-translocating ATPase [EC:3.6.3.1] | (RefSeq) putative phospholipid-transporting ATPase 9	--	[R]	General function prediction only	Phospholipid-translocating P-type ATPase C-terminal;; Phospholipid-translocating ATPase N-terminal;; haloacid dehalogenase-like hydrolase;; Cation transport ATPase (P-type);; E1-E2 ATPase	Putative phospholipid-transporting ATPase 9 OS=Arabidopsis thaliana OX=3702 GN=ALA9 PE=3 SV=1	U	Intracellular trafficking, secretion, and vesicular transport	putative phospholipid-transporting ATPase 9 [Aegilops tauschii subsp. tauschii]	cellular component: cell (GO:0005623);; cellular component: membrane (GO:0016020);; cellular component: organelle (GO:0043226);; cellular component: organelle part (GO:0044422);; cellular component: cell part (GO:0044464);; molecular function: binding (GO:0005488);; biological process: single-organism process (GO:0044699);; biological process: localization (GO:0051179);; molecular function: catal…
Aegilops_tauschii_newGene_24135	--	20.4506	43.8505	25.9492	52.0469	11.9333	38.3154	64.1796	117.493	[O]	Posttranslational modification, protein turnover, chaperones	Molecular Function: glutathione transferase activity (GO:0004364);; Cellular Component: cytoplasm (GO:0005737);; Biological Process: glutathione metabolic process (GO:0006749);;	K00799|1.11499e-89|osa:4325707|K00799 glutathione S-transferase [EC:2.5.1.18] | (RefSeq) probable glutathione S-transferase GSTF1	Glutathione metabolism (ko00480)	[O]	Posttranslational modification, protein turnover, chaperones	Glutathione S-transferase, N-terminal domain;; Glutathione S-transferase, C-terminal domain;; Glutathione S-transferase, N-terminal domain;; Glutathione S-transferase, C-terminal domain;; Glutathione S-transferase, C-terminal domain;; Glutathione S-transferase, N-terminal domain	Glutathione S-transferase 1 OS=Triticum aestivum OX=4565 GN=GSTA1 PE=2 SV=1	O	Posttranslational modification, protein turnover, chaperones	RecName: Full=Glutathione S-transferase 1; AltName: Full=GST class-phi	molecular function: catalytic activity (GO:0003824);; cellular component: cell (GO:0005623);; cellular component: cell part (GO:0044464);; biological process: metabolic process (GO:0008152);; biological process: cellular process (GO:0009987)
gene55155	LOC109762851	31.908	12.2358	32.2157	73.0426	35.5976	60.1408	16.8243	25.9584	[O]	Posttranslational modification, protein turnover, chaperones	Molecular Function: protein serine/threonine kinase activity (GO:0004674);; Molecular Function: protein tyrosine kinase activity (GO:0004713);; Molecular Function: ATP binding (GO:0005524);; Biological Process: peptidyl-tyrosine phosphorylation (GO:0018108);;	--	--	[T]	Signal transduction mechanisms	Protein tyrosine kinase;; Protein kinase domain	Probable serine/threonine-protein kinase PBL15 OS=Arabidopsis thaliana OX=3702 GN=PBL15 PE=1 SV=1	T	Signal transduction mechanisms	probable serine/threonine-protein kinase PBL15 [Aegilops tauschii subsp. tauschii]	biological process: metabolic process (GO:0008152);; biological process: cellular process (GO:0009987);; molecular function: catalytic activity (GO:0003824);; molecular function: binding (GO:0005488)
gene45331	LOC109751950	0.277569	0.321578	0.167636	0.54676	0.508077	0.865458	0.324716	0.885791	--	--	--	--	--	--	--	--	--	--	--	uncharacterized protein LOC109751950 [Aegilops tauschii subsp. tauschii]	--
gene31715	LOC109736777	0	0	1.16251	3.34216	4.2189	7.68224	0	0	[K]	Transcription	Molecular Function: ADP binding (GO:0043531);;	--	--	[T]	Signal transduction mechanisms	NB-ARC domain	Disease resistance protein RPM1 OS=Arabidopsis thaliana OX=3702 GN=RPM1 PE=1 SV=1	S	Function unknown	putative disease resistance RPP13-like protein 3 [Aegilops tauschii subsp. tauschii]	molecular function: binding (GO:0005488)
gene54333	LOC109761966	2.615	1.93135	1.18544	2.52452	3.71486	3.30151	3.30427	0.787453	--	--	Molecular Function: DNA binding (GO:0003677);;	--	--	[O]	Posttranslational modification, protein turnover, chaperones	Myb-like DNA-binding domain	Protein RADIALIS-like 3 OS=Arabidopsis thaliana OX=3702 GN=RL3 PE=2 SV=1	K	Transcription	protein RADIALIS-like 3 [Aegilops tauschii subsp. tauschii]	molecular function: binding (GO:0005488)
gene48456	LOC109755431	1.55663	0.17013	7.65495	1.0055	21.707	8.37023	20.8767	6.00422	--	--	Molecular Function: metal ion binding (GO:0046872);;	--	--	--	--	--	Zinc finger protein GIS2 OS=Arabidopsis thaliana OX=3702 GN=GIS2 PE=2 SV=1	S	Function unknown	uncharacterized protein LOC109755431 [Aegilops tauschii subsp. tauschii]	molecular function: binding (GO:0005488)
Aegilops_tauschii_newGene_68594	--	4.93239	3.57208	3.88978	5.56525	0.233325	0.886152	0.399281	0.734738	[E]	Amino acid transport and metabolism	Biological Process: DNA metabolic process (GO:0006259);; Biological Process: transcription, DNA-templated (GO:0006351);; Biological Process: cellular response to DNA damage stimulus (GO:0006974);; Cellular Component: plastid (GO:0009536);;	--	--	[E]	Amino acid transport and metabolism	FACT complex subunit (SPT16/CDC68);; Histone chaperone Rttp106-like;; FACT complex subunit SPT16 N-terminal lobe domain;; Metallopeptidase family M24	FACT complex subunit SPT16 OS=Oryza sativa subsp. japonica OX=39947 GN=SPT16 PE=2 SV=2	K	Transcription	FACT complex subunit SPT16 [Triticum urartu]	biological process: metabolic process (GO:0008152);; biological process: cellular process (GO:0009987);; biological process: response to stimulus (GO:0050896);; cellular component: cell (GO:0005623);; cellular component: organelle (GO:0043226);; cellular component: cell part (GO:0044464)
gene22656	LOC109783013	0.331452	1.01772	0.342383	1.09049	0.890887	1.96074	0.136332	2.62416	[K]	Transcription	Molecular Function: protein serine/threonine kinase activity (GO:0004674);; Molecular Function: protein binding (GO:0005515);; Molecular Function: ATP binding (GO:0005524);; Biological Process: protein phosphorylation (GO:0006468);; Cellular Component: integral component of membrane (GO:0016021);; Biological Process: defense response to bacterium (GO:0042742);;	--	--	--	--	Leucine rich repeat;; Protein kinase domain;; Protein tyrosine kinase;; Leucine Rich repeats (2 copies);; Leucine rich repeat N-terminal domain;; Leucine Rich Repeat	Receptor kinase-like protein Xa21 OS=Oryza sativa subsp. indica OX=39946 GN=XA21 PE=1 SV=1	S	Function unknown	receptor kinase-like protein Xa21 [Aegilops tauschii subsp. tauschii]	biological process: metabolic process (GO:0008152);; biological process: cellular process (GO:0009987);; molecular function: catalytic activity (GO:0003824);; molecular function: binding (GO:0005488);; cellular component: membrane (GO:0016020);; cellular component: membrane part (GO:0044425);; biological process: response to stimulus (GO:0050896);; biological process: multi-organism process (GO:0…
gene1630	LOC109775396	6.09237	7.30105	5.12708	10.1412	3.69086	4.79536	4.19098	3.67173	[V]	Defense mechanisms	Molecular Function: ATP binding (GO:0005524);; Cellular Component: integral component of membrane (GO:0016021);; Molecular Function: ATPase activity, coupled to transmembrane movement of substances (GO:0042626);; Biological Process: transmembrane transport (GO:0055085);;	--	--	[Q]	Secondary metabolites biosynthesis, transport and catabolism	ABC transporter;; ABC transporter transmembrane region;; RecF/RecN/SMC N terminal domain;; AAA domain, putative AbiEii toxin, Type IV TA system;; Type II/IV secretion system protein;; 50S ribosome-binding GTPase	ABC transporter C family member 8 OS=Arabidopsis thaliana OX=3702 GN=ABCC8 PE=2 SV=3	V	Defense mechanisms	ABC transporter C family member 8-like isoform X2 [Aegilops tauschii subsp. tauschii]	molecular function: binding (GO:0005488);; cellular component: membrane (GO:0016020);; cellular component: membrane part (GO:0044425);; biological process: localization (GO:0051179);; molecular function: catalytic activity (GO:0003824);; molecular function: transporter activity (GO:0005215)
gene53086	LOC109760567	1.2737	0.188067	1.3039	0.758557	0	0.123802	0.0207143	0.0745055	--	--	Cellular Component: cell wall (GO:0005618);; Cellular Component: integral component of membrane (GO:0016021);; Molecular Function: manganese ion binding (GO:0030145);; Biological Process: oxalate metabolic process (GO:0033609);; Molecular Function: nutrient reservoir activity (GO:0045735);; Molecular Function: oxalate decarboxylase activity (GO:0046564);; Cellular Component: apoplast (GO:0048046)…	--	--	--	--	Cupin;; Cupin domain	Germin-like protein 1-2 OS=Oryza sativa subsp. japonica OX=39947 GN=Os01g0705100 PE=3 SV=1	S	Function unknown	germin-like protein 1-2 [Aegilops tauschii subsp. tauschii]	cellular component: cell (GO:0005623);; cellular component: cell part (GO:0044464);; cellular component: membrane (GO:0016020);; cellular component: membrane part (GO:0044425);; molecular function: binding (GO:0005488);; biological process: metabolic process (GO:0008152);; biological process: cellular process (GO:0009987);; biological process: single-organism process (GO:0044699);; molecular func…
gene44157	LOC109750662	9.39152	8.23124	6.81191	8.10273	9.03799	7.85525	6.93258	22.6483	--	--	Molecular Function: protein dimerization activity (GO:0046983);;	--	--	--	--	--	--	S	Function unknown	uncharacterized protein LOC109750662 [Aegilops tauschii subsp. tauschii]	molecular function: binding (GO:0005488)
gene13021	LOC109772244	51.1811	86.3235	50.1889	168.469	43.0703	81.3327	29.1929	80.9731	--	--	Molecular Function: zinc ion transmembrane transporter activity (GO:0005385);; Cellular Component: plasma membrane (GO:0005886);; Cellular Component: integral component of membrane (GO:0016021);; Biological Process: zinc II ion transmembrane transport (GO:0071577);;	K14709|3.99202e-166|bdi:100822361|K14709 solute carrier family 39 (zinc transporter), member 1/2/3 | (RefSeq) zinc transporter 8-like	--	[P]	Inorganic ion transport and metabolism	ZIP Zinc transporter	Zinc transporter 8 OS=Oryza sativa subsp. japonica OX=39947 GN=ZIP8 PE=2 SV=1	P	Inorganic ion transport and metabolism	zinc transporter 8-like [Aegilops tauschii subsp. tauschii]	biological process: localization (GO:0051179);; molecular function: transporter activity (GO:0005215);; cellular component: cell (GO:0005623);; cellular component: membrane (GO:0016020);; cellular component: cell part (GO:0044464);; cellular component: membrane part (GO:0044425)
gene35319	LOC109740811	1.42281	1.55848	0.197149	0.417179	1.8271	1.50847	4.6866	0.452589	--	--	Cellular Component: extracellular region (GO:0005576);; Molecular Function: growth factor activity (GO:0008083);; Biological Process: cell proliferation (GO:0008283);; Cellular Component: membrane (GO:0016020);;	--	--	--	--	Phytosulfokine precursor protein (PSK)	--	S	Function unknown	phytosulfokines 4-like isoform X1 [Aegilops tauschii subsp. tauschii]	cellular component: extracellular region (GO:0005576);; molecular function: binding (GO:0005488);; biological process: single-organism process (GO:0044699);; cellular component: membrane (GO:0016020)
gene39858	LOC109745876	36.3255	8.24933	29.2668	14.1715	9.64916	9.6996	12.504	10.831	[P]	Inorganic ion transport and metabolism	--	--	--	[P]	Inorganic ion transport and metabolism	Rhodanese-like domain	Rhodanese-like domain-containing protein 17 OS=Arabidopsis thaliana OX=3702 GN=STR17 PE=2 SV=1	P	Inorganic ion transport and metabolism	thiosulfate sulfurtransferase 18-like [Aegilops tauschii subsp. tauschii]	--
gene16884	LOC109776553	29.4223	80.2778	50.1876	146.739	39.8423	82.0554	26.8663	84.1236	--	--	Cellular Component: integral component of membrane (GO:0016021);;	--	--	--	--	--	--	S	Function unknown	uncharacterized protein LOC109776553 [Aegilops tauschii subsp. tauschii]	cellular component: membrane (GO:0016020);; cellular component: membrane part (GO:0044425)
gene2705	LOC109787271	0.946038	0.227626	1.07419	0.130779	0.580736	0.186977	2.91212	1.02891	[L]	Replication, recombination and repair	Molecular Function: recombinase activity (GO:0000150);; Molecular Function: four-way junction DNA binding (GO:0000400);; Biological Process: DNA recombinase assembly (GO:0000730);; Cellular Component: condensed nuclear chromosome (GO:0000794);; Molecular Function: double-stranded DNA binding (GO:0003690);; Molecular Function: single-stranded DNA binding (GO:0003697);; Molecular Function: endodeox…	K10870|1.16985e-168|bdi:100846302|K10870 RAD51-like protein 2 | (RefSeq) DNA repair protein RAD51 homolog 3	Homologous recombination (ko03440)	[DL]	Cell cycle control, cell division, chromosome partitioning;; Replication, recombination and repair	Rad51	DNA repair protein RAD51 homolog 3 OS=Arabidopsis thaliana OX=3702 GN=RAD51C PE=1 SV=2	L	Replication, recombination and repair	DNA repair protein RAD51 homolog 3 isoform X1 [Aegilops tauschii subsp. tauschii]	molecular function: catalytic activity (GO:0003824);; molecular function: binding (GO:0005488);; biological process: cellular process (GO:0009987);; biological process: cellular component organization or biogenesis (GO:0071840);; cellular component: cell (GO:0005623);; cellular component: membrane-enclosed lumen (GO:0031974);; cellular component: organelle (GO:0043226);; cellular component: organ…
gene27132	LOC109731688	2.58743	0.85014	1.69835	0.669156	0.804781	0.404807	1.65384	0.453215	--	--	--	--	--	--	--	--	--	S	Function unknown	uncharacterized protein LOC109731688 [Aegilops tauschii subsp. tauschii]	--
Aegilops_tauschii_newGene_6709	--	0.166081	0.32248	0.191703	0.803676	0.282579	0.425131	0.34056	0.618645	--	--	--	--	--	--	--	--	--	--	--	--	--
gene2996	LOC109734079	59.6302	137.501	41.4368	52.4151	175.174	140.023	172.713	69.9422	--	--	Cellular Component: integral component of membrane (GO:0016021);;	--	--	--	--	--	--	E	Amino acid transport and metabolism	uncharacterized protein LOC109734079 [Aegilops tauschii subsp. tauschii]	cellular component: membrane (GO:0016020);; cellular component: membrane part (GO:0044425)
gene28247	LOC109732933	0.319146	0.931666	0.293983	0.84575	0.270461	0.616952	0.754839	1.52682	[K]	Transcription	Cellular Component: membrane (GO:0016020);;	--	--	[R]	General function prediction only	Leucine rich repeat;; Leucine Rich repeats (2 copies);; Leucine rich repeat N-terminal domain;; Leucine Rich Repeat	Receptor-like protein EIX2 OS=Solanum lycopersicum OX=4081 GN=EIX2 PE=1 SV=2	S	Function unknown	probable leucine-rich repeat receptor-like protein kinase At1g35710 [Aegilops tauschii subsp. tauschii]	cellular component: membrane (GO:0016020)
gene11892	LOC109770988	47.4793	43.1968	60.4266	121.313	40.8876	106.553	33.0655	116.966	[Q]	Secondary metabolites biosynthesis, transport and catabolism	Biological Process: biosynthetic process (GO:0009058);; Molecular Function: transferase activity, transferring acyl groups other than amino-acyl groups (GO:0016747);;	--	--	--	--	Chalcone and stilbene synthases, N-terminal domain;; Chalcone and stilbene synthases, C-terminal domain;; 3-Oxoacyl-[acyl-carrier-protein (ACP)] synthase III C terminal;; 3-Oxoacyl-[acyl-carrier-protein (ACP)] synthase III;; FAE1/Type III polyketide synthase-like protein	Bisdemethoxycurcumin synthase OS=Oryza sativa subsp. japonica OX=39947 GN=Os07g0271500 PE=1 SV=2	Q	Secondary metabolites biosynthesis, transport and catabolism	bisdemethoxycurcumin synthase-like [Aegilops tauschii subsp. tauschii]	biological process: metabolic process (GO:0008152);; molecular function: catalytic activity (GO:0003824)
gene26530	LOC109787306	0.488225	0.415764	0.408436	0.605945	0.379361	0.247357	0.276831	0.59384	[Q]	Secondary metabolites biosynthesis, transport and catabolism	Cellular Component: plastid (GO:0009536);; Molecular Function: oxidoreductase activity, acting on single donors with incorporation of molecular oxygen, incorporation of two atoms of oxygen (GO:0016702);; Biological Process: oxidation-reduction process (GO:0055114);;	--	--	[Q]	Secondary metabolites biosynthesis, transport and catabolism	Reverse transcriptase-like	Carotenoid 9,10(9&apos;,10&apos;)-cleavage dioxygenase OS=Crocus sativus OX=82528 GN=CCD PE=1 SV=1	Q	Secondary metabolites biosynthesis, transport and catabolism	carotenoid 9,10(9&apos;,10&apos;)-cleavage dioxygenase-like [Aegilops tauschii subsp. tauschii]	cellular component: cell (GO:0005623);; cellular component: organelle (GO:0043226);; cellular component: cell part (GO:0044464);; biological process: metabolic process (GO:0008152);; biological process: single-organism process (GO:0044699);; molecular function: catalytic activity (GO:0003824)
gene8771	LOC109767502	8.61385	6.72779	7.15252	3.2992	8.21067	6.61944	19.5901	8.48935	--	--	Cellular Component: mitochondrion (GO:0005739);; Cellular Component: plastid (GO:0009536);;	--	--	--	--	--	--	S	Function unknown	uncharacterized protein LOC109767502 isoform X1 [Aegilops tauschii subsp. tauschii]	cellular component: cell (GO:0005623);; cellular component: organelle (GO:0043226);; cellular component: cell part (GO:0044464)
gene44115	LOC109750614	1.67639	4.17715	1.59069	1.73369	1.76464	2.54454	2.08592	2.18575	--	--	Biological Process: amino acid transmembrane transport (GO:0003333);; Molecular Function: amine transmembrane transporter activity (GO:0005275);; Cellular Component: plasma membrane (GO:0005886);; Molecular Function: amino acid transmembrane transporter activity (GO:0015171);; Cellular Component: integral component of membrane (GO:0016021);;	--	--	[E]	Amino acid transport and metabolism	Transmembrane amino acid transporter protein	Probable GABA transporter 2 OS=Arabidopsis thaliana OX=3702 GN=At5g41800 PE=1 SV=1	E	Amino acid transport and metabolism	probable GABA transporter 2 [Aegilops tauschii subsp. tauschii]	biological process: single-organism process (GO:0044699);; biological process: localization (GO:0051179);; molecular function: transporter activity (GO:0005215);; cellular component: cell (GO:0005623);; cellular component: membrane (GO:0016020);; cellular component: cell part (GO:0044464);; cellular component: membrane part (GO:0044425)
gene54195	LOC109761788	0.145887	0.1625	0	0	2.33281	7.11252	0	0	[K]	Transcription	Molecular Function: protein kinase activity (GO:0004672);; Molecular Function: ATP binding (GO:0005524);; Biological Process: protein phosphorylation (GO:0006468);; Cellular Component: integral component of membrane (GO:0016021);;	--	--	--	--	Leucine rich repeat;; Leucine Rich repeats (2 copies);; Protein kinase domain;; Protein tyrosine kinase;; Leucine Rich Repeat	MDIS1-interacting receptor like kinase 2 OS=Arabidopsis thaliana OX=3702 GN=MIK2 PE=1 SV=3	S	Function unknown	MDIS1-interacting receptor like kinase 2-like [Aegilops tauschii subsp. tauschii]	biological process: metabolic process (GO:0008152);; biological process: cellular process (GO:0009987);; molecular function: catalytic activity (GO:0003824);; molecular function: binding (GO:0005488);; cellular component: membrane (GO:0016020);; cellular component: membrane part (GO:0044425)
gene32625	LOC109737788	13.9644	57.4694	2.72324	4.03735	10.9645	6.45868	1.7648	10.1713	[Q]	Secondary metabolites biosynthesis, transport and catabolism	Biological Process: cellular aromatic compound metabolic process (GO:0006725);; Molecular Function: ferrous iron binding (GO:0008198);; Molecular Function: zinc ion binding (GO:0008270);; Molecular Function: oxidoreductase activity, acting on single donors with incorporation of molecular oxygen (GO:0016701);; Molecular Function: dioxygenase activity (GO:0051213);; Biological Process: oxidation-re…	K15777|6.34665e-157|sita:101763817|K15777 4,5-DOPA dioxygenase extradiol [EC:1.13.11.-] | (RefSeq) extradiol ring-cleavage dioxygenase-like	--	--	--	Catalytic LigB subunit of aromatic ring-opening dioxygenase	Extradiol ring-cleavage dioxygenase OS=Arabidopsis thaliana OX=3702 GN=LIGB PE=2 SV=1	S	Function unknown	extradiol ring-cleavage dioxygenase-like [Aegilops tauschii subsp. tauschii]	biological process: metabolic process (GO:0008152);; biological process: cellular process (GO:0009987);; molecular function: binding (GO:0005488);; biological process: single-organism process (GO:0044699);; molecular function: catalytic activity (GO:0003824)
Aegilops_tauschii_newGene_25485	--	0.655762	2.55096	2.20298	1.2153	2.51594	0.631881	2.40303	0.369781	--	--	--	--	--	--	--	--	--	S	Function unknown	Protein TAR1 [Capsicum baccatum]	--
gene5492	LOC109761920	18.6191	21.1709	17.6349	23.9687	17.7119	24.7887	9.86483	25.7178	[E]	Amino acid transport and metabolism	Molecular Function: acetyl-CoA:L-glutamate N-acetyltransferase activity (GO:0004042);; Cellular Component: mitochondrion (GO:0005739);; Biological Process: arginine biosynthetic process (GO:0006526);; Cellular Component: plastid (GO:0009536);;	K14682|0|osa:4333177|K14682 amino-acid N-acetyltransferase [EC:2.3.1.1] | (RefSeq) probable amino-acid acetyltransferase NAGS1, chloroplastic	Arginine biosynthesis (ko00220);; 2-Oxocarboxylic acid metabolism (ko01210);; Biosynthesis of amino acids (ko01230)	[E]	Amino acid transport and metabolism	Amino acid kinase family;; Acetyltransferase (GNAT) family;; Acetyltransferase (GNAT) domain;; Acetyltransferase (GNAT) domain	Probable amino-acid acetyltransferase NAGS2, chloroplastic OS=Arabidopsis thaliana OX=3702 GN=NAGS2 PE=1 SV=1	E	Amino acid transport and metabolism	probable amino-acid acetyltransferase NAGS2, chloroplastic [Aegilops tauschii subsp. tauschii]	molecular function: catalytic activity (GO:0003824);; cellular component: cell (GO:0005623);; cellular component: organelle (GO:0043226);; cellular component: cell part (GO:0044464);; biological process: metabolic process (GO:0008152);; biological process: cellular process (GO:0009987);; biological process: single-organism process (GO:0044699)
gene51861	LOC109759196	7.03811	0.826721	2.98442	0.394656	1.70355	1.23281	1.72509	0.693968	--	--	Cellular Component: cytoplasm (GO:0005737);; Molecular Function: electron carrier activity (GO:0009055);; Molecular Function: protein disulfide oxidoreductase activity (GO:0015035);; Biological Process: cell redox homeostasis (GO:0045454);; Biological Process: oxidation-reduction process (GO:0055114);;	K03676|1.89325e-49|zma:103640963|K03676 glutaredoxin 3 | (RefSeq) GRMZM2G337706; glutaredoxin-C15-like	--	[O]	Posttranslational modification, protein turnover, chaperones	Glutaredoxin	Glutaredoxin-C15 OS=Oryza sativa subsp. japonica OX=39947 GN=GRXC15 PE=3 SV=1	O	Posttranslational modification, protein turnover, chaperones	glutaredoxin-C15-like [Aegilops tauschii subsp. tauschii]	cellular component: cell (GO:0005623);; cellular component: cell part (GO:0044464);; molecular function: electron carrier activity (GO:0009055);; biological process: metabolic process (GO:0008152);; biological process: single-organism process (GO:0044699);; molecular function: catalytic activity (GO:0003824);; biological process: cellular process (GO:0009987);; biological process: biological regu…
gene28767	LOC109733514	7.59607	35.6976	5.84417	8.78725	2.20005	0.297245	0.142862	10.6886	--	--	Molecular Function: GTPase activity (GO:0003924);; Molecular Function: structural constituent of cytoskeleton (GO:0005200);; Molecular Function: GTP binding (GO:0005525);; Cellular Component: cytoplasm (GO:0005737);; Cellular Component: microtubule (GO:0005874);; Biological Process: microtubule-based process (GO:0007017);;	K07374|1.14904e-62|mdm:103447033|K07374 tubulin alpha | (RefSeq) tubulin alpha-3 chain-like	Phagosome (ko04145)	[Z]	Cytoskeleton	Tubulin C-terminal domain	Tubulin alpha-2 chain (Fragment) OS=Anemia phyllitidis OX=12940 GN=TUBA2 PE=2 SV=1	Z	Cytoskeleton	tubulin alpha-5 chain-like, partial [Aegilops tauschii subsp. tauschii]	molecular function: catalytic activity (GO:0003824);; molecular function: structural molecule activity (GO:0005198);; molecular function: binding (GO:0005488);; cellular component: cell (GO:0005623);; cellular component: cell part (GO:0044464);; cellular component: organelle (GO:0043226);; cellular component: organelle part (GO:0044422);; cellular component: supramolecular complex (GO:0099080);; …
gene40131	LOC109746184	72.5421	160.499	55.9222	282.923	51.5574	218.746	38.4504	229.373	[I]	Lipid transport and metabolism	Cellular Component: chloroplast (GO:0009507);; Biological Process: chlorophyll catabolic process (GO:0015996);; Molecular Function: pheophytinase activity (GO:0080124);;	--	--	[R]	General function prediction only	Alpha/beta hydrolase family;; alpha/beta hydrolase fold;; Serine aminopeptidase, S33;; Lipid-droplet associated hydrolase	Pheophytinase, chloroplastic OS=Arabidopsis thaliana OX=3702 GN=PPH PE=1 SV=1	S	Function unknown	pheophytinase, chloroplastic [Aegilops tauschii subsp. tauschii]	cellular component: cell (GO:0005623);; cellular component: organelle (GO:0043226);; cellular component: cell part (GO:0044464);; biological process: metabolic process (GO:0008152);; biological process: cellular process (GO:0009987);; biological process: single-organism process (GO:0044699);; molecular function: catalytic activity (GO:0003824)
Aegilops_tauschii_newGene_31408	--	0.32796	0.311922	0.232897	0.14023	0.139396	0.0896538	0.61889	0.173546	--	--	Biological Process: cellular protein metabolic process (GO:0044267);;	--	--	--	--	F-box domain	F-box protein At5g07610 OS=Arabidopsis thaliana OX=3702 GN=At5g07610 PE=2 SV=1	S	Function unknown	uncharacterized protein LOC109746918 [Aegilops tauschii subsp. tauschii]	biological process: metabolic process (GO:0008152);; biological process: cellular process (GO:0009987)
gene2397	LOC109783514	59.4402	56.4754	336.765	69.6778	151.913	92.0948	62.6538	37.8677	--	--	Biological Process: lipid transport (GO:0006869);; Molecular Function: lipid binding (GO:0008289);; Cellular Component: integral component of membrane (GO:0016021);;	--	--	--	--	Protease inhibitor/seed storage/LTP family;; Probable lipid transfer	Non-specific lipid-transfer protein 4.1 OS=Hordeum vulgare OX=4513 GN=LTP4.1 PE=1 SV=1	U	Intracellular trafficking, secretion, and vesicular transport	non-specific lipid-transfer protein 4.1-like [Aegilops tauschii subsp. tauschii]	biological process: single-organism process (GO:0044699);; biological process: localization (GO:0051179);; molecular function: binding (GO:0005488);; cellular component: membrane (GO:0016020);; cellular component: membrane part (GO:0044425)
gene36298	LOC109741906	3.24111	2.3991	2.2343	2.06048	1.80256	2.48705	2.01951	3.6385	[T]	Signal transduction mechanisms	Molecular Function: voltage-gated potassium channel activity (GO:0005249);; Cellular Component: integral component of plasma membrane (GO:0005887);; Biological Process: regulation of ion transmembrane transport (GO:0034765);; Biological Process: regulation of membrane potential (GO:0042391);; Biological Process: potassium ion transmembrane transport (GO:0071805);;	--	--	[PT]	Inorganic ion transport and metabolism;; Signal transduction mechanisms	Ion transport protein;; KHA, dimerisation domain of potassium ion channel;; Cyclic nucleotide-binding domain;; Ion channel	Potassium channel KAT1 OS=Oryza sativa subsp. japonica OX=39947 GN=Os02g0245800 PE=2 SV=1	U	Intracellular trafficking, secretion, and vesicular transport	potassium channel KAT1-like [Aegilops tauschii subsp. tauschii]	biological process: cellular process (GO:0009987);; biological process: single-organism process (GO:0044699);; biological process: localization (GO:0051179);; biological process: biological regulation (GO:0065007);; molecular function: transporter activity (GO:0005215);; cellular component: cell (GO:0005623);; cellular component: membrane (GO:0016020);; cellular component: membrane part (GO:00444…
gene44161	LOC109750641	3.81255	4.71335	3.22107	7.02163	2.89053	3.67567	2.62802	3.91878	--	--	Cellular Component: plasma membrane (GO:0005886);; Cellular Component: integral component of membrane (GO:0016021);; Molecular Function: transmembrane transporter activity (GO:0022857);; Biological Process: transmembrane transport (GO:0055085);;	--	--	--	--	EamA-like transporter family	WAT1-related protein At4g28040 OS=Arabidopsis thaliana OX=3702 GN=At4g28040 PE=2 SV=1	S	Function unknown	WAT1-related protein At4g28040-like [Aegilops tauschii subsp. tauschii]	cellular component: cell (GO:0005623);; cellular component: membrane (GO:0016020);; cellular component: cell part (GO:0044464);; cellular component: membrane part (GO:0044425);; biological process: localization (GO:0051179);; molecular function: transporter activity (GO:0005215)
gene29803	LOC109734667	1.267	1.29961	1.31659	0.53994	1.0579	0.686522	1.45951	1.00921	--	--	Molecular Function: catalytic activity (GO:0003824);; Biological Process: drug transmembrane transport (GO:0006855);; Molecular Function: zinc ion binding (GO:0008270);; Biological Process: biosynthetic process (GO:0009058);; Cellular Component: chloroplast (GO:0009507);; Molecular Function: drug transmembrane transporter activity (GO:0015238);; Molecular Function: antiporter activity (GO:0015297…	--	--	[R]	General function prediction only	PPR repeat;; PPR repeat family;; DYW family of nucleic acid deaminases;; PPR repeat;; Pentatricopeptide repeat domain;; Pentacotripeptide-repeat region of PRORP;; Tetratricopeptide repeat	Pentatricopeptide repeat-containing protein ELI1, chloroplastic OS=Arabidopsis thaliana OX=3702 GN=ELI1 PE=3 SV=1	S	Function unknown	pentatricopeptide repeat-containing protein ELI1, chloroplastic [Aegilops tauschii subsp. tauschii]	molecular function: catalytic activity (GO:0003824);; biological process: single-organism process (GO:0044699);; biological process: response to stimulus (GO:0050896);; biological process: localization (GO:0051179);; molecular function: binding (GO:0005488);; biological process: metabolic process (GO:0008152);; cellular component: cell (GO:0005623);; cellular component: organelle (GO:0043226);; c…
gene55767	LOC109763523	1.16245	0.522724	0.866241	0.689133	2.68869	1.03039	0.469311	1.71601	--	--	--	--	--	--	--	GRAM domain	Putative GEM-like protein 8 OS=Arabidopsis thaliana OX=3702 GN=At5g23370 PE=3 SV=1	S	Function unknown	GEM-like protein 7 [Aegilops tauschii subsp. tauschii]	--
gene20582	LOC109780704	9.6788	13.7387	12.7341	9.34433	11.557	7.72402	17.5085	6.33522	[J]	Translation, ribosomal structure and biogenesis	Molecular Function: double-stranded RNA binding (GO:0003725);; Cellular Component: plastid (GO:0009536);;	--	--	[J]	Translation, ribosomal structure and biogenesis	Telomere recombination	--	J	Translation, ribosomal structure and biogenesis	predicted protein, partial [Hordeum vulgare subsp. vulgare]	molecular function: binding (GO:0005488);; cellular component: cell (GO:0005623);; cellular component: organelle (GO:0043226);; cellular component: cell part (GO:0044464)
gene54035	LOC109761612	0.517069	0.127192	0.492055	0.0792445	0.230276	0.101874	0.616957	0.358528	[R]	General function prediction only	Cellular Component: integral component of membrane (GO:0016021);;	--	--	[R]	General function prediction only	PPR repeat family;; PPR repeat;; PPR repeat;; Pentatricopeptide repeat domain;; Pentacotripeptide-repeat region of PRORP;; Tetratricopeptide repeat;; Tetratricopeptide repeat;; Tetratricopeptide repeat	Pentatricopeptide repeat-containing protein At2g13600 OS=Arabidopsis thaliana OX=3702 GN=PCMP-E76 PE=3 SV=1	S	Function unknown	pentatricopeptide repeat-containing protein At2g13600-like [Aegilops tauschii subsp. tauschii]	cellular component: membrane (GO:0016020);; cellular component: membrane part (GO:0044425)
Aegilops_tauschii_newGene_38764	--	0.162255	1.06189	0.188546	0.125346	0.525641	0.529834	0.621018	0.187165	--	--	Molecular Function: nucleotide binding (GO:0000166);; Molecular Function: DNA binding (GO:0003677);; Molecular Function: RNA binding (GO:0003723);; Cellular Component: nucleus (GO:0005634);; Biological Process: mRNA processing (GO:0006397);; Biological Process: RNA splicing (GO:0008380);;	K12837|1.66122e-15|cmo:103488581|K12837 splicing factor U2AF 65 kDa subunit | (RefSeq) splicing factor U2af large subunit B-like	Spliceosome (ko03040)	[K]	Transcription	Myb-like DNA-binding domain	Splicing factor U2af large subunit A OS=Triticum aestivum OX=4565 GN=U2AF65A PE=2 SV=1	S	Function unknown	Splicing factor U2af large subunit A [Triticum urartu]	molecular function: binding (GO:0005488);; cellular component: cell (GO:0005623);; cellular component: organelle (GO:0043226);; cellular component: cell part (GO:0044464);; biological process: metabolic process (GO:0008152);; biological process: cellular process (GO:0009987)
gene36708	LOC109742363	4.36351	0.63728	3.88263	0.597309	5.88014	3.47943	7.02301	6.70365	[G]	Carbohydrate transport and metabolism	Molecular Function: beta-galactosidase activity (GO:0004565);; Cellular Component: vacuole (GO:0005773);; Biological Process: carbohydrate metabolic process (GO:0005975);; Cellular Component: plant-type cell wall (GO:0009505);; Cellular Component: integral component of membrane (GO:0016021);; Molecular Function: carbohydrate binding (GO:0030246);; Cellular Component: apoplast (GO:0048046);;	--	--	[G]	Carbohydrate transport and metabolism	Glycosyl hydrolases family 35;; Galactose binding lectin domain;; Beta-galactosidase jelly roll domain	Beta-galactosidase 3 OS=Oryza sativa subsp. japonica OX=39947 GN=Os01g0875500 PE=3 SV=1	G	Carbohydrate transport and metabolism	beta-galactosidase 3-like [Aegilops tauschii subsp. tauschii]	molecular function: catalytic activity (GO:0003824);; cellular component: cell (GO:0005623);; cellular component: organelle (GO:0043226);; cellular component: cell part (GO:0044464);; biological process: metabolic process (GO:0008152);; cellular component: membrane (GO:0016020);; cellular component: membrane part (GO:0044425);; molecular function: binding (GO:0005488);; cellular component: extrac…
gene18590	LOC109778456	4.1703	2.72027	1.61481	1.83534	6.80356	8.8521	3.96838	8.83784	--	--	Molecular Function: transporter activity (GO:0005215);; Biological Process: transport (GO:0006810);; Cellular Component: integral component of membrane (GO:0016021);;	--	--	--	--	Purine nucleobase transmembrane transport	Purine permease 2 OS=Arabidopsis thaliana OX=3702 GN=PUP2 PE=1 SV=1	U	Intracellular trafficking, secretion, and vesicular transport	purine permease 3-like isoform X1 [Aegilops tauschii subsp. tauschii]	molecular function: transporter activity (GO:0005215);; biological process: localization (GO:0051179);; cellular component: membrane (GO:0016020);; cellular component: membrane part (GO:0044425)
gene28002	LOC109732654	0.545058	1.10212	1.00169	1.67978	0.60851	1.16309	0.399381	1.737	--	--	Cellular Component: mitochondrion (GO:0005739);;	--	--	--	--	BAR domain of APPL family	Uncharacterized protein At2g33490 OS=Arabidopsis thaliana OX=3702 GN=At2g33490 PE=4 SV=2	S	Function unknown	uncharacterized protein At2g33490-like [Aegilops tauschii subsp. tauschii]	cellular component: cell (GO:0005623);; cellular component: organelle (GO:0043226);; cellular component: cell part (GO:0044464)
gene1558	LOC109774618	0	0	1.11117	1.95783	0	0	0.787874	1.82397	[K]	Transcription	Molecular Function: ADP binding (GO:0043531);;	--	--	[T]	Signal transduction mechanisms	NB-ARC domain	Disease resistance protein RPM1 OS=Arabidopsis thaliana OX=3702 GN=RPM1 PE=1 SV=1	S	Function unknown	putative disease resistance RPP13-like protein 3 [Aegilops tauschii subsp. tauschii]	molecular function: binding (GO:0005488)
Aegilops_tauschii_newGene_58850	--	0	0	0.0243475	0	0	0.651221	0.12324	0.225413	--	--	--	--	--	--	--	--	--	--	--	--	--
gene30794	LOC109735764	0.834608	1.49531	1.34573	0.441878	19.0677	8.17498	16.9589	7.41249	[H]	Coenzyme transport and metabolism	Molecular Function: S-adenosylmethionine-dependent methyltransferase activity (GO:0008757);; Cellular Component: chloroplast (GO:0009507);; Biological Process: methylation (GO:0032259);; Biological Process: phylloquinone biosynthetic process (GO:0042372);; Molecular Function: 2-phytyl-1,4-naphthoquinone methyltransferase activity (GO:0052624);;	K03183|2.47306e-150|bdi:100831799|K03183 demethylmenaquinone methyltransferase / 2-methoxy-6-polyprenyl-1,4-benzoquinol methylase [EC:2.1.1.163 2.1.1.201] | (RefSeq) 2-phytyl-1,4-beta-naphthoquinone methyltransferase, chloroplastic-like	Ubiquinone and other terpenoid-quinone biosynthesis (ko00130)	[H]	Coenzyme transport and metabolism	ubiE/COQ5 methyltransferase family;; Methyltransferase domain;; Methyltransferase domain;; Methyltransferase domain;; Methyltransferase domain;; Methyltransferase domain;; Protein-L-isoaspartate(D-aspartate) O-methyltransferase (PCMT);; Methionine biosynthesis protein MetW	2-phytyl-1,4-beta-naphthoquinone methyltransferase, chloroplastic OS=Arabidopsis thaliana OX=3702 GN=MENG PE=1 SV=2	H	Coenzyme transport and metabolism	2-phytyl-1,4-beta-naphthoquinone methyltransferase, chloroplastic isoform X1 [Aegilops tauschii subsp. tauschii]	biological process: metabolic process (GO:0008152);; molecular function: catalytic activity (GO:0003824);; cellular component: cell (GO:0005623);; cellular component: organelle (GO:0043226);; cellular component: cell part (GO:0044464);; biological process: cellular process (GO:0009987);; biological process: single-organism process (GO:0044699)
gene50710	LOC109757934	195.266	94.4559	174.392	68.8631	113.384	75.7407	178.673	82.1933	[P]	Inorganic ion transport and metabolism	Cellular Component: cytoplasm (GO:0005737);; Biological Process: response to oxidative stress (GO:0006979);; Molecular Function: L-ascorbate peroxidase activity (GO:0016688);; Molecular Function: heme binding (GO:0020037);; Biological Process: hydrogen peroxide catabolic process (GO:0042744);; Molecular Function: metal ion binding (GO:0046872);; Biological Process: oxidation-reduction process (GO…	K00434|9.76093e-174|bdi:100838031|K00434 L-ascorbate peroxidase [EC:1.11.1.11] | (RefSeq) L-ascorbate peroxidase 1, cytosolic	Ascorbate and aldarate metabolism (ko00053);; Glutathione metabolism (ko00480)	--	--	Peroxidase	L-ascorbate peroxidase 1, cytosolic OS=Oryza sativa subsp. japonica OX=39947 GN=APX1 PE=1 SV=1	P	Inorganic ion transport and metabolism	L-ascorbate peroxidase 1, cytosolic [Aegilops tauschii subsp. tauschii]	cellular component: cell (GO:0005623);; cellular component: cell part (GO:0044464);; biological process: response to stimulus (GO:0050896);; biological process: metabolic process (GO:0008152);; biological process: cellular process (GO:0009987);; biological process: single-organism process (GO:0044699);; biological process: detoxification (GO:0098754);; molecular function: catalytic activity (GO:0…
gene9869	LOC109768723	215.542	156.949	222.944	101.882	239.907	170.976	406.364	184.908	[J]	Translation, ribosomal structure and biogenesis	Molecular Function: RNA binding (GO:0003723);; Molecular Function: structural constituent of ribosome (GO:0003735);; Cellular Component: cytosol (GO:0005829);; Biological Process: translation (GO:0006412);; Cellular Component: small ribosomal subunit (GO:0015935);; Biological Process: ribosome biogenesis (GO:0042254);;	K02964|9.73232e-90|bdi:100844498|K02964 small subunit ribosomal protein S18e | (RefSeq) 40S ribosomal protein S18	Ribosome (ko03010)	[J]	Translation, ribosomal structure and biogenesis	Ribosomal protein S13/S18	40S ribosomal protein S18 OS=Arabidopsis thaliana OX=3702 GN=RPS18A PE=1 SV=1	J	Translation, ribosomal structure and biogenesis	40S ribosomal protein S18 [Aegilops tauschii subsp. tauschii]	molecular function: binding (GO:0005488);; molecular function: structural molecule activity (GO:0005198);; cellular component: cell (GO:0005623);; cellular component: cell part (GO:0044464);; biological process: metabolic process (GO:0008152);; biological process: cellular process (GO:0009987);; cellular component: macromolecular complex (GO:0032991);; cellular component: organelle (GO:0043226);;…
gene50982	LOC109758231	13.5535	8.30508	14.1243	6.77295	10.1133	9.73535	23.9452	11.0906	--	--	Molecular Function: structural constituent of ribosome (GO:0003735);; Cellular Component: mitochondrial large ribosomal subunit (GO:0005762);; Biological Process: translation (GO:0006412);; Cellular Component: plastid (GO:0009536);;	K17422|9.68065e-55|bdi:100830849|K17422 large subunit ribosomal protein L41 | (RefSeq) 39S ribosomal protein L41-A, mitochondrial	--	[J]	Translation, ribosomal structure and biogenesis	Mitochondrial ribosomal protein L27	--	S	Function unknown	39S ribosomal protein L41-A, mitochondrial-like [Aegilops tauschii subsp. tauschii]	molecular function: structural molecule activity (GO:0005198);; cellular component: cell (GO:0005623);; cellular component: macromolecular complex (GO:0032991);; cellular component: organelle (GO:0043226);; cellular component: organelle part (GO:0044422);; cellular component: cell part (GO:0044464);; biological process: metabolic process (GO:0008152);; biological process: cellular process (GO:000…
gene30316	LOC109735233	7.76672	8.9053	10.141	15.6284	7.07612	13.88	8.86277	20.4828	--	--	Cellular Component: integral component of membrane (GO:0016021);; Molecular Function: transferase activity, transferring glycosyl groups (GO:0016757);;	--	--	[S]	Function unknown	Protein of unknown function (DUF563)	--	S	Function unknown	uncharacterized protein LOC109735233 [Aegilops tauschii subsp. tauschii]	cellular component: membrane (GO:0016020);; cellular component: membrane part (GO:0044425);; molecular function: catalytic activity (GO:0003824)
gene3455	LOC109739398	6.37265	12.8724	5.30957	8.51365	11.5133	17.0066	6.13533	16.5776	[O]	Posttranslational modification, protein turnover, chaperones	Molecular Function: cysteine-type endopeptidase activity (GO:0004197);; Cellular Component: extracellular space (GO:0005615);; Cellular Component: lysosome (GO:0005764);; Cellular Component: integral component of membrane (GO:0016021);; Biological Process: proteolysis involved in cellular protein catabolic process (GO:0051603);;	K16292|0|sita:101769259|K16292 KDEL-tailed cysteine endopeptidase [EC:3.4.22.-] | (RefSeq) vignain-like	--	[O]	Posttranslational modification, protein turnover, chaperones	Papain family cysteine protease;; Cathepsin propeptide inhibitor domain (I29);; Peptidase C1-like family	Thiol protease SEN102 OS=Hemerocallis sp. OX=29711 GN=SEN102 PE=2 SV=1	O	Posttranslational modification, protein turnover, chaperones	thiol protease SEN102-like [Aegilops tauschii subsp. tauschii]	biological process: metabolic process (GO:0008152);; molecular function: catalytic activity (GO:0003824);; cellular component: extracellular region (GO:0005576);; cellular component: extracellular region part (GO:0044421);; cellular component: cell (GO:0005623);; cellular component: organelle (GO:0043226);; cellular component: cell part (GO:0044464);; cellular component: membrane (GO:0016020);; c…
gene15991	LOC109775562	11.5878	0	2.60043	8.07521	0	3.61363	4.27284	5.98398	--	--	Molecular Function: DNA binding (GO:0003677);; Molecular Function: translation initiation factor activity (GO:0003743);; Cellular Component: transcription factor TFIIE complex (GO:0005673);; Biological Process: regulation of transcription, DNA-templated (GO:0006355);; Biological Process: transcription initiation from RNA polymerase II promoter (GO:0006367);; Biological Process: translational init…	K03137|3.66555e-85|bdi:100841072|K03137 transcription initiation factor TFIIE subunit beta | (RefSeq) uncharacterized LOC100841072	Basal transcription factors (ko03022)	[K]	Transcription	--	--	K	Transcription	uncharacterized protein LOC109775562 [Aegilops tauschii subsp. tauschii]	molecular function: binding (GO:0005488);; biological process: metabolic process (GO:0008152);; biological process: cellular process (GO:0009987);; cellular component: cell (GO:0005623);; cellular component: membrane-enclosed lumen (GO:0031974);; cellular component: macromolecular complex (GO:0032991);; cellular component: organelle (GO:0043226);; cellular component: organelle part (GO:0044422);;…
Aegilops_tauschii_newGene_69867	--	0	0.025796	0	0.0197455	0.566577	0.319064	2.2842	0.651004	--	--	Biological Process: regulation of transcription, DNA-templated (GO:0006355);;	--	--	--	--	--	--	--	--	hypothetical protein TRIUR3_10556 [Triticum urartu]	biological process: biological regulation (GO:0065007)
gene27371	LOC109731963	121.148	91.7677	124.657	63.3666	146.601	101.946	204.942	93.2614	[J]	Translation, ribosomal structure and biogenesis	Molecular Function: structural constituent of ribosome (GO:0003735);; Cellular Component: mitochondrion (GO:0005739);; Biological Process: translation (GO:0006412);; Cellular Component: plastid (GO:0009536);; Cellular Component: cytosolic large ribosomal subunit (GO:0022625);;	K02912|7.55605e-90|bdi:100837803|K02912 large subunit ribosomal protein L32e | (RefSeq) 60S ribosomal protein L32-1	Ribosome (ko03010)	[J]	Translation, ribosomal structure and biogenesis	Ribosomal protein L32	60S ribosomal protein L32-1 OS=Arabidopsis thaliana OX=3702 GN=RPL32A PE=2 SV=2	J	Translation, ribosomal structure and biogenesis	60S ribosomal protein L32-1 [Aegilops tauschii subsp. tauschii]	molecular function: structural molecule activity (GO:0005198);; cellular component: cell (GO:0005623);; cellular component: organelle (GO:0043226);; cellular component: cell part (GO:0044464);; biological process: metabolic process (GO:0008152);; biological process: cellular process (GO:0009987);; cellular component: macromolecular complex (GO:0032991);; cellular component: organelle part (GO:004…
gene36	LOC109777505	2.09849	3.11204	2.29468	5.62922	1.97099	5.09096	2.10113	4.83867	--	--	Cellular Component: integral component of membrane (GO:0016021);;	--	--	--	--	Protein of unknown function (DUF2985);; PLAC8 family	--	S	Function unknown	uncharacterized protein LOC109777505 [Aegilops tauschii subsp. tauschii]	cellular component: membrane (GO:0016020);; cellular component: membrane part (GO:0044425)
gene6177	LOC109764612	8.98843	11.0632	8.64217	3.14551	10.7382	6.18757	6.34398	7.82474	--	--	Biological Process: transport (GO:0006810);; Cellular Component: chloroplast (GO:0009507);;	--	--	[R]	General function prediction only	PPR repeat family;; PPR repeat;; Pentatricopeptide repeat domain;; PPR repeat;; Pentacotripeptide-repeat region of PRORP	Pentatricopeptide repeat-containing protein At5g46580, chloroplastic OS=Arabidopsis thaliana OX=3702 GN=At5g46580 PE=2 SV=1	S	Function unknown	pentatricopeptide repeat-containing protein At5g46580, chloroplastic [Aegilops tauschii subsp. tauschii]	biological process: localization (GO:0051179);; cellular component: cell (GO:0005623);; cellular component: organelle (GO:0043226);; cellular component: cell part (GO:0044464)
gene3346	LOC109738288	26.0158	150.956	12.8841	22.692	81.6668	49.6376	58.227	45.7494	--	--	Cellular Component: integral component of membrane (GO:0016021);;	--	--	--	--	Fasciclin domain	Fasciclin-like arabinogalactan protein 11 OS=Arabidopsis thaliana OX=3702 GN=FLA11 PE=2 SV=2	M	Cell wall/membrane/envelope biogenesis	fasciclin-like arabinogalactan protein 11 [Aegilops tauschii subsp. tauschii]	cellular component: membrane (GO:0016020);; cellular component: membrane part (GO:0044425)
gene17212	LOC109776920	4.40307	5.33586	3.62374	4.38037	2.41025	3.00945	1.48501	3.79927	--	--	--	--	--	--	--	--	--	S	Function unknown	uncharacterized protein LOC109776920 [Aegilops tauschii subsp. tauschii]	--
gene5343	LOC109760132	31.7495	8.1142	11.807	2.01362	11.5332	6.76257	54.0797	10.8099	--	--	--	--	--	--	--	Gibberellin regulated protein	Gibberellin-regulated protein 3 OS=Arabidopsis thaliana OX=3702 GN=GASA3 PE=2 SV=1	S	Function unknown	gibberellin-regulated protein 9-like isoform X1 [Aegilops tauschii subsp. tauschii]	--
gene33531	LOC109738807	0.394417	0.501726	0.595521	1.43926	0.386676	0.031301	2.1637	0.475252	--	--	Cellular Component: mitochondrion (GO:0005739);; Cellular Component: plastid (GO:0009536);;	--	--	--	--	Protein of unknown function (DUF1618)	--	S	Function unknown	uncharacterized protein LOC109738807 [Aegilops tauschii subsp. tauschii]	cellular component: cell (GO:0005623);; cellular component: organelle (GO:0043226);; cellular component: cell part (GO:0044464)
gene20466	LOC109780586	0.616542	0.892021	0.0427972	0.518382	0.727126	1.79935	0.668493	2.23485	[QV]	Secondary metabolites biosynthesis, transport and catabolism;; Defense mechanisms	Molecular Function: iron ion binding (GO:0005506);; Cellular Component: integral component of membrane (GO:0016021);; Molecular Function: oxidoreductase activity, acting on paired donors, with incorporation or reduction of molecular oxygen, NAD(P)H as one donor, and incorporation of one atom of oxygen (GO:0016709);; Molecular Function: heme binding (GO:0020037);; Biological Process: secondary met…	--	--	[Q]	Secondary metabolites biosynthesis, transport and catabolism	Cytochrome P450	Cytochrome P450 99A2 OS=Oryza sativa subsp. japonica OX=39947 GN=CYP99A2 PE=2 SV=2	Q	Secondary metabolites biosynthesis, transport and catabolism	9-beta-pimara-7,15-diene oxidase-like [Aegilops tauschii subsp. tauschii]	molecular function: binding (GO:0005488);; cellular component: membrane (GO:0016020);; cellular component: membrane part (GO:0044425);; biological process: metabolic process (GO:0008152);; biological process: single-organism process (GO:0044699);; molecular function: catalytic activity (GO:0003824)
gene25188	LOC109785791	105.536	92.302	116.858	60.3296	170.313	129.113	285.962	119.892	[J]	Translation, ribosomal structure and biogenesis	Biological Process: ribosomal small subunit assembly (GO:0000028);; Molecular Function: structural constituent of ribosome (GO:0003735);; Biological Process: translation (GO:0006412);; Cellular Component: cytosolic small ribosomal subunit (GO:0022627);; Molecular Function: metal ion binding (GO:0046872);;	K02978|2.28898e-45|bdi:100839931|K02978 small subunit ribosomal protein S27e | (RefSeq) 40S ribosomal protein S27	Ribosome (ko03010)	[J]	Translation, ribosomal structure and biogenesis	Ribosomal protein S27	40S ribosomal protein S27 OS=Hordeum vulgare OX=4513 GN=RPS27 PE=3 SV=2	J	Translation, ribosomal structure and biogenesis	PREDICTED: 40S ribosomal protein S27 [Brachypodium distachyon]	biological process: cellular process (GO:0009987);; biological process: cellular component organization or biogenesis (GO:0071840);; molecular function: structural molecule activity (GO:0005198);; biological process: metabolic process (GO:0008152);; cellular component: cell (GO:0005623);; cellular component: macromolecular complex (GO:0032991);; cellular component: organelle (GO:0043226);; cellul…
gene8449	LOC109767139	16.0118	2.93663	11.9062	1.01678	6.93408	2.35794	28.8022	13.5357	--	--	Molecular Function: DNA binding (GO:0003677);; Molecular Function: protein binding (GO:0005515);; Cellular Component: nucleus (GO:0005634);; Biological Process: DNA replication (GO:0006260);; Biological Process: DNA repair (GO:0006281);; Biological Process: DNA recombination (GO:0006310);; Cellular Component: plastid (GO:0009536);;	K10739|2.10999e-162|bdi:100828397|K10739 replication factor A2 | (RefSeq) replication protein A 32 kDa subunit A-like	DNA replication (ko03030);; Nucleotide excision repair (ko03420);; Mismatch repair (ko03430);; Homologous recombination (ko03440)	[L]	Replication, recombination and repair	Replication protein A C terminal	Replication protein A 32 kDa subunit A OS=Oryza sativa subsp. japonica OX=39947 GN=RPA2A PE=1 SV=1	L	Replication, recombination and repair	replication protein A 32 kDa subunit A-like [Aegilops tauschii subsp. tauschii]	molecular function: binding (GO:0005488);; cellular component: cell (GO:0005623);; cellular component: organelle (GO:0043226);; cellular component: cell part (GO:0044464);; biological process: metabolic process (GO:0008152);; biological process: cellular process (GO:0009987);; biological process: response to stimulus (GO:0050896)
Aegilops_tauschii_newGene_10241	--	3.04854	2.07528	2.26258	3.92549	2.0366	4.46974	1.2841	3.29389	--	--	--	--	--	--	--	FAR1 DNA-binding domain	--	S	Function unknown	protein FAR1-RELATED SEQUENCE 5-like [Aegilops tauschii subsp. tauschii]	--
gene21188	LOC109781378	0.94864	2.89252	0.190829	0.740175	1.50728	0.888653	0.440542	1.5989	--	--	--	--	--	--	--	--	--	--	--	vegetative cell wall protein gp1-like isoform X2 [Aegilops tauschii subsp. tauschii]	--
gene39903	LOC109745926	54.4998	79.9852	37.1654	17.1175	0.772436	2.61298	4.75563	5.95016	--	--	Cellular Component: extracellular region (GO:0005576);; Cellular Component: transcription factor TFIIA complex (GO:0005672);; Biological Process: transcription initiation from RNA polymerase II promoter (GO:0006367);;	--	--	--	--	Thaumatin family	Thaumatin-like protein OS=Oryza sativa subsp. japonica OX=39947 GN=Os12g0628600 PE=1 SV=1	S	Function unknown	thaumatin-like protein [Aegilops tauschii subsp. tauschii]	cellular component: extracellular region (GO:0005576);; cellular component: cell (GO:0005623);; cellular component: membrane-enclosed lumen (GO:0031974);; cellular component: macromolecular complex (GO:0032991);; cellular component: organelle (GO:0043226);; cellular component: organelle part (GO:0044422);; cellular component: cell part (GO:0044464);; biological process: metabolic process (GO:0008…
gene27109	LOC109731677	0.528621	0.37387	0.459306	0.115934	0.30717	0.209816	0.513095	0.451868	--	--	--	--	--	[R]	General function prediction only	PPR repeat family;; PPR repeat;; PPR repeat;; Pentatricopeptide repeat domain;; Pentacotripeptide-repeat region of PRORP;; Evolutionarily conserved signalling intermediate in Toll pathway;; Mitochondrial ribonuclease P subunit (RPM2);; Mitochondrial 28S ribosomal protein S27	Pentatricopeptide repeat-containing protein At1g71060, mitochondrial OS=Arabidopsis thaliana OX=3702 GN=At1g71060 PE=2 SV=1	S	Function unknown	pentatricopeptide repeat-containing protein At1g71060, mitochondrial-like [Aegilops tauschii subsp. tauschii]	--
gene36540	LOC109742150	47.4239	18.4215	45.8118	29.2739	36.9298	28.9749	43.9125	22.3306	--	--	Cellular Component: integral component of peroxisomal membrane (GO:0005779);; Biological Process: peroxisome fission (GO:0016559);; Molecular Function: identical protein binding (GO:0042802);; Biological Process: regulation of peroxisome size (GO:0044375);;	--	--	[U]	Intracellular trafficking, secretion, and vesicular transport	Peroxisomal biogenesis factor 11 (PEX11)	Peroxisomal membrane protein 11-4 OS=Oryza sativa subsp. japonica OX=39947 GN=PEX11-4 PE=2 SV=2	S	Function unknown	peroxisomal membrane protein 11-4 [Aegilops tauschii subsp. tauschii]	cellular component: cell (GO:0005623);; cellular component: membrane (GO:0016020);; cellular component: organelle (GO:0043226);; cellular component: organelle part (GO:0044422);; cellular component: membrane part (GO:0044425);; cellular component: cell part (GO:0044464);; biological process: cellular process (GO:0009987);; biological process: cellular component organization or biogenesis (GO:0071…
gene13843	LOC109773174	1.66417	0.103824	1.65011	0.207789	1.10582	0.39007	4.41716	0.936682	--	--	Molecular Function: DNA binding (GO:0003677);; Cellular Component: nucleus (GO:0005634);; Biological Process: metabolic process (GO:0008152);; Molecular Function: amino acid binding (GO:0016597);; Molecular Function: protein dimerization activity (GO:0046983);;	--	--	--	--	--	--	S	Function unknown	uncharacterized protein LOC109773174 [Aegilops tauschii subsp. tauschii]	molecular function: binding (GO:0005488);; cellular component: cell (GO:0005623);; cellular component: organelle (GO:0043226);; cellular component: cell part (GO:0044464);; biological process: metabolic process (GO:0008152)
gene46686	LOC109753450	0.516875	0.034918	0.0984923	0.0147335	0.11231	0	0.465749	0	--	--	Molecular Function: transferase activity, transferring acyl groups other than amino-acyl groups (GO:0016747);;	--	--	--	--	Transferase family	Phenolic glucoside malonyltransferase 2 OS=Arabidopsis thaliana OX=3702 GN=PMAT2 PE=1 SV=1	S	Function unknown	anthocyanidin 3-O-glucoside 6&apos;&apos;-O-acyltransferase-like [Aegilops tauschii subsp. tauschii]	molecular function: catalytic activity (GO:0003824)
gene12139	LOC109771265	60.23	12.2993	34.021	5.51634	27.2759	15.7355	133.129	50.735	--	--	Cellular Component: nucleosome (GO:0000786);; Molecular Function: DNA binding (GO:0003677);; Cellular Component: nucleus (GO:0005634);; Molecular Function: protein heterodimerization activity (GO:0046982);;	K11251|1.15385e-47|bvg:104890299|K11251 histone H2A | (RefSeq) probable histone H2A.1	--	[B]	Chromatin structure and dynamics	C-terminus of histone H2A;; Core histone H2A/H2B/H3/H4;; Histone-like transcription factor (CBF/NF-Y) and archaeal histone	Protein H2A.6 OS=Triticum aestivum OX=4565 GN=H2A-3 PE=2 SV=3	B	Chromatin structure and dynamics	protein H2A.6-like [Aegilops tauschii subsp. tauschii]	cellular component: cell (GO:0005623);; cellular component: macromolecular complex (GO:0032991);; cellular component: organelle (GO:0043226);; cellular component: organelle part (GO:0044422);; cellular component: cell part (GO:0044464);; molecular function: binding (GO:0005488)
Aegilops_tauschii_newGene_66297	--	0.917785	0.820838	0	0	1.25195	1.33975	1.65174	0.3254	--	--	--	--	--	--	--	--	--	--	--	--	--
gene33491	LOC109738760	4.51679	1.51677	4.08544	0.6241	4.24847	1.46236	12.1101	4.20753	--	--	--	--	--	--	--	Cotton fibre expressed protein	--	--	--	uncharacterized protein LOC109738760 [Aegilops tauschii subsp. tauschii]	--
gene50696	LOC109757922	3.40261	1.81523	4.41866	2.14579	3.63797	1.43924	3.18255	1.91619	--	--	Molecular Function: protein serine/threonine kinase activity (GO:0004674);; Cellular Component: cytosol (GO:0005829);; Biological Process: sucrose metabolic process (GO:0005985);; Biological Process: protein phosphorylation (GO:0006468);; Molecular Function: sucrose synthase activity (GO:0016157);; Biological Process: intracellular signal transduction (GO:0035556);;	--	--	--	--	bHLH-MYC and R2R3-MYB transcription factors N-terminal	Protein RICE SALT SENSITIVE 3 OS=Oryza sativa subsp. japonica OX=39947 GN=RSS3 PE=1 SV=1	S	Function unknown	uncharacterized protein LOC109757922 [Aegilops tauschii subsp. tauschii]	biological process: metabolic process (GO:0008152);; biological process: cellular process (GO:0009987);; molecular function: catalytic activity (GO:0003824);; cellular component: cell (GO:0005623);; cellular component: cell part (GO:0044464);; biological process: single-organism process (GO:0044699);; biological process: signaling (GO:0023052);; biological process: response to stimulus (GO:005089…
gene6121	LOC109764556	114.504	79.1476	113.281	62.4232	137.034	99.8288	349.271	155.538	[J]	Translation, ribosomal structure and biogenesis	Molecular Function: RNA binding (GO:0003723);; Molecular Function: structural constituent of ribosome (GO:0003735);; Biological Process: translation (GO:0006412);; Cellular Component: cytosolic small ribosomal subunit (GO:0022627);;	K02969|4.32146e-81|bdi:100838410|K02969 small subunit ribosomal protein S20e | (RefSeq) 40S ribosomal protein S20	Ribosome (ko03010)	[J]	Translation, ribosomal structure and biogenesis	Ribosomal protein S10p/S20e	40S ribosomal protein S20 OS=Oryza sativa subsp. japonica OX=39947 GN=RPS20 PE=2 SV=2	J	Translation, ribosomal structure and biogenesis	40S ribosomal protein S20 [Aegilops tauschii subsp. tauschii]	molecular function: binding (GO:0005488);; molecular function: structural molecule activity (GO:0005198);; biological process: metabolic process (GO:0008152);; biological process: cellular process (GO:0009987);; cellular component: cell (GO:0005623);; cellular component: macromolecular complex (GO:0032991);; cellular component: organelle (GO:0043226);; cellular component: organelle part (GO:00444…
Aegilops_tauschii_newGene_60288	--	0	0.0168735	2.85698	1.22599	0	0	7.26901	17.6366	--	--	--	--	--	--	--	--	--	--	--	uncharacterized protein LOC109741435 isoform X1 [Aegilops tauschii subsp. tauschii]	--
gene43332	LOC109749738	0.903077	6.90487	0.612392	0.799702	1.83308	1.00484	1.3586	0.358511	--	--	--	--	--	--	--	--	TPD1 protein homolog 1B OS=Oryza sativa subsp. japonica OX=39947 GN=TDL1B PE=2 SV=1	S	Function unknown	TPD1 protein homolog 1B-like [Aegilops tauschii subsp. tauschii]	--
gene45862	LOC109752539	8.38198	2.31028	1.63939	0.484696	4.84643	2.31675	5.09439	1.08947	--	--	Molecular Function: DNA binding (GO:0003677);; Cellular Component: nucleus (GO:0005634);;	--	--	[O]	Posttranslational modification, protein turnover, chaperones	Myb-like DNA-binding domain	Protein RADIALIS-like 6 OS=Arabidopsis thaliana OX=3702 GN=RL6 PE=2 SV=1	K	Transcription	protein RADIALIS-like 4 isoform X1 [Aegilops tauschii subsp. tauschii]	molecular function: binding (GO:0005488);; cellular component: cell (GO:0005623);; cellular component: organelle (GO:0043226);; cellular component: cell part (GO:0044464)
gene37400	LOC109743144	59.3107	163.854	66.9331	70.3814	94.6891	98.7687	64.2426	103.569	--	--	Molecular Function: DNA binding (GO:0003677);; Molecular Function: aspartic-type endopeptidase activity (GO:0004190);; Biological Process: proteolysis (GO:0006508);; Cellular Component: integral component of membrane (GO:0016021);; Biological Process: protein catabolic process (GO:0030163);;	--	--	[O]	Posttranslational modification, protein turnover, chaperones	Xylanase inhibitor N-terminal;; Xylanase inhibitor C-terminal;; Eukaryotic aspartyl protease	Aspartyl protease family protein At5g10770 OS=Arabidopsis thaliana OX=3702 GN=At5g10770 PE=2 SV=1	O	Posttranslational modification, protein turnover, chaperones	aspartyl protease family protein At5g10770-like isoform X1 [Aegilops tauschii subsp. tauschii]	molecular function: binding (GO:0005488);; biological process: metabolic process (GO:0008152);; molecular function: catalytic activity (GO:0003824);; cellular component: membrane (GO:0016020);; cellular component: membrane part (GO:0044425)
gene19669	LOC109779673	7.80664	4.11248	6.5738	5.01807	5.38517	3.70972	9.51363	1.34416	--	--	--	--	--	--	--	Wound-induced protein	--	S	Function unknown	uncharacterized protein LOC109779673 [Aegilops tauschii subsp. tauschii]	--
gene34379	LOC109739751	2.70295	3.68527	1.64484	2.29459	1.08019	0.454773	0.29767	1.76196	--	--	Molecular Function: aspartic-type endopeptidase activity (GO:0004190);; Biological Process: proteolysis (GO:0006508);; Biological Process: lipid metabolic process (GO:0006629);; Biological Process: protein catabolic process (GO:0030163);;	K08245|0|bdi:100844468|K08245 phytepsin [EC:3.4.23.40] | (RefSeq) aspartic proteinase oryzasin-1-like	--	[O]	Posttranslational modification, protein turnover, chaperones	Eukaryotic aspartyl protease;; Xylanase inhibitor N-terminal;; Saposin-like type B, region 2;; Saposin-like type B, region 1	Aspartic proteinase oryzasin-1 OS=Oryza sativa subsp. japonica OX=39947 GN=Os05g0567100 PE=2 SV=2	O	Posttranslational modification, protein turnover, chaperones	aspartic proteinase oryzasin-1-like [Aegilops tauschii subsp. tauschii]	biological process: metabolic process (GO:0008152);; molecular function: catalytic activity (GO:0003824);; biological process: single-organism process (GO:0044699)
gene11632	LOC109770699	24.5514	20.1208	22.0644	7.01634	29.4284	17.2988	46.9947	15.8896	--	--	Cellular Component: mitochondrion (GO:0005739);;	K17411|1.36316e-19|bdi:100828192|K17411 small subunit ribosomal protein S33 | (RefSeq) uncharacterized LOC100828192	--	[J]	Translation, ribosomal structure and biogenesis	Mitochondrial ribosomal subunit S27	--	S	Function unknown	uncharacterized protein LOC109770699 [Aegilops tauschii subsp. tauschii]	cellular component: cell (GO:0005623);; cellular component: organelle (GO:0043226);; cellular component: cell part (GO:0044464)
gene47451	LOC109754311	0.184851	0.41371	0.152379	0.739695	2.5369	7.27961	3.90878	10.5266	[K]	Transcription	--	--	--	--	--	Leucine rich repeat;; Protein kinase domain;; Protein tyrosine kinase;; Leucine Rich repeats (2 copies);; Leucine rich repeat N-terminal domain;; Leucine Rich Repeat	Probable LRR receptor-like serine/threonine-protein kinase At3g47570 OS=Arabidopsis thaliana OX=3702 GN=At3g47570 PE=2 SV=1	S	Function unknown	probable LRR receptor-like serine/threonine-protein kinase At3g47570 [Aegilops tauschii subsp. tauschii]	--
gene44828	LOC109751394	0	0	0	0	3.36388	2.18948	18.8693	4.4607	--	--	Cellular Component: nucleosome (GO:0000786);; Molecular Function: DNA binding (GO:0003677);; Cellular Component: nucleus (GO:0005634);; Biological Process: nucleosome assembly (GO:0006334);; Molecular Function: protein heterodimerization activity (GO:0046982);;	K11254|3.48237e-47|aly:ARALYDRAFT_496134|K11254 histone H4 | (RefSeq) hypothetical protein	--	[B]	Chromatin structure and dynamics	Centromere kinetochore component CENP-T histone fold;; TATA box binding protein associated factor (TAF)	Histone H4 OS=Glycine max OX=3847 PE=3 SV=1	B	Chromatin structure and dynamics	Histone superfamily protein isoform 2, partial [Theobroma cacao]	cellular component: cell (GO:0005623);; cellular component: macromolecular complex (GO:0032991);; cellular component: organelle (GO:0043226);; cellular component: organelle part (GO:0044422);; cellular component: cell part (GO:0044464);; molecular function: binding (GO:0005488);; biological process: cellular process (GO:0009987);; biological process: cellular component organization or biogenesis …
gene27126	LOC109731694	6.50506	7.88498	7.76693	15.0529	5.76653	13.7562	4.66373	14.5064	--	--	Molecular Function: iron ion binding (GO:0005506);; Cellular Component: chloroplast (GO:0009507);; Biological Process: response to wounding (GO:0009611);; Molecular Function: linoleate 13S-lipoxygenase activity (GO:0016165);; Molecular Function: phytoene dehydrogenase activity (GO:0016166);; Biological Process: electron transport chain (GO:0022900);; Biological Process: oxylipin biosynthetic proc…	K00454|0|bdi:100821730|K00454 lipoxygenase [EC:1.13.11.12] | (RefSeq) probable lipoxygenase 8, chloroplastic	Linoleic acid metabolism (ko00591);; alpha-Linolenic acid metabolism (ko00592)	--	--	Lipoxygenase	Probable lipoxygenase 8, chloroplastic OS=Oryza sativa subsp. japonica OX=39947 GN=CM-LOX2 PE=2 SV=1	S	Function unknown	probable lipoxygenase 8, chloroplastic [Aegilops tauschii subsp. tauschii]	molecular function: binding (GO:0005488);; cellular component: cell (GO:0005623);; cellular component: organelle (GO:0043226);; cellular component: cell part (GO:0044464);; biological process: response to stimulus (GO:0050896);; biological process: metabolic process (GO:0008152);; biological process: single-organism process (GO:0044699);; molecular function: catalytic activity (GO:0003824);; biol…
gene41	LOC109745461	9.73774	11.1408	7.84447	14.9231	0.865639	1.43715	0.159663	0.948128	--	--	--	--	--	[T]	Signal transduction mechanisms	NB-ARC domain	Disease resistance protein RGA2 OS=Solanum bulbocastanum OX=147425 GN=RGA2 PE=1 SV=1	S	Function unknown	disease resistance protein RGA2-like [Aegilops tauschii subsp. tauschii]	--
Aegilops_tauschii_newGene_7255	--	0	0	1.0671	0.265051	0	0	1.77966	0.750296	--	--	--	--	--	--	--	Probable lipid transfer	--	--	--	--	--
gene40486	LOC109746589	3.86189	0.968346	2.49179	0.50754	9.74663	2.8138	5.54556	1.91045	--	--	--	--	--	--	--	--	--	--	--	--	--
Aegilops_tauschii_newGene_5613	--	36.4473	74.4735	79.6728	109.905	116.977	29.1264	6.92027	2.26099	--	--	--	--	--	--	--	--	--	S	Function unknown	hypothetical protein GLYMA_13G0180002, partial [Glycine max]	--
gene4486	LOC109750647	36.2645	95.2492	51.7544	101.662	77.4039	98.2151	46.3131	80.513	--	--	Molecular Function: RNA polymerase II regulatory region sequence-specific DNA binding (GO:0000977);; Molecular Function: RNA polymerase II transcription factor binding (GO:0001085);; Molecular Function: transcriptional activator activity, RNA polymerase II transcription regulatory region sequence-specific binding (GO:0001228);; Molecular Function: chromatin binding (GO:0003682);; Cellular Compone…	--	--	[K]	Transcription	GATA zinc finger	GATA transcription factor 8 OS=Arabidopsis thaliana OX=3702 GN=GATA8 PE=2 SV=1	K	Transcription	GATA transcription factor 11-like [Aegilops tauschii subsp. tauschii]	molecular function: binding (GO:0005488);; biological process: biological regulation (GO:0065007);; molecular function: nucleic acid binding transcription factor activity (GO:0001071);; cellular component: cell (GO:0005623);; cellular component: organelle (GO:0043226);; cellular component: cell part (GO:0044464);; cellular component: macromolecular complex (GO:0032991);; biological process: metab…
gene34965	LOC109740416	7.44125	8.58271	6.3219	10.0885	5.61827	12.445	3.75052	13.562	[G]	Carbohydrate transport and metabolism	Molecular Function: ATP binding (GO:0005524);; Cellular Component: cytoplasm (GO:0005737);; Molecular Function: kinase activity (GO:0016301);; Biological Process: phosphorylation (GO:0016310);; Molecular Function: phosphotransferase activity, alcohol group as acceptor (GO:0016773);;	K12446|0|bdi:100827295|K12446 L-arabinokinase [EC:2.7.1.46] | (RefSeq) L-arabinokinase-like	Amino sugar and nucleotide sugar metabolism (ko00520)	[G]	Carbohydrate transport and metabolism	GHMP kinases N terminal domain;; Glycosyl transferase family 1;; Galactokinase galactose-binding signature;; GHMP kinases C terminal	L-arabinokinase OS=Arabidopsis thaliana OX=3702 GN=ARA1 PE=1 SV=1	G	Carbohydrate transport and metabolism	L-arabinokinase [Aegilops tauschii subsp. tauschii]	molecular function: binding (GO:0005488);; cellular component: cell (GO:0005623);; cellular component: cell part (GO:0044464);; molecular function: catalytic activity (GO:0003824);; biological process: metabolic process (GO:0008152);; biological process: cellular process (GO:0009987)
gene43445	LOC109749861	1.96232	21.7109	2.62156	1.91302	2.09241	1.78431	0	1.23248	--	--	Molecular Function: electron carrier activity (GO:0009055);; Cellular Component: anchored component of plasma membrane (GO:0046658);;	--	--	--	--	Plastocyanin-like domain	Chemocyanin OS=Lilium longiflorum OX=4690 PE=1 SV=1	S	Function unknown	chemocyanin-like [Aegilops tauschii subsp. tauschii]	molecular function: electron carrier activity (GO:0009055);; cellular component: cell (GO:0005623);; cellular component: membrane (GO:0016020);; cellular component: membrane part (GO:0044425);; cellular component: cell part (GO:0044464)
gene30696	LOC109735660	7.1948	20.8233	13.6099	20.1187	5.57691	10.5808	1.92229	9.58844	[T]	Signal transduction mechanisms	Molecular Function: protein kinase activity (GO:0004672);; Molecular Function: ATP binding (GO:0005524);; Cellular Component: mitochondrion (GO:0005739);; Cellular Component: plasma membrane (GO:0005886);; Biological Process: protein phosphorylation (GO:0006468);; Molecular Function: chitin binding (GO:0008061);; Cellular Component: integral component of membrane (GO:0016021);; Molecular Function…	--	--	--	--	Protein tyrosine kinase;; Protein kinase domain;; LysM domain	Protein LYK5 OS=Arabidopsis thaliana OX=3702 GN=LYK5 PE=2 SV=1	T	Signal transduction mechanisms	protein LYK5-like [Aegilops tauschii subsp. tauschii]	biological process: metabolic process (GO:0008152);; biological process: cellular process (GO:0009987);; molecular function: catalytic activity (GO:0003824);; molecular function: binding (GO:0005488);; cellular component: cell (GO:0005623);; cellular component: organelle (GO:0043226);; cellular component: cell part (GO:0044464);; cellular component: membrane (GO:0016020);; cellular component: mem…
Aegilops_tauschii_newGene_53651	--	11.7357	3.00927	11.0589	12.8041	8.74675	8.02777	10.3481	14.8796	--	--	--	--	--	--	--	--	--	--	--	--	--
gene408	LOC109745160	0.805914	0.116792	1.06937	0.183754	0.40421	0.165616	2.24496	0.335153	--	--	--	--	--	--	--	--	--	S	Function unknown	suppressor protein SRP40-like [Aegilops tauschii subsp. tauschii]	--
Aegilops_tauschii_newGene_46621	--	0.410899	0.476975	0.55284	0.180097	0.51469	0.489577	1.81439	0.750819	--	--	--	--	--	--	--	--	--	--	--	uncharacterized protein LOC109737253 [Aegilops tauschii subsp. tauschii]	--
gene9194	LOC109767974	2.65238	4.26713	7.36674	10.7513	0.640548	2.06985	0.407307	1.15236	--	--	Cellular Component: mitochondrion (GO:0005739);;	--	--	--	--	Domain of unknown function (DUF4228)	--	S	Function unknown	uncharacterized protein LOC109767974 [Aegilops tauschii subsp. tauschii]	cellular component: cell (GO:0005623);; cellular component: organelle (GO:0043226);; cellular component: cell part (GO:0044464)
gene19521	LOC109779496	19.2665	2.91764	14.3063	1.15523	9.55892	2.11971	35.3424	18.0676	[L]	Replication, recombination and repair	Cellular Component: THO complex (GO:0000347);; Molecular Function: DNA helicase activity (GO:0003678);; Molecular Function: chromatin binding (GO:0003682);; Molecular Function: DNA replication origin binding (GO:0003688);; Molecular Function: ATP binding (GO:0005524);; Cellular Component: cytoplasm (GO:0005737);; Biological Process: DNA replication initiation (GO:0006270);; Biological Process: ce…	K02209|0|bdi:100831346|K02209 DNA replication licensing factor MCM5 [EC:3.6.4.12] | (RefSeq) DNA replication licensing factor MCM5	DNA replication (ko03030)	[L]	Replication, recombination and repair	MCM2/3/5 family;; MCM OB domain;; MCM N-terminal domain;; ATPase family associated with various cellular activities (AAA);; Magnesium chelatase, subunit ChlI	DNA replication licensing factor MCM5 OS=Oryza sativa subsp. japonica OX=39947 GN=MCM5 PE=2 SV=1	L	Replication, recombination and repair	DNA replication licensing factor MCM5 [Aegilops tauschii subsp. tauschii]	cellular component: cell (GO:0005623);; cellular component: macromolecular complex (GO:0032991);; cellular component: organelle (GO:0043226);; cellular component: organelle part (GO:0044422);; cellular component: cell part (GO:0044464);; molecular function: catalytic activity (GO:0003824);; molecular function: binding (GO:0005488);; biological process: metabolic process (GO:0008152);; biological …
gene3468	LOC109739536	1.01207	2.78651	0.925896	1.22358	2.13311	1.9733	1.22816	3.15513	--	--	Biological Process: amino acid transmembrane transport (GO:0003333);; Cellular Component: plasma membrane (GO:0005886);; Biological Process: auxin-activated signaling pathway (GO:0009734);; Biological Process: auxin polar transport (GO:0009926);; Biological Process: lateral root formation (GO:0010311);; Molecular Function: auxin influx transmembrane transporter activity (GO:0010328);; Molecular F…	K13946|0|sita:101757255|K13946 auxin influx carrier (AUX1 LAX family) | (RefSeq) putative auxin transporter-like protein 4	Plant hormone signal transduction (ko04075)	[E]	Amino acid transport and metabolism	Transmembrane amino acid transporter protein	Putative auxin transporter-like protein 4 OS=Oryza sativa subsp. japonica OX=39947 GN=Os11g0169200 PE=3 SV=1	E	Amino acid transport and metabolism	putative auxin transporter-like protein 4 [Aegilops tauschii subsp. tauschii]	biological process: single-organism process (GO:0044699);; biological process: localization (GO:0051179);; cellular component: cell (GO:0005623);; cellular component: membrane (GO:0016020);; cellular component: cell part (GO:0044464);; biological process: cellular process (GO:0009987);; biological process: signaling (GO:0023052);; biological process: response to stimulus (GO:0050896);; biological…
gene40759	LOC109746886	0.084004	0.0582715	0.199437	0.11835	0.020925	0.102052	3.40057	0.603044	[R]	General function prediction only	Cellular Component: integral component of membrane (GO:0016021);;	K10251|1.08883e-141|bdi:100825675|K10251 17beta-estradiol 17-dehydrogenase / very-long-chain 3-oxoacyl-CoA reductase [EC:1.1.1.62 1.1.1.330] | (RefSeq) very-long-chain 3-oxoacyl-CoA reductase 1-like	Fatty acid elongation (ko00062);; Biosynthesis of unsaturated fatty acids (ko01040);; Fatty acid metabolism (ko01212)	--	--	short chain dehydrogenase;; Enoyl-(Acyl carrier protein) reductase;; KR domain	Very-long-chain 3-oxoacyl-CoA reductase 1 OS=Arabidopsis thaliana OX=3702 GN=KCR1 PE=1 SV=1	S	Function unknown	very-long-chain 3-oxoacyl-CoA reductase 1-like [Aegilops tauschii subsp. tauschii]	cellular component: membrane (GO:0016020);; cellular component: membrane part (GO:0044425)
gene16053	LOC109775632	5.23691	1.70139	3.79909	0.614836	9.26303	4.13167	0.641979	1.0116	--	--	--	--	--	--	--	--	--	--	--	homeotic protein female sterile-like [Aegilops tauschii subsp. tauschii]	--
gene40094	LOC109746146	0.216782	0.166064	0.370634	0.83621	0.969054	1.51152	0.194836	0.98948	--	--	Cellular Component: integral component of membrane (GO:0016021);;	--	--	--	--	--	--	--	--	uncharacterized protein LOC109746146 [Aegilops tauschii subsp. tauschii]	cellular component: membrane (GO:0016020);; cellular component: membrane part (GO:0044425)
gene11772	LOC109770857	0	0	17.2141	38.6594	9.60888	40.4902	26.5592	90.8914	[QV]	Secondary metabolites biosynthesis, transport and catabolism;; Defense mechanisms	Molecular Function: iron ion binding (GO:0005506);; Cellular Component: integral component of membrane (GO:0016021);; Molecular Function: oxidoreductase activity, acting on paired donors, with incorporation or reduction of molecular oxygen, NAD(P)H as one donor, and incorporation of one atom of oxygen (GO:0016709);; Molecular Function: heme binding (GO:0020037);; Biological Process: secondary met…	--	--	[Q]	Secondary metabolites biosynthesis, transport and catabolism	Cytochrome P450	Cytochrome P450 71D11 (Fragment) OS=Lotus japonicus OX=34305 GN=CYP71D11 PE=2 SV=1	Q	Secondary metabolites biosynthesis, transport and catabolism	cytochrome P450 71D11-like [Aegilops tauschii subsp. tauschii]	molecular function: binding (GO:0005488);; cellular component: membrane (GO:0016020);; cellular component: membrane part (GO:0044425);; biological process: metabolic process (GO:0008152);; biological process: single-organism process (GO:0044699);; molecular function: catalytic activity (GO:0003824)
gene48233	LOC109755190	34.0995	21.6251	27.5173	14.3832	21.4278	20.9667	55.8041	21.9214	--	--	Cellular Component: mitochondrion (GO:0005739);; Cellular Component: plastid (GO:0009536);;	--	--	--	--	--	Mitochondrial import receptor subunit TOM5 homolog OS=Arabidopsis thaliana OX=3702 GN=TOM5 PE=1 SV=3	S	Function unknown	mitochondrial import receptor subunit TOM5 homolog [Aegilops tauschii subsp. tauschii]	cellular component: cell (GO:0005623);; cellular component: organelle (GO:0043226);; cellular component: cell part (GO:0044464)
gene42291	LOC109748582	25.8393	20.6602	24.9747	12.1822	27.7082	12.1587	30.1552	16.6382	--	--	Molecular Function: DNA binding (GO:0003677);; Cellular Component: nucleus (GO:0005634);; Biological Process: regulation of transcription, DNA-templated (GO:0006355);;	--	--	--	--	MYB-CC type transfactor, LHEQLE motif;; Myb-like DNA-binding domain	Protein PHOSPHATE STARVATION RESPONSE 3 OS=Oryza sativa subsp. indica OX=39946 GN=PHR3 PE=3 SV=1	S	Function unknown	protein PHOSPHATE STARVATION RESPONSE 3-like [Aegilops tauschii subsp. tauschii]	molecular function: binding (GO:0005488);; cellular component: cell (GO:0005623);; cellular component: organelle (GO:0043226);; cellular component: cell part (GO:0044464);; biological process: biological regulation (GO:0065007)
Aegilops_tauschii_newGene_49224	--	0.7965	0.298914	0.65228	0.576534	0.4322	0.698339	0.630643	0.668112	[F]	Nucleotide transport and metabolism	Molecular Function: phosphoribosylglycinamide formyltransferase activity (GO:0004644);; Cellular Component: mitochondrion (GO:0005739);; Biological Process: 'de novo' IMP biosynthetic process (GO:0006189);; Cellular Component: chloroplast (GO:0009507);;	K00601|1.37473e-92|osa:4345953|K00601 phosphoribosylglycinamide formyltransferase [EC:2.1.2.2] | (RefSeq) OJ1345_D02.7; phosphoribosylglycinamide formyltransferase, chloroplastic	Purine metabolism (ko00230);; One carbon pool by folate (ko00670)	[G]	Carbohydrate transport and metabolism	Formyl transferase;; Formyl transferase	Phosphoribosylglycinamide formyltransferase, chloroplastic OS=Vigna unguiculata OX=3917 GN=PUR3 PE=2 SV=2	F	Nucleotide transport and metabolism	phosphoribosylglycinamide formyltransferase, chloroplastic-like [Aegilops tauschii subsp. tauschii]	molecular function: catalytic activity (GO:0003824);; cellular component: cell (GO:0005623);; cellular component: organelle (GO:0043226);; cellular component: cell part (GO:0044464);; biological process: metabolic process (GO:0008152);; biological process: cellular process (GO:0009987);; biological process: single-organism process (GO:0044699)
gene45642	LOC109752285	1.00154	1.58342	5.53971	3.41521	3.91674	4.36212	7.71258	3.1477	--	--	Molecular Function: dolichyl-diphosphooligosaccharide-protein glycotransferase activity (GO:0004579);; Biological Process: protein glycosylation (GO:0006486);; Cellular Component: oligosaccharyltransferase complex (GO:0008250);; Cellular Component: integral component of membrane (GO:0016021);; Biological Process: defense response to fungus (GO:0050832);;	K12668|8.46051e-68|sbi:SORBI_10g001000|K12668 oligosaccharyltransferase complex subunit epsilon | (RefSeq) SORBIDRAFT_10g001000, Sb10g001000; hypothetical protein	N-Glycan biosynthesis (ko00510);; Protein processing in endoplasmic reticulum (ko04141)	[DO]	Cell cycle control, cell division, chromosome partitioning;; Posttranslational modification, protein turnover, chaperones	DAD family	Dolichyl-diphosphooligosaccharide--protein glycosyltransferase subunit DAD2 OS=Hordeum vulgare OX=4513 GN=DAD2 PE=3 SV=1	S	Function unknown	dolichyl-diphosphooligosaccharide--protein glycosyltransferase subunit DAD1-like [Aegilops tauschii subsp. tauschii]	molecular function: catalytic activity (GO:0003824);; biological process: metabolic process (GO:0008152);; biological process: cellular process (GO:0009987);; biological process: single-organism process (GO:0044699);; cellular component: cell (GO:0005623);; cellular component: membrane (GO:0016020);; cellular component: macromolecular complex (GO:0032991);; cellular component: organelle (GO:00432…
gene49740	LOC109756852	0.291876	0.051712	0.190988	0.133055	0.16048	0.0852457	0.482645	0.171735	--	--	Cellular Component: mitochondrion (GO:0005739);;	--	--	[R]	General function prediction only	PPR repeat;; PPR repeat family;; PPR repeat;; Pentatricopeptide repeat domain;; Tetratricopeptide repeat;; Tetratricopeptide repeat;; Pentacotripeptide-repeat region of PRORP;; Tetratricopeptide repeat	Pentatricopeptide repeat-containing protein At2g35030, mitochondrial OS=Arabidopsis thaliana OX=3702 GN=PCMP-E15 PE=2 SV=1	S	Function unknown	pentatricopeptide repeat-containing protein At2g35030, mitochondrial [Aegilops tauschii subsp. tauschii]	cellular component: cell (GO:0005623);; cellular component: organelle (GO:0043226);; cellular component: cell part (GO:0044464)
gene28857	LOC109733618	185.225	114.697	200.223	116.122	223.646	89.6091	189.2	99.1977	--	--	--	--	--	--	--	--	--	S	Function unknown	uncharacterized protein LOC109733618 [Aegilops tauschii subsp. tauschii]	--
Aegilops_tauschii_newGene_71247	--	0.024465	0.0379395	0.486342	1.06289	0.246799	0.865626	0.310064	1.13443	--	--	Molecular Function: protein serine/threonine kinase activity (GO:0004674);; Molecular Function: ATP binding (GO:0005524);; Biological Process: protein phosphorylation (GO:0006468);; Cellular Component: integral component of membrane (GO:0016021);; Molecular Function: carbohydrate binding (GO:0030246);;	--	--	--	--	D-mannose binding lectin;; Protein tyrosine kinase;; Protein kinase domain;; Protein kinase domain;; Protein tyrosine kinase	G-type lectin S-receptor-like serine/threonine-protein kinase SD2-5 OS=Arabidopsis thaliana OX=3702 GN=SD25 PE=1 SV=1	T	Signal transduction mechanisms	G-type lectin S-receptor-like serine/threonine-protein kinase SD2-5 [Triticum urartu]	biological process: metabolic process (GO:0008152);; biological process: cellular process (GO:0009987);; molecular function: catalytic activity (GO:0003824);; molecular function: binding (GO:0005488);; cellular component: membrane (GO:0016020);; cellular component: membrane part (GO:0044425)
gene39778	LOC109745794	1.79725	4.08103	1.09109	3.47299	36.4211	66.302	30.5203	96.5655	[T]	Signal transduction mechanisms	Molecular Function: nucleic acid binding (GO:0003676);; Molecular Function: protein serine/threonine kinase activity (GO:0004674);; Molecular Function: ATP binding (GO:0005524);; Biological Process: protein phosphorylation (GO:0006468);;	K04733|0|sita:101779886|K04733 interleukin-1 receptor-associated kinase 4 [EC:2.7.11.1] | (RefSeq) dual specificity protein kinase zak2-like	--	[T]	Signal transduction mechanisms	Protein kinase domain;; Protein tyrosine kinase	Putative receptor-like protein kinase At4g00960 OS=Arabidopsis thaliana OX=3702 GN=At4g00960 PE=3 SV=2	T	Signal transduction mechanisms	uncharacterized protein LOC109745794 isoform X1 [Aegilops tauschii subsp. tauschii]	molecular function: binding (GO:0005488);; biological process: metabolic process (GO:0008152);; biological process: cellular process (GO:0009987);; molecular function: catalytic activity (GO:0003824)
gene44974	LOC109751565	1.2445	0.34082	1.19443	0	1.51736	1.32488	3.37651	0.779305	--	--	Biological Process: guard cell differentiation (GO:0010052);; Biological Process: negative regulation of stomatal complex development (GO:2000122);;	K20729|1.61665e-35|bdi:100822910|K20729 protein EPIDERMAL PATTERNING FACTOR 1/2 | (RefSeq) protein EPIDERMAL PATTERNING FACTOR 2	--	--	--	Epidermal patterning factor proteins	Protein EPIDERMAL PATTERNING FACTOR 2 OS=Arabidopsis thaliana OX=3702 GN=EPF2 PE=1 SV=1	S	Function unknown	protein EPIDERMAL PATTERNING FACTOR 2-like [Aegilops tauschii subsp. tauschii]	biological process: cellular process (GO:0009987);; biological process: developmental process (GO:0032502);; biological process: single-organism process (GO:0044699);; biological process: biological regulation (GO:0065007)
gene10869	LOC109769843	0.425108	2.25999	0.652022	1.42169	0.49389	2.58527	0.301989	1.16853	--	--	Molecular Function: nucleic acid binding (GO:0003676);; Molecular Function: ubiquitin-protein transferase activity (GO:0004842);; Cellular Component: mitochondrion (GO:0005739);; Molecular Function: zinc ion binding (GO:0008270);; Biological Process: protein ubiquitination (GO:0016567);; Molecular Function: hydrolase activity (GO:0016787);; Biological Process: nucleic acid metabolic process (GO:0…	--	--	[R]	General function prediction only	gag-polypeptide of LTR copia-type	Retrovirus-related Pol polyprotein from transposon TNT 1-94 OS=Nicotiana tabacum OX=4097 PE=2 SV=1	S	Function unknown	uncharacterized protein LOC109769843 [Aegilops tauschii subsp. tauschii]	molecular function: binding (GO:0005488);; molecular function: catalytic activity (GO:0003824);; cellular component: cell (GO:0005623);; cellular component: organelle (GO:0043226);; cellular component: cell part (GO:0044464);; biological process: metabolic process (GO:0008152);; biological process: cellular process (GO:0009987)
gene38365	LOC109744228	0.662446	0.186057	0.504123	0.115166	0.162149	0.0537105	1.02425	0.314584	[I]	Lipid transport and metabolism	Molecular Function: methyltransferase activity (GO:0008168);; Biological Process: methylation (GO:0032259);;	K08241|3.05999e-145|bdi:100827382|K08241 jasmonate O-methyltransferase [EC:2.1.1.141] | (RefSeq) jasmonate O-methyltransferase-like	alpha-Linolenic acid metabolism (ko00592)	--	--	SAM dependent carboxyl methyltransferase	Anthranilate O-methyltransferase 1 OS=Zea mays OX=4577 GN=AAMT1 PE=1 SV=1	S	Function unknown	jasmonate O-methyltransferase-like [Aegilops tauschii subsp. tauschii]	molecular function: catalytic activity (GO:0003824);; biological process: metabolic process (GO:0008152)
gene41759	LOC109747992	0	0	33.1172	6.82092	8.71545	8.26326	4.85792	21.6034	--	--	--	--	--	--	--	--	--	--	--	probable thionin-2.3 [Aegilops tauschii subsp. tauschii]	--
gene11235	LOC109770264	0.019369	2.09913	0.14019	0.837059	0	0.625775	0.307646	10.3465	[I]	Lipid transport and metabolism	Cellular Component: integral component of membrane (GO:0016021);; Molecular Function: intramolecular transferase activity (GO:0016866);;	K19011|0|sita:101784323|K19011 achilleol B synthase [EC:5.4.99.48] | (RefSeq) achilleol B synthase-like	Sesquiterpenoid and triterpenoid biosynthesis (ko00909)	[I]	Lipid transport and metabolism	Squalene-hopene cyclase C-terminal domain;; Squalene-hopene cyclase N-terminal domain;; Prenyltransferase and squalene oxidase repeat	Achilleol B synthase OS=Oryza sativa subsp. japonica OX=39947 GN=Os11g0285000 PE=1 SV=1	I	Lipid transport and metabolism	achilleol B synthase-like [Aegilops tauschii subsp. tauschii]	cellular component: membrane (GO:0016020);; cellular component: membrane part (GO:0044425);; molecular function: catalytic activity (GO:0003824)
gene41403	LOC109747609	6.83652	1.80655	4.57568	2.0142	8.19505	4.04616	12.8542	13.5607	[E]	Amino acid transport and metabolism	Molecular Function: asparagine synthase (glutamine-hydrolyzing) activity (GO:0004066);; Cellular Component: cytosol (GO:0005829);; Biological Process: asparagine biosynthetic process (GO:0006529);; Biological Process: glutamine metabolic process (GO:0006541);; Biological Process: response to absence of light (GO:0009646);; Molecular Function: protein homodimerization activity (GO:0042803);;	K01953|0|bdi:100839462|K01953 asparagine synthase (glutamine-hydrolysing) [EC:6.3.5.4] | (RefSeq) asparagine synthetase [glutamine-hydrolyzing]	Alanine, aspartate and glutamate metabolism (ko00250)	[E]	Amino acid transport and metabolism	Asparagine synthase;; Glutamine amidotransferase domain;; Glutamine amidotransferase domain;; Aluminium induced protein	Asparagine synthetase [glutamine-hydrolyzing] OS=Asparagus officinalis OX=4686 PE=2 SV=2	E	Amino acid transport and metabolism	asparagine synthetase [glutamine-hydrolyzing] [Aegilops tauschii subsp. tauschii]	molecular function: catalytic activity (GO:0003824);; cellular component: cell (GO:0005623);; cellular component: cell part (GO:0044464);; biological process: metabolic process (GO:0008152);; biological process: cellular process (GO:0009987);; biological process: single-organism process (GO:0044699);; biological process: response to stimulus (GO:0050896);; molecular function: binding (GO:0005488)
gene34265	LOC109739628	2.94091	5.26634	3.70208	10.5476	3.43021	12.9692	3.3507	13.9556	--	--	Cellular Component: integral component of membrane (GO:0016021);; Biological Process: oxidation-reduction process (GO:0055114);;	--	--	[T]	Signal transduction mechanisms	Protein of unknown function (DUF568)	Cytochrome b561 and DOMON domain-containing protein At5g47530 OS=Arabidopsis thaliana OX=3702 GN=At5g47530 PE=2 SV=1	S	Function unknown	cytochrome b561 and DOMON domain-containing protein At5g47530-like [Aegilops tauschii subsp. tauschii]	cellular component: membrane (GO:0016020);; cellular component: membrane part (GO:0044425);; biological process: metabolic process (GO:0008152);; biological process: single-organism process (GO:0044699)
gene51742	LOC109759063	0	0	0	0	0.135935	2.93877	4.20564	3.17388	[Q]	Secondary metabolites biosynthesis, transport and catabolism	Biological Process: biosynthetic process (GO:0009058);; Molecular Function: transferase activity, transferring acyl groups other than amino-acyl groups (GO:0016747);;	--	--	--	--	Chalcone and stilbene synthases, N-terminal domain;; Chalcone and stilbene synthases, C-terminal domain;; FAE1/Type III polyketide synthase-like protein;; 3-Oxoacyl-[acyl-carrier-protein (ACP)] synthase III C terminal;; 3-Oxoacyl-[acyl-carrier-protein (ACP)] synthase III	Bisdemethoxycurcumin synthase OS=Oryza sativa subsp. japonica OX=39947 GN=Os07g0271500 PE=1 SV=2	Q	Secondary metabolites biosynthesis, transport and catabolism	bisdemethoxycurcumin synthase-like [Aegilops tauschii subsp. tauschii]	biological process: metabolic process (GO:0008152);; molecular function: catalytic activity (GO:0003824)
gene44551	LOC109751092	10.152	13.4258	14.3922	6.95638	22.1383	12.9848	17.1549	7.66355	--	--	Cellular Component: membrane (GO:0016020);;	--	--	--	--	--	--	S	Function unknown	uncharacterized protein LOC109751092 [Aegilops tauschii subsp. tauschii]	cellular component: membrane (GO:0016020)
Aegilops_tauschii_newGene_27116	--	1.52125	0.418468	0.818998	1.29705	0.0616945	0.914026	0.194627	0	--	--	--	--	--	--	--	--	--	S	Function unknown	zinc finger protein ZAT9-like [Aegilops tauschii subsp. tauschii]	--
gene40990	LOC109747149	1.22505	1.28024	0.806146	0.279697	0.583719	0.49219	3.65523	0.7603	--	--	Biological Process: mRNA splicing, via spliceosome (GO:0000398);; Cellular Component: U2-type spliceosomal complex (GO:0005684);; Cellular Component: U2 snRNP (GO:0005686);; Cellular Component: U12-type spliceosomal complex (GO:0005689);; Cellular Component: plastid (GO:0009536);; Cellular Component: precatalytic spliceosome (GO:0071011);; Cellular Component: catalytic step 2 spliceosome (GO:0071…	K12829|1.25969e-130|bdi:100838398|K12829 splicing factor 3B subunit 2 | (RefSeq) splicing factor 3B subunit 2	Spliceosome (ko03040)	[A]	RNA processing and modification	Domain of unknown function (DUF382);; PSP	--	A	RNA processing and modification	splicing factor 3B subunit 2-like [Aegilops tauschii subsp. tauschii]	biological process: metabolic process (GO:0008152);; biological process: cellular process (GO:0009987);; cellular component: cell (GO:0005623);; cellular component: macromolecular complex (GO:0032991);; cellular component: organelle (GO:0043226);; cellular component: organelle part (GO:0044422);; cellular component: cell part (GO:0044464)
gene44162	LOC109750642	114.814	214.487	159.668	370.778	142.17	270.683	86.5419	264.234	--	--	Cellular Component: integral component of membrane (GO:0016021);;	--	--	--	--	Tetraspanin family	Tetraspanin-8 OS=Arabidopsis thaliana OX=3702 GN=TET8 PE=2 SV=1	S	Function unknown	tetraspanin-8 [Aegilops tauschii subsp. tauschii]	cellular component: membrane (GO:0016020);; cellular component: membrane part (GO:0044425)
gene7730	LOC109766345	1.79138	0.603187	1.53775	0.543462	0.214395	0.0962423	2.5544	1.2305	--	--	Molecular Function: protein kinase activity (GO:0004672);; Molecular Function: ATP binding (GO:0005524);; Biological Process: protein phosphorylation (GO:0006468);; Cellular Component: integral component of membrane (GO:0016021);;	--	--	--	--	Protein kinase domain;; Protein tyrosine kinase;; Leucine rich repeat;; Leucine Rich repeats (2 copies);; Leucine Rich Repeat;; Leucine Rich repeat	Protein STRUBBELIG-RECEPTOR FAMILY 8 OS=Arabidopsis thaliana OX=3702 GN=SRF8 PE=2 SV=1	T	Signal transduction mechanisms	protein STRUBBELIG-RECEPTOR FAMILY 8-like isoform X2 [Aegilops tauschii subsp. tauschii]	biological process: metabolic process (GO:0008152);; biological process: cellular process (GO:0009987);; molecular function: catalytic activity (GO:0003824);; molecular function: binding (GO:0005488);; cellular component: membrane (GO:0016020);; cellular component: membrane part (GO:0044425)
Aegilops_tauschii_newGene_27135	--	0	0	0	0	24.4929	12.877	23.0246	9.46499	--	--	--	--	--	--	--	--	--	--	--	uncharacterized protein LOC109781241 [Aegilops tauschii subsp. tauschii]	--
gene38568	LOC109744482	36.2307	94.9676	28.6206	37.3834	31.3431	22.878	15.9316	48.3848	--	--	--	--	--	--	--	Transcriptional activator	--	S	Function unknown	uncharacterized protein LOC109744482 [Aegilops tauschii subsp. tauschii]	--
Aegilops_tauschii_newGene_65874	--	1.27756	2.14643	1.03991	3.55605	0.218336	0.459025	0.0753243	0.174667	[C]	Energy production and conversion	Molecular Function: transcription cofactor activity (GO:0003712);; Molecular Function: histone acetyltransferase activity (GO:0004402);; Cellular Component: nucleus (GO:0005634);; Biological Process: regulation of transcription, DNA-templated (GO:0006355);; Molecular Function: zinc ion binding (GO:0008270);; Biological Process: histone acetylation (GO:0016573);;	K04498|4.18698e-24|bdi:100829148|K04498 E1A/CREB-binding protein [EC:2.3.1.48] | (RefSeq) probable histone acetyltransferase HAC-like 1	--	[K]	Transcription	--	Probable histone acetyltransferase HAC-like 1 OS=Oryza sativa subsp. japonica OX=39947 GN=Os02g0137500 PE=3 SV=2	BK	Chromatin structure and dynamics;; Transcription	probable histone acetyltransferase HAC-like 1 [Aegilops tauschii subsp. tauschii]	biological process: biological regulation (GO:0065007);; molecular function: transcription factor activity, protein binding (GO:0000988);; molecular function: catalytic activity (GO:0003824);; cellular component: cell (GO:0005623);; cellular component: organelle (GO:0043226);; cellular component: cell part (GO:0044464);; molecular function: binding (GO:0005488);; biological process: metabolic pro…
gene55763	LOC109763521	1.12699	1.48501	0.47828	2.35407	0.77365	1.11633	1.0923	0.824278	[T]	Signal transduction mechanisms	Molecular Function: protein serine/threonine phosphatase activity (GO:0004722);; Biological Process: protein dephosphorylation (GO:0006470);; Molecular Function: metal ion binding (GO:0046872);;	K14497|1.56948e-155|bdi:100838998|K14497 protein phosphatase 2C [EC:3.1.3.16] | (RefSeq) probable protein phosphatase 2C 8	Plant hormone signal transduction (ko04075)	[T]	Signal transduction mechanisms	Protein phosphatase 2C	Probable protein phosphatase 2C 8 OS=Oryza sativa subsp. japonica OX=39947 GN=Os01g0656200 PE=2 SV=1	T	Signal transduction mechanisms	probable protein phosphatase 2C 8 [Aegilops tauschii subsp. tauschii]	biological process: metabolic process (GO:0008152);; biological process: cellular process (GO:0009987);; molecular function: catalytic activity (GO:0003824);; molecular function: binding (GO:0005488)
Aegilops_tauschii_newGene_68959	--	0	0	7.73758	28.2691	0.02503	0.114012	0	0	--	--	Cellular Component: Golgi membrane (GO:0000139);; Molecular Function: mannosyl-oligosaccharide 1,2-alpha-mannosidase activity (GO:0004571);; Cellular Component: endoplasmic reticulum (GO:0005783);; Biological Process: N-glycan processing (GO:0006491);;	--	--	--	--	--	--	S	Function unknown	hypothetical protein TRIUR3_09949 [Triticum urartu]	cellular component: cell (GO:0005623);; cellular component: membrane (GO:0016020);; cellular component: organelle (GO:0043226);; cellular component: organelle part (GO:0044422);; cellular component: cell part (GO:0044464);; molecular function: catalytic activity (GO:0003824);; biological process: metabolic process (GO:0008152);; biological process: cellular process (GO:0009987)
Aegilops_tauschii_newGene_222	--	4.09897	2.80994	3.27399	2.99398	5.77461	0.796213	1.07192	0.634635	--	--	--	--	--	--	--	--	--	--	--	--	--
Aegilops_tauschii_newGene_72105	--	2.35714	1.62459	1.23489	0.181411	0	0	0	0	--	--	--	--	--	--	--	--	--	--	--	uncharacterized protein LOC109731666 [Aegilops tauschii subsp. tauschii]	--
gene51224	LOC109758503	7.9788	8.13721	6.48071	8.89172	10.1664	14.8966	6.00191	15.7053	--	--	Molecular Function: phosphoserine phosphatase activity (GO:0004647);; Molecular Function: CTD phosphatase activity (GO:0008420);; Biological Process: response to wounding (GO:0009611);; Biological Process: response to salt stress (GO:0009651);; Biological Process: abscisic acid-activated signaling pathway (GO:0009738);; Cellular Component: DNA-directed RNA polymerase II, holoenzyme (GO:0016591);;…	K18998|0|bdi:100827987|K18998 RNA polymerase II C-terminal domain phosphatase-like 1/2 [EC:3.1.3.16] | (RefSeq) RNA polymerase II C-terminal domain phosphatase-like 1	--	[K]	Transcription	Double-stranded RNA binding motif;; NLI interacting factor-like phosphatase	RNA polymerase II C-terminal domain phosphatase-like 1 OS=Arabidopsis thaliana OX=3702 GN=CPL1 PE=1 SV=1	K	Transcription	RNA polymerase II C-terminal domain phosphatase-like 1 [Aegilops tauschii subsp. tauschii]	biological process: metabolic process (GO:0008152);; biological process: cellular process (GO:0009987);; molecular function: catalytic activity (GO:0003824);; biological process: response to stimulus (GO:0050896);; biological process: signaling (GO:0023052);; biological process: single-organism process (GO:0044699);; biological process: biological regulation (GO:0065007);; cellular component: cel…
gene32776	LOC109737959	2.24283	6.27743	5.48798	9.62789	1.50113	3.16029	1.43615	3.79687	[T]	Signal transduction mechanisms	Molecular Function: calcium ion binding (GO:0005509);;	K13448|7.23159e-77|obr:102719467|K13448 calcium-binding protein CML | (RefSeq) probable calcium-binding protein CML27	Plant-pathogen interaction (ko04626)	[T]	Signal transduction mechanisms	EF hand;; EF-hand domain;; EF-hand domain pair;; EF hand;; EF-hand domain pair;; Cytoskeletal-regulatory complex EF hand	Probable calcium-binding protein CML27 OS=Oryza sativa subsp. japonica OX=39947 GN=CML27 PE=2 SV=1	DTZ	Cell cycle control, cell division, chromosome partitioning;; Signal transduction mechanisms;; Cytoskeleton	probable calcium-binding protein CML27 [Aegilops tauschii subsp. tauschii]	molecular function: binding (GO:0005488)
gene52059	LOC109759425	56.3065	71.7996	70.7637	108.757	56.4957	82.4684	49.8999	73.5268	[V]	Defense mechanisms	Molecular Function: ATP binding (GO:0005524);; Cellular Component: plastid (GO:0009536);; Cellular Component: integral component of membrane (GO:0016021);; Molecular Function: ATPase activity, coupled to transmembrane movement of substances (GO:0042626);; Biological Process: transmembrane transport (GO:0055085);;	--	--	[Q]	Secondary metabolites biosynthesis, transport and catabolism	ABC transporter transmembrane region;; ABC transporter;; RecF/RecN/SMC N terminal domain;; 50S ribosome-binding GTPase;; P-loop containing region of AAA domain;; Dynamin family	ABC transporter C family member 14 OS=Arabidopsis thaliana OX=3702 GN=ABCC14 PE=1 SV=1	V	Defense mechanisms	ABC transporter C family member 14-like [Aegilops tauschii subsp. tauschii]	molecular function: binding (GO:0005488);; cellular component: cell (GO:0005623);; cellular component: organelle (GO:0043226);; cellular component: cell part (GO:0044464);; cellular component: membrane (GO:0016020);; cellular component: membrane part (GO:0044425);; biological process: localization (GO:0051179);; molecular function: catalytic activity (GO:0003824);; molecular function: transporter…
gene7906	LOC109766539	18.0652	23.5164	17.7205	32.333	17.8259	30.2389	15.526	34.1989	[L]	Replication, recombination and repair	Molecular Function: nucleic acid binding (GO:0003676);; Molecular Function: ubiquitin-protein transferase activity (GO:0004842);; Molecular Function: protein binding (GO:0005515);; Cellular Component: nucleus (GO:0005634);; Cellular Component: cytosol (GO:0005829);; Biological Process: flower development (GO:0009908);; Biological Process: DNA integration (GO:0015074);; Biological Process: protein…	--	--	[S]	Function unknown	Armadillo/beta-catenin-like repeat;; U-box domain;; HEAT repeats;; Armadillo-like	E3 ubiquitin-protein ligase SPL11 OS=Oryza sativa subsp. japonica OX=39947 GN=SPL11 PE=1 SV=2	S	Function unknown	protein spotted leaf 11 [Aegilops tauschii subsp. tauschii]	molecular function: binding (GO:0005488);; molecular function: catalytic activity (GO:0003824);; cellular component: cell (GO:0005623);; cellular component: organelle (GO:0043226);; cellular component: cell part (GO:0044464);; biological process: reproduction (GO:0000003);; biological process: reproductive process (GO:0022414);; biological process: multicellular organismal process (GO:0032501);; …
gene50643	LOC109757857	38.4963	9.32973	28.2793	5.43866	16.9995	8.04536	87.1302	27.6916	--	--	Cellular Component: nucleosome (GO:0000786);; Molecular Function: DNA binding (GO:0003677);; Cellular Component: nucleus (GO:0005634);; Molecular Function: protein heterodimerization activity (GO:0046982);;	K11251|2.24497e-57|obr:102711210|K11251 histone H2A | (RefSeq) probable histone H2AXb	--	[B]	Chromatin structure and dynamics	C-terminus of histone H2A;; Core histone H2A/H2B/H3/H4;; Histone-like transcription factor (CBF/NF-Y) and archaeal histone	Probable histone H2AXb OS=Oryza sativa subsp. japonica OX=39947 GN=Os12g0530000 PE=2 SV=1	B	Chromatin structure and dynamics	probable histone H2AXb [Aegilops tauschii subsp. tauschii]	cellular component: cell (GO:0005623);; cellular component: macromolecular complex (GO:0032991);; cellular component: organelle (GO:0043226);; cellular component: organelle part (GO:0044422);; cellular component: cell part (GO:0044464);; molecular function: binding (GO:0005488)
gene19216	LOC109779159	5.05667	12.0971	5.85698	6.87577	2.06363	1.54516	0.913577	3.38451	--	--	Biological Process: regulation of cellular process (GO:0050794);;	K09422|4.00251e-105|osa:4344665|K09422 myb proto-oncogene protein, plant | (RefSeq) protein rough sheath 2	--	[K]	Transcription	Myb-like DNA-binding domain;; Myb-like DNA-binding domain	Transcription factor MYB26 OS=Arabidopsis thaliana OX=3702 GN=MYB26 PE=2 SV=1	K	Transcription	myb-related protein Hv1-like [Aegilops tauschii subsp. tauschii]	biological process: biological regulation (GO:0065007)
gene35054	LOC109740506	14.5714	15.2079	15.5555	7.98463	21.42	8.35878	17.1537	10.823	[O]	Posttranslational modification, protein turnover, chaperones	Molecular Function: ATP binding (GO:0005524);; Cellular Component: chloroplast stroma (GO:0009570);; Cellular Component: chloroplast envelope (GO:0009941);; Biological Process: protein refolding (GO:0042026);;	K04077|0|bdi:100827537|K04077 chaperonin GroEL | (RefSeq) chaperonin 60 subunit beta 4, chloroplastic-like	RNA degradation (ko03018)	[O]	Posttranslational modification, protein turnover, chaperones	TCP-1/cpn60 chaperonin family	Chaperonin 60 subunit beta 4, chloroplastic OS=Arabidopsis thaliana OX=3702 GN=CPN60B4 PE=1 SV=1	O	Posttranslational modification, protein turnover, chaperones	ruBisCO large subunit-binding protein subunit beta, chloroplastic-like [Aegilops tauschii subsp. tauschii]	molecular function: binding (GO:0005488);; cellular component: cell (GO:0005623);; cellular component: organelle (GO:0043226);; cellular component: organelle part (GO:0044422);; cellular component: cell part (GO:0044464);; biological process: cellular process (GO:0009987)
gene7841	LOC109766464	0.166176	0.17182	0.12708	0.046714	0.095119	0.254353	0.961664	0.183007	--	--	--	--	--	--	--	F-box domain	--	S	Function unknown	F-box protein At3g26010-like [Aegilops tauschii subsp. tauschii]	--
gene1505	LOC109774038	0.317885	0.261451	0.570855	0.259919	0.312198	0.335053	0.971701	0.192179	--	--	Molecular Function: nucleotide binding (GO:0000166);; Molecular Function: DNA binding (GO:0003677);; Molecular Function: aminoacyl-tRNA ligase activity (GO:0004812);; Cellular Component: nucleus (GO:0005634);; Biological Process: regulation of transcription, DNA-templated (GO:0006355);; Biological Process: tRNA aminoacylation for protein translation (GO:0006418);;	--	--	--	--	B3 DNA binding domain	B3 domain-containing protein Os03g0619600 OS=Oryza sativa subsp. japonica OX=39947 GN=Os03g0619600 PE=2 SV=1	S	Function unknown	unnamed protein product [Triticum aestivum]	molecular function: binding (GO:0005488);; molecular function: catalytic activity (GO:0003824);; cellular component: cell (GO:0005623);; cellular component: organelle (GO:0043226);; cellular component: cell part (GO:0044464);; biological process: biological regulation (GO:0065007);; biological process: metabolic process (GO:0008152);; biological process: cellular process (GO:0009987);; biological…
gene36417	LOC109742038	20.5822	13.6534	16.6081	38.2135	6.32109	8.72276	5.85908	10.1612	--	--	Cellular Component: membrane (GO:0016020);; Molecular Function: transferase activity, transferring glycosyl groups (GO:0016757);; Biological Process: cell wall biogenesis (GO:0042546);;	--	--	--	--	Protein of unknown function (DUF3681)	--	S	Function unknown	uncharacterized protein LOC109742038 isoform X2 [Aegilops tauschii subsp. tauschii]	cellular component: membrane (GO:0016020);; molecular function: catalytic activity (GO:0003824);; biological process: cellular process (GO:0009987);; biological process: cellular component organization or biogenesis (GO:0071840)
gene3828	LOC109743354	15.1778	6.16704	11.4791	3.9441	14.3342	7.01155	22.846	8.76108	[J]	Translation, ribosomal structure and biogenesis	Cellular Component: nuclear exosome (RNase complex) (GO:0000176);; Cellular Component: cytoplasmic exosome (RNase complex) (GO:0000177);; Molecular Function: exonuclease activity (GO:0004527);; Cellular Component: nucleolus (GO:0005730);; Cellular Component: cytosol (GO:0005829);; Biological Process: rRNA catabolic process (GO:0016075);; Biological Process: rRNA 3'-end processing (GO:0031125);; B…	K11600|2.05745e-156|bdi:100828383|K11600 exosome complex component RRP41 | (RefSeq) exosome complex component RRP41	RNA degradation (ko03018)	[J]	Translation, ribosomal structure and biogenesis	3' exoribonuclease family, domain 1;; 3' exoribonuclease family, domain 2	Exosome complex component RRP41 homolog OS=Arabidopsis thaliana OX=3702 GN=RRP41 PE=1 SV=1	J	Translation, ribosomal structure and biogenesis	exosome complex component RRP41 homolog [Aegilops tauschii subsp. tauschii]	cellular component: cell (GO:0005623);; cellular component: macromolecular complex (GO:0032991);; cellular component: organelle (GO:0043226);; cellular component: organelle part (GO:0044422);; cellular component: cell part (GO:0044464);; biological process: metabolic process (GO:0008152);; biological process: cellular process (GO:0009987);; molecular function: catalytic activity (GO:0003824);; bi…
Aegilops_tauschii_newGene_18786	--	0.298166	0.141495	0.487986	0.0237725	0.291	0.10099	0.274096	0.180348	--	--	Molecular Function: protein dimerization activity (GO:0046983);;	--	--	[R]	General function prediction only	PPR repeat family;; PPR repeat;; PPR repeat;; Pentatricopeptide repeat domain;; Pentacotripeptide-repeat region of PRORP;; Mitochondrial 28S ribosomal protein S27;; Mitochondrial ATPase expression	Putative pentatricopeptide repeat-containing protein At1g74580 OS=Arabidopsis thaliana OX=3702 GN=At1g74580 PE=3 SV=1	S	Function unknown	putative pentatricopeptide repeat-containing protein At1g74580 [Setaria italica]	molecular function: binding (GO:0005488)
gene55607	LOC109763354	315.898	263.669	363.737	183.102	355.189	257.49	577.228	236.217	--	--	Molecular Function: mRNA binding (GO:0003729);; Molecular Function: structural constituent of ribosome (GO:0003735);; Biological Process: translation (GO:0006412);; Biological Process: cellular amino acid metabolic process (GO:0006520);; Cellular Component: cytosolic small ribosomal subunit (GO:0022627);;	K02976|7.47345e-38|sita:101777555|K02976 small subunit ribosomal protein S26e | (RefSeq) 40S ribosomal protein S26-like	Ribosome (ko03010)	[J]	Translation, ribosomal structure and biogenesis	Ribosomal protein S26e	40S ribosomal protein S26 OS=Oryza sativa subsp. japonica OX=39947 GN=RPS26 PE=2 SV=2	J	Translation, ribosomal structure and biogenesis	40S ribosomal protein S26-3 [Triticum urartu]	molecular function: binding (GO:0005488);; molecular function: structural molecule activity (GO:0005198);; biological process: metabolic process (GO:0008152);; biological process: cellular process (GO:0009987);; biological process: single-organism process (GO:0044699);; cellular component: cell (GO:0005623);; cellular component: macromolecular complex (GO:0032991);; cellular component: organelle …
gene30674	LOC109735638	19.7189	33.7937	17.1312	35.7207	19.2521	31.9254	15.0803	33.1807	--	--	Cellular Component: integral component of membrane (GO:0016021);;	--	--	[U]	Intracellular trafficking, secretion, and vesicular transport	Endomembrane protein 70	Transmembrane 9 superfamily member 12 OS=Arabidopsis thaliana OX=3702 GN=TMN12 PE=2 SV=1	S	Function unknown	transmembrane 9 superfamily member 12-like [Aegilops tauschii subsp. tauschii]	cellular component: membrane (GO:0016020);; cellular component: membrane part (GO:0044425)
gene17692	LOC109777457	3.02226	5.12688	3.8913	10.9372	2.68287	6.45787	2.69411	5.54664	--	--	--	--	--	--	--	Domain of unknown function (DUF4378)	--	S	Function unknown	uncharacterized protein LOC109777457 isoform X3 [Aegilops tauschii subsp. tauschii]	--
gene55770	LOC109763526	0.903228	1.57733	0.817309	0.557878	2.29625	1.83591	3.05161	1.00151	--	--	--	--	--	--	--	MULE transposase domain;; FAR1 DNA-binding domain	Protein FAR1-RELATED SEQUENCE 5 OS=Arabidopsis thaliana OX=3702 GN=FRS5 PE=1 SV=1	S	Function unknown	protein FAR1-RELATED SEQUENCE 5-like [Aegilops tauschii subsp. tauschii]	--
gene22127	LOC109782419	0.993953	0.954614	1.14184	1.34546	0.669803	0.74199	0.561837	1.51774	--	--	--	--	--	--	--	Plant protein of unknown function	Putative UPF0481 protein At3g02645 OS=Arabidopsis thaliana OX=3702 GN=At3g02645 PE=3 SV=1	S	Function unknown	putative UPF0481 protein At3g02645 [Aegilops tauschii subsp. tauschii]	--
gene29932	LOC109734811	15.6191	20.4526	16.4451	8.78845	20.8729	10.7257	19.1974	7.05565	--	--	Cellular Component: chloroplast (GO:0009507);;	--	--	--	--	--	--	S	Function unknown	uncharacterized protein LOC109734811 [Aegilops tauschii subsp. tauschii]	cellular component: cell (GO:0005623);; cellular component: organelle (GO:0043226);; cellular component: cell part (GO:0044464)
Aegilops_tauschii_newGene_57668	--	3.94639	1.15902	3.42612	1.13331	3.55074	2.60427	7.26779	2.34327	[J]	Translation, ribosomal structure and biogenesis	Molecular Function: structural constituent of ribosome (GO:0003735);; Cellular Component: mitochondrial large ribosomal subunit (GO:0005762);; Biological Process: translation (GO:0006412);;	K02913|2.01145e-31|zma:100283702|K02913 large subunit ribosomal protein L33 | (RefSeq) magi10013, IDP481; uncharacterized LOC100283702	Ribosome (ko03010)	[J]	Translation, ribosomal structure and biogenesis	Ribosomal protein L33	--	J	Translation, ribosomal structure and biogenesis	50S ribosomal protein L33 [Zea mays]	molecular function: structural molecule activity (GO:0005198);; cellular component: cell (GO:0005623);; cellular component: macromolecular complex (GO:0032991);; cellular component: organelle (GO:0043226);; cellular component: organelle part (GO:0044422);; cellular component: cell part (GO:0044464);; biological process: metabolic process (GO:0008152);; biological process: cellular process (GO:000…
gene36979	LOC109742680	2.71284	0.563114	1.96186	0.487188	2.02813	0.104866	0.762236	0.043856	[R]	General function prediction only	Biological Process: protein depalmitoylation (GO:0002084);; Cellular Component: cytoplasm (GO:0005737);; Molecular Function: palmitoyl-(protein) hydrolase activity (GO:0008474);; Molecular Function: carboxylic ester hydrolase activity (GO:0052689);;	K06130|7.39921e-124|bdi:100844671|K06130 lysophospholipase II [EC:3.1.1.5] | (RefSeq) acyl-protein thioesterase 1 homolog 1-like	Glycerophospholipid metabolism (ko00564)	[I]	Lipid transport and metabolism	Phospholipase/Carboxylesterase;; Serine aminopeptidase, S33;; Serine hydrolase (FSH1);; Esterase PHB depolymerase;; Dienelactone hydrolase family;; Secretory lipase	Probable carboxylesterase Os04g0669500 OS=Oryza sativa subsp. japonica OX=39947 GN=Os04g0669500 PE=3 SV=1	S	Function unknown	acyl-protein thioesterase 1 homolog 1-like [Aegilops tauschii subsp. tauschii]	biological process: metabolic process (GO:0008152);; biological process: cellular process (GO:0009987);; cellular component: cell (GO:0005623);; cellular component: cell part (GO:0044464);; molecular function: catalytic activity (GO:0003824)
gene28702	LOC109733447	2.13302	2.7258	1.79001	2.90839	1.71046	3.62536	2.0257	6.73466	[T]	Signal transduction mechanisms	Molecular Function: protein kinase activity (GO:0004672);; Molecular Function: ATP binding (GO:0005524);; Biological Process: protein phosphorylation (GO:0006468);; Molecular Function: identical protein binding (GO:0042802);; Molecular Function: ADP binding (GO:0043531);;	--	--	[T]	Signal transduction mechanisms	Protein kinase domain;; NB-ARC domain;; Protein tyrosine kinase;; Kinase-like	Mitogen-activated protein kinase kinase kinase 5 OS=Arabidopsis thaliana OX=3702 GN=MAPKKK5 PE=1 SV=1	S	Function unknown	uncharacterized protein LOC109733447 isoform X1 [Aegilops tauschii subsp. tauschii]	biological process: metabolic process (GO:0008152);; biological process: cellular process (GO:0009987);; molecular function: catalytic activity (GO:0003824);; molecular function: binding (GO:0005488)
gene28668	LOC109733398	9.38265	34.2554	4.52567	26.3647	6.03792	32.6085	6.33457	30.8268	--	--	Cellular Component: plastid (GO:0009536);;	--	--	--	--	Protein of unknown function (DUF1997)	--	S	Function unknown	uncharacterized protein LOC109733398 [Aegilops tauschii subsp. tauschii]	cellular component: cell (GO:0005623);; cellular component: organelle (GO:0043226);; cellular component: cell part (GO:0044464)
gene33668	LOC109738960	7.03059	6.66487	6.66178	5.2116	6.87142	8.28386	6.26078	11.504	[K]	Transcription	Cellular Component: cytosol (GO:0005829);;	K10268|0|bdi:100842046|K10268 F-box and leucine-rich repeat protein 2/20 | (RefSeq) F-box protein At3g58530	--	[R]	General function prediction only	Leucine Rich repeat;; Leucine Rich repeats (2 copies)	F-box protein At3g58530 OS=Arabidopsis thaliana OX=3702 GN=At3g58530 PE=2 SV=1	S	Function unknown	F-box protein At3g58530 isoform X2 [Aegilops tauschii subsp. tauschii]	cellular component: cell (GO:0005623);; cellular component: cell part (GO:0044464)
gene38048	LOC109743873	0.365684	0.361568	0.268431	0.847344	0.356642	0.497779	0.273317	0.264643	[E]	Amino acid transport and metabolism	Molecular Function: transporter activity (GO:0005215);; Biological Process: transport (GO:0006810);; Cellular Component: integral component of membrane (GO:0016021);;	--	--	[E]	Amino acid transport and metabolism	POT family	Protein NRT1/ PTR FAMILY 5.16 OS=Arabidopsis thaliana OX=3702 GN=NPF5.16 PE=2 SV=1	E	Amino acid transport and metabolism	protein NRT1/ PTR FAMILY 5.10-like [Aegilops tauschii subsp. tauschii]	molecular function: transporter activity (GO:0005215);; biological process: localization (GO:0051179);; cellular component: membrane (GO:0016020);; cellular component: membrane part (GO:0044425)
gene11003	LOC109769980	2.17426	6.66491	3.07618	6.87413	2.42559	6.36949	2.00241	5.71469	[T]	Signal transduction mechanisms	Molecular Function: protein serine/threonine kinase activity (GO:0004674);; Molecular Function: protein tyrosine kinase activity (GO:0004713);; Molecular Function: ATP binding (GO:0005524);; Cellular Component: plasma membrane (GO:0005886);; Biological Process: protein autophosphorylation (GO:0046777);;	--	--	[D]	Cell cycle control, cell division, chromosome partitioning	Protein kinase domain;; Protein tyrosine kinase;; Phosphotransferase enzyme family	Probable serine/threonine-protein kinase At1g54610 OS=Arabidopsis thaliana OX=3702 GN=At1g54610 PE=1 SV=1	T	Signal transduction mechanisms	probable serine/threonine-protein kinase At1g54610 [Aegilops tauschii subsp. tauschii]	biological process: metabolic process (GO:0008152);; biological process: cellular process (GO:0009987);; molecular function: catalytic activity (GO:0003824);; molecular function: binding (GO:0005488);; cellular component: cell (GO:0005623);; cellular component: membrane (GO:0016020);; cellular component: cell part (GO:0044464)
gene23693	LOC109784160	1.73568	0.545636	1.47256	0.665455	1.72254	0.489329	3.39466	1.10026	[L]	Replication, recombination and repair	Biological Process: base-excision repair (GO:0006284);; Molecular Function: DNA N-glycosylase activity (GO:0019104);;	K03575|0|bdi:100830675|K03575 A/G-specific adenine glycosylase [EC:3.2.2.-] | (RefSeq) A/G-specific adenine DNA glycosylase	Base excision repair (ko03410)	[L]	Replication, recombination and repair	HhH-GPD superfamily base excision DNA repair protein;; NUDIX domain	Adenine DNA glycosylase OS=Arabidopsis thaliana OX=3702 GN=MYH PE=3 SV=1	L	Replication, recombination and repair	adenine DNA glycosylase [Aegilops tauschii subsp. tauschii]	biological process: metabolic process (GO:0008152);; biological process: cellular process (GO:0009987);; biological process: response to stimulus (GO:0050896);; molecular function: catalytic activity (GO:0003824)
gene31505	LOC109736547	6.18565	1.05684	4.12519	0.587986	2.93886	1.23995	9.04121	4.75064	[E]	Amino acid transport and metabolism	Molecular Function: serine-type carboxypeptidase activity (GO:0004185);; Cellular Component: vacuole (GO:0005773);; Biological Process: brassinosteroid mediated signaling pathway (GO:0009742);; Cellular Component: integral component of membrane (GO:0016021);; Biological Process: proteolysis involved in cellular protein catabolic process (GO:0051603);;	K16297|0|bdi:100827166|K16297 serine carboxypeptidase-like clade II [EC:3.4.16.-] | (RefSeq) serine carboxypeptidase 24	--	[OE]	Posttranslational modification, protein turnover, chaperones;; Amino acid transport and metabolism	Serine carboxypeptidase	Serine carboxypeptidase 24 OS=Arabidopsis thaliana OX=3702 GN=SCPL24 PE=1 SV=1	E	Amino acid transport and metabolism	serine carboxypeptidase 24 [Aegilops tauschii subsp. tauschii]	biological process: metabolic process (GO:0008152);; molecular function: catalytic activity (GO:0003824);; cellular component: cell (GO:0005623);; cellular component: organelle (GO:0043226);; cellular component: cell part (GO:0044464);; biological process: cellular process (GO:0009987);; biological process: signaling (GO:0023052);; biological process: single-organism process (GO:0044699);; biolog…
gene51359	LOC109758651	0.226711	0.1413	0.102364	0.0426295	0.009207	0.231699	0.228	0.689688	[Q]	Secondary metabolites biosynthesis, transport and catabolism	Molecular Function: copper ion binding (GO:0005507);; Cellular Component: peroxisome (GO:0005777);; Molecular Function: primary amine oxidase activity (GO:0008131);; Biological Process: amine metabolic process (GO:0009308);; Molecular Function: quinone binding (GO:0048038);; Biological Process: oxidation-reduction process (GO:0055114);;	K00276|0|sita:101765584|K00276 primary-amine oxidase [EC:1.4.3.21] | (RefSeq) copper methylamine oxidase-like	Glycine, serine and threonine metabolism (ko00260);; Tyrosine metabolism (ko00350);; Phenylalanine metabolism (ko00360);; beta-Alanine metabolism (ko00410);; Isoquinoline alkaloid biosynthesis (ko00950);; Tropane, piperidine and pyridine alkaloid biosynthesis (ko00960)	[Q]	Secondary metabolites biosynthesis, transport and catabolism	Copper amine oxidase, enzyme domain;; Copper amine oxidase, N3 domain;; Copper amine oxidase, N2 domain	Primary amine oxidase (Fragment) OS=Lens culinaris OX=3864 PE=1 SV=3	Q	Secondary metabolites biosynthesis, transport and catabolism	uncharacterized protein LOC109758651 [Aegilops tauschii subsp. tauschii]	molecular function: binding (GO:0005488);; cellular component: cell (GO:0005623);; cellular component: organelle (GO:0043226);; cellular component: cell part (GO:0044464);; biological process: metabolic process (GO:0008152);; biological process: single-organism process (GO:0044699);; molecular function: catalytic activity (GO:0003824)
gene45496	LOC109752132	19.973	19.4843	26.0169	29.4429	28.7614	34.6557	23.704	32.7552	--	--	Cellular Component: proteasome complex (GO:0000502);;	K06699|0|bdi:100845882|K06699 proteasome activator subunit 4 | (RefSeq) proteasome activator subunit 4	Proteasome (ko03050)	[S]	Function unknown	Proteasome-substrate-size regulator, mid region;; Domain of unknown function (DUF3437);; HEAT repeat	Proteasome activator subunit 4 OS=Arabidopsis thaliana OX=3702 GN=PA200 PE=2 SV=2	O	Posttranslational modification, protein turnover, chaperones	proteasome activator subunit 4 [Aegilops tauschii subsp. tauschii]	cellular component: cell (GO:0005623);; cellular component: macromolecular complex (GO:0032991);; cellular component: cell part (GO:0044464)
Aegilops_tauschii_newGene_5159	--	0.356984	2.36995	1.04378	0.40317	1.41032	0.356608	2.39648	0	--	--	--	--	--	--	--	--	--	S	Function unknown	PREDICTED: uncharacterized protein LOC107178872 [Citrus sinensis]	--
gene27498	LOC109732103	29.6874	26.6604	23.6454	31.0125	24.7653	52.8973	17.1886	46.6212	[G]	Carbohydrate transport and metabolism	Cellular Component: vacuolar membrane (GO:0005774);; Molecular Function: xylan 1,4-beta-xylosidase activity (GO:0009044);; Cellular Component: plant-type cell wall (GO:0009505);; Biological Process: arabinan catabolic process (GO:0031222);; Biological Process: xylan catabolic process (GO:0045493);; Molecular Function: alpha-L-arabinofuranosidase activity (GO:0046556);;	--	--	--	--	Glycosyl hydrolase family 3 C-terminal domain;; Glycosyl hydrolase family 3 N terminal domain;; Fibronectin type III-like domain	Probable beta-D-xylosidase 6 OS=Arabidopsis thaliana OX=3702 GN=BXL6 PE=2 SV=1	G	Carbohydrate transport and metabolism	probable beta-D-xylosidase 6 [Aegilops tauschii subsp. tauschii]	cellular component: cell (GO:0005623);; cellular component: membrane (GO:0016020);; cellular component: organelle (GO:0043226);; cellular component: organelle part (GO:0044422);; cellular component: cell part (GO:0044464);; molecular function: catalytic activity (GO:0003824);; biological process: metabolic process (GO:0008152);; biological process: single-organism process (GO:0044699);; biologica…
Aegilops_tauschii_newGene_27015	--	15.4307	24.2961	48.6422	63.2209	25.1459	42.1734	59.5901	13.5211	--	--	--	--	--	--	--	--	--	S	Function unknown	hypothetical protein Gasu_05410 [Galdieria sulphuraria]	--
gene47749	LOC109754642	1.08415	1.2629	1.68995	4.65264	0.836639	4.24703	2.50372	2.95582	--	--	Cellular Component: integral component of membrane (GO:0016021);;	--	--	--	--	--	--	--	--	glycine-rich protein 2-like [Aegilops tauschii subsp. tauschii]	cellular component: membrane (GO:0016020);; cellular component: membrane part (GO:0044425)
gene13184	LOC109772429	2.58242	14.0481	11.3656	12.5919	10.9713	13.7029	7.4311	14.2029	--	--	--	--	--	--	--	Protein of unknown function (DUF1677)	--	S	Function unknown	uncharacterized protein LOC109772429 [Aegilops tauschii subsp. tauschii]	--
gene21332	LOC109781549	2.18622	1.81134	3.64286	6.33171	1.02026	2.65453	3.90621	10.3986	--	--	Molecular Function: protein serine/threonine kinase activity (GO:0004674);; Molecular Function: ATP binding (GO:0005524);; Cellular Component: plasma membrane (GO:0005886);; Biological Process: protein phosphorylation (GO:0006468);; Biological Process: defense response (GO:0006952);; Cellular Component: integral component of membrane (GO:0016021);; Molecular Function: carbohydrate binding (GO:003…	--	--	--	--	Protein kinase domain;; Protein tyrosine kinase;; D-mannose binding lectin	G-type lectin S-receptor-like serine/threonine-protein kinase LECRK2 OS=Oryza sativa subsp. indica OX=39946 GN=LECRK2 PE=2 SV=1	T	Signal transduction mechanisms	G-type lectin S-receptor-like serine/threonine-protein kinase LECRK2 [Aegilops tauschii subsp. tauschii]	biological process: metabolic process (GO:0008152);; biological process: cellular process (GO:0009987);; molecular function: catalytic activity (GO:0003824);; molecular function: binding (GO:0005488);; cellular component: cell (GO:0005623);; cellular component: membrane (GO:0016020);; cellular component: cell part (GO:0044464);; biological process: response to stimulus (GO:0050896);; cellular com…
gene59	LOC109755115	59.302	17.5763	48.3606	19.9759	39.4744	13.3985	22.5909	14.5155	[T]	Signal transduction mechanisms	Cellular Component: integral component of membrane (GO:0016021);;	--	--	--	--	HPP family	--	S	Function unknown	uncharacterized protein LOC109755115 [Aegilops tauschii subsp. tauschii]	cellular component: membrane (GO:0016020);; cellular component: membrane part (GO:0044425)
gene24276	LOC109784788	0.303954	0.446122	0.179804	0.189637	0.218219	0.21819	0.290108	0.869269	--	--	Molecular Function: ADP binding (GO:0043531);;	--	--	[T]	Signal transduction mechanisms	NB-ARC domain;; AAA ATPase domain	Probable disease resistance RPP8-like protein 2 OS=Arabidopsis thaliana OX=3702 GN=RPP8L2 PE=3 SV=1	S	Function unknown	putative disease resistance protein At1g58400 [Aegilops tauschii subsp. tauschii]	molecular function: binding (GO:0005488)
gene51179	LOC109758468	1.40939	0.493148	1.23481	0.404494	0.815785	0.612373	1.61995	1.02209	--	--	Molecular Function: nuclease activity (GO:0004518);; Biological Process: nucleic acid metabolic process (GO:0090304);;	--	--	[DR]	Cell cycle control, cell division, chromosome partitioning;; General function prediction only	BTB/POZ domain;; MATH domain	BTB/POZ and MATH domain-containing protein 3 OS=Arabidopsis thaliana OX=3702 GN=BPM3 PE=1 SV=1	S	Function unknown	BTB/POZ and MATH domain-containing protein 3-like [Aegilops tauschii subsp. tauschii]	molecular function: catalytic activity (GO:0003824);; biological process: metabolic process (GO:0008152);; biological process: cellular process (GO:0009987)
Aegilops_tauschii_newGene_29204	--	0	0	0	0	2.38561	1.84605	3.44675	1.21549	--	--	--	--	--	--	--	--	--	--	--	hypothetical protein TRIUR3_16196 [Triticum urartu]	--
gene17984	LOC109777778	4.78795	2.48247	4.40886	8.28141	5.25383	16.8342	8.25902	28.4627	[K]	Transcription	Cellular Component: membrane (GO:0016020);; Molecular Function: kinase activity (GO:0016301);; Biological Process: phosphorylation (GO:0016310);;	--	--	[R]	General function prediction only	Leucine rich repeat;; Leucine Rich repeats (2 copies);; Leucine Rich Repeat;; Leucine rich repeat N-terminal domain;; Leucine Rich repeat	Receptor-like protein EIX2 OS=Solanum lycopersicum OX=4081 GN=EIX2 PE=1 SV=2	S	Function unknown	probable LRR receptor-like serine/threonine-protein kinase At1g34110 [Aegilops tauschii subsp. tauschii]	cellular component: membrane (GO:0016020);; molecular function: catalytic activity (GO:0003824);; biological process: metabolic process (GO:0008152);; biological process: cellular process (GO:0009987)
Aegilops_tauschii_newGene_65647	--	524.6	809.938	846.854	484.994	757.273	404.576	759.015	246.696	--	--	--	--	--	--	--	--	--	S	Function unknown	hypothetical protein GOBAR_AA35378 [Gossypium barbadense]	--
gene40569	LOC109746670	1.47814	2.49876	1.0994	2.0164	2.60615	1.6049	1.97612	6.03809	--	--	Biological Process: lipid transport (GO:0006869);; Molecular Function: lipid binding (GO:0008289);;	--	--	--	--	Probable lipid transfer;; Protease inhibitor/seed storage/LTP family	--	S	Function unknown	non-specific lipid-transfer protein 4.1-like [Aegilops tauschii subsp. tauschii]	biological process: single-organism process (GO:0044699);; biological process: localization (GO:0051179);; molecular function: binding (GO:0005488)
gene9726	LOC109768572	42.5597	0	65.643	16.1433	108.639	85.0153	155.184	70.8308	[J]	Translation, ribosomal structure and biogenesis	Biological Process: ribosomal small subunit assembly (GO:0000028);; Biological Process: maturation of SSU-rRNA from tricistronic rRNA transcript (SSU-rRNA, 5.8S rRNA, LSU-rRNA) (GO:0000462);; Molecular Function: structural constituent of ribosome (GO:0003735);; Biological Process: translation (GO:0006412);; Cellular Component: cytosolic small ribosomal subunit (GO:0022627);; Molecular Function: m…	K02955|2.03948e-82|bdi:100838855|K02955 small subunit ribosomal protein S14e | (RefSeq) 40S ribosomal protein S14	Ribosome (ko03010)	[J]	Translation, ribosomal structure and biogenesis	Ribosomal protein S11	40S ribosomal protein S14 OS=Zea mays OX=4577 PE=3 SV=1	J	Translation, ribosomal structure and biogenesis	PREDICTED: 40S ribosomal protein S14 [Brachypodium distachyon]	biological process: cellular process (GO:0009987);; biological process: cellular component organization or biogenesis (GO:0071840);; biological process: metabolic process (GO:0008152);; molecular function: structural molecule activity (GO:0005198);; cellular component: cell (GO:0005623);; cellular component: macromolecular complex (GO:0032991);; cellular component: organelle (GO:0043226);; cellul…
gene33849	LOC109739166	43.1247	4.98969	43.0862	2.03737	7.10725	1.72115	225.706	104.53	--	--	Molecular Function: serine-type endopeptidase inhibitor activity (GO:0004867);; Cellular Component: extracellular region (GO:0005576);; Biological Process: negative regulation of endopeptidase activity (GO:0010951);;	--	--	--	--	Bowman-Birk serine protease inhibitor family	Bowman-Birk type trypsin inhibitor OS=Triticum aestivum OX=4565 PE=1 SV=1	S	Function unknown	Bowman-Birk type trypsin inhibitor-like isoform X1 [Aegilops tauschii subsp. tauschii]	biological process: biological regulation (GO:0065007);; molecular function: molecular function regulator (GO:0098772);; cellular component: extracellular region (GO:0005576)
Aegilops_tauschii_newGene_61622	--	0	0	0	1.92489	0	0	0.559762	4.06046	--	--	--	--	--	--	--	--	--	S	Function unknown	hypothetical protein AEK19_MT0886 (mitochondrion) [Utricularia reniformis]	--
gene37695	LOC109743493	5.04851	1.29004	4.02807	1.43419	3.41019	2.69307	8.05693	3.40876	[R]	General function prediction only	Cellular Component: nucleus (GO:0005634);; Cellular Component: cytoplasm (GO:0005737);; Molecular Function: S-adenosylmethionine-dependent methyltransferase activity (GO:0008757);; Biological Process: methylation (GO:0032259);; Biological Process: S-adenosylhomocysteine metabolic process (GO:0046498);; Biological Process: S-adenosylmethionine metabolic process (GO:0046500);;	K18477|0|bdi:100840055|K18477 type IV protein arginine methyltransferase [EC:2.1.1.322] | (RefSeq) protein arginine N-methyltransferase 2	--	[E]	Amino acid transport and metabolism	Ankyrin repeats (many copies);; Ankyrin repeats (many copies);; Ankyrin repeats (3 copies);; Ankyrin repeat	--	O	Posttranslational modification, protein turnover, chaperones	protein arginine N-methyltransferase 2 [Aegilops tauschii subsp. tauschii]	cellular component: cell (GO:0005623);; cellular component: organelle (GO:0043226);; cellular component: cell part (GO:0044464);; biological process: metabolic process (GO:0008152);; molecular function: catalytic activity (GO:0003824);; biological process: cellular process (GO:0009987);; biological process: single-organism process (GO:0044699)
Aegilops_tauschii_newGene_54675	--	0.94497	0.649367	0.734389	0.745542	0.326773	0.598369	0.300944	0.912776	--	--	--	K14861|0|bdi:100836046|K14861 nucleolar pre-ribosomal-associated protein 1 | (RefSeq) uncharacterized LOC100836046	--	[S]	Function unknown	Ribosome 60S biogenesis N-terminal;; Nucleolar pre-ribosomal-associated protein 1	--	S	Function unknown	uncharacterized protein LOC109749818 [Aegilops tauschii subsp. tauschii]	--
gene33053	LOC109738270	3.97381	4.57813	10.3975	0.023225	9.20374	2.66249	4.5956	0	--	--	--	--	--	--	--	--	E3 UFM1-protein ligase 1 homolog OS=Oryza sativa subsp. japonica OX=39947 GN=Os05g0117600 PE=3 SV=1	O	Posttranslational modification, protein turnover, chaperones	E3 UFM1-protein ligase 1 homolog, partial [Aegilops tauschii subsp. tauschii]	--
gene3364	LOC109738400	1.91474	0.591724	1.91937	0.365692	1.15889	0.666281	3.62244	2.93276	[T]	Signal transduction mechanisms	Biological Process: cytokinesis by cell plate formation (GO:0000911);; Molecular Function: protein kinase activity (GO:0004672);; Molecular Function: L-glutamate transmembrane transporter activity (GO:0005313);; Molecular Function: ATP binding (GO:0005524);; Cellular Component: integral component of plasma membrane (GO:0005887);; Biological Process: protein phosphorylation (GO:0006468);; Cellular…	K06228|0|bdi:100843914|K06228 fused [EC:2.7.11.1] | (RefSeq) serine/threonine-protein kinase TIO	--	--	--	Protein kinase domain;; Protein tyrosine kinase;; Armadillo/beta-catenin-like repeat;; HEAT repeats;; HEAT-like repeat;; HEAT repeat;; Kinase-like	Serine/threonine-protein kinase TIO OS=Arabidopsis thaliana OX=3702 GN=TIO PE=1 SV=1	T	Signal transduction mechanisms	serine/threonine-protein kinase TIO [Aegilops tauschii subsp. tauschii]	biological process: cellular process (GO:0009987);; biological process: single-organism process (GO:0044699);; biological process: metabolic process (GO:0008152);; molecular function: catalytic activity (GO:0003824);; biological process: localization (GO:0051179);; molecular function: transporter activity (GO:0005215);; molecular function: binding (GO:0005488);; cellular component: cell (GO:00056…
Aegilops_tauschii_newGene_31526	--	0.0208315	0.028763	0	0	3.4029	0.875651	1.95845	1.01996	--	--	--	--	--	--	--	--	--	--	--	uncharacterized protein LOC109781667 [Aegilops tauschii subsp. tauschii]	--
gene6187	LOC109764629	105.706	135.468	94.2751	183.131	80.8037	131.731	61.6543	153.969	--	--	Molecular Function: zinc ion binding (GO:0008270);;	K17987|0|bdi:100826577|K17987 next to BRCA1 gene 1 protein | (RefSeq) protein NBR1 homolog	--	[S]	Function unknown	Ig-like domain from next to BRCA1 gene;; Zinc finger, ZZ type;; PB1 domain	Protein NBR1 homolog OS=Arabidopsis thaliana OX=3702 GN=NBR1 PE=1 SV=1	S	Function unknown	protein NBR1 homolog isoform X1 [Aegilops tauschii subsp. tauschii]	molecular function: binding (GO:0005488)
gene16216	LOC109775815	0.836739	2.92264	1.42265	1.18657	3.49214	3.16703	5.78882	1.5106	[IR]	Lipid transport and metabolism;; General function prediction only	Molecular Function: hydrolase activity, acting on ester bonds (GO:0016788);;	--	--	--	--	Reverse transcriptase-like;; GDSL-like Lipase/Acylhydrolase	GDSL esterase/lipase At5g03820 OS=Arabidopsis thaliana OX=3702 GN=At5g03820 PE=3 SV=1	S	Function unknown	uncharacterized protein LOC109775815 [Aegilops tauschii subsp. tauschii]	molecular function: catalytic activity (GO:0003824)
gene12030	LOC109771149	0.193095	3.80236	0	0.791333	0	0	0.102148	0.872772	[QV]	Secondary metabolites biosynthesis, transport and catabolism;; Defense mechanisms	Molecular Function: iron ion binding (GO:0005506);; Biological Process: lignin biosynthetic process (GO:0009809);; Cellular Component: integral component of membrane (GO:0016021);; Molecular Function: oxidoreductase activity, acting on paired donors, with incorporation or reduction of molecular oxygen, NAD(P)H as one donor, and incorporation of one atom of oxygen (GO:0016709);; Molecular Function…	K09754|0|bdi:100835531|K09754 coumaroylquinate(coumaroylshikimate) 3'-monooxygenase [EC:1.14.13.36] | (RefSeq) cytochrome P450 98A1	Phenylpropanoid biosynthesis (ko00940);; Flavonoid biosynthesis (ko00941);; Stilbenoid, diarylheptanoid and gingerol biosynthesis (ko00945)	[Q]	Secondary metabolites biosynthesis, transport and catabolism	Cytochrome P450	Cytochrome P450 98A1 OS=Sorghum bicolor OX=4558 GN=CYP98A1 PE=2 SV=1	Q	Secondary metabolites biosynthesis, transport and catabolism	cytochrome P450 98A1-like [Aegilops tauschii subsp. tauschii]	molecular function: binding (GO:0005488);; biological process: metabolic process (GO:0008152);; biological process: cellular process (GO:0009987);; biological process: single-organism process (GO:0044699);; cellular component: membrane (GO:0016020);; cellular component: membrane part (GO:0044425);; molecular function: catalytic activity (GO:0003824)
gene23258	LOC109783661	1.3818	2.59686	2.13701	1.02807	0.14582	0.26504	1.32752	0.100968	--	--	Cellular Component: plasma membrane (GO:0005886);; Cellular Component: integral component of membrane (GO:0016021);;	--	--	--	--	--	--	S	Function unknown	uncharacterized protein LOC109783661 [Aegilops tauschii subsp. tauschii]	cellular component: cell (GO:0005623);; cellular component: membrane (GO:0016020);; cellular component: cell part (GO:0044464);; cellular component: membrane part (GO:0044425)
gene3385	LOC109738758	57.6574	23.7315	48.2817	13.4094	32.4208	15.4728	123.77	52.6519	--	--	Cellular Component: nuclear nucleosome (GO:0000788);; Molecular Function: DNA binding (GO:0003677);; Biological Process: nucleosome assembly (GO:0006334);; Molecular Function: protein heterodimerization activity (GO:0046982);;	K11252|1.13098e-50|bdi:100829959|K11252 histone H2B | (RefSeq) histone H2B.1-like	--	[B]	Chromatin structure and dynamics	Core histone H2A/H2B/H3/H4;; Histone-like transcription factor (CBF/NF-Y) and archaeal histone	Histone H2B.2 OS=Triticum aestivum OX=4565 PE=1 SV=2	B	Chromatin structure and dynamics	predicted protein [Hordeum vulgare subsp. vulgare]	cellular component: cell (GO:0005623);; cellular component: membrane-enclosed lumen (GO:0031974);; cellular component: macromolecular complex (GO:0032991);; cellular component: organelle (GO:0043226);; cellular component: organelle part (GO:0044422);; cellular component: cell part (GO:0044464);; molecular function: binding (GO:0005488);; biological process: cellular process (GO:0009987);; biologi…
gene55133	LOC109762831	81.8999	86.7276	99.857	68.9829	127.328	110.347	181.063	87.6917	--	--	--	--	--	--	--	Wound-inducible basic protein family	Wound-induced basic protein OS=Phaseolus vulgaris OX=3885 GN=PR4 PE=2 SV=1	S	Function unknown	PREDICTED: wound-induced basic protein [Brachypodium distachyon]	--
gene5483	LOC109761811	0.831786	1.30358	0.774666	1.06199	2.05488	2.18975	0.446182	2.90981	--	--	Cellular Component: integral component of membrane (GO:0016021);;	--	--	--	--	Protein of unknown function (DUF679)	Protein DMP3 OS=Arabidopsis thaliana OX=3702 GN=DMP3 PE=2 SV=1	S	Function unknown	uncharacterized protein LOC109761811 [Aegilops tauschii subsp. tauschii]	cellular component: membrane (GO:0016020);; cellular component: membrane part (GO:0044425)
gene55044	LOC109762723	19.4899	12.1862	13.8938	5.04005	10.354	6.26775	22.7153	25.3762	[G]	Carbohydrate transport and metabolism	Molecular Function: sucrose alpha-glucosidase activity (GO:0004575);; Cellular Component: cell wall (GO:0005618);; Biological Process: carbohydrate metabolic process (GO:0005975);; Biological Process: cellular amino acid metabolic process (GO:0006520);; Cellular Component: integral component of membrane (GO:0016021);; Molecular Function: oxidoreductase activity (GO:0016491);; Cellular Component: …	K20848|0|osa:4324001|K20848 fructan beta-(2,1)-fructosidase [EC:3.2.1.153] | (RefSeq) CIN4, OsCIN4; beta-fructofuranosidase, insoluble isoenzyme 4	Galactose metabolism (ko00052);; Starch and sucrose metabolism (ko00500)	[G]	Carbohydrate transport and metabolism	Glycosyl hydrolases family 32 N-terminal domain;; Glycosyl hydrolases family 32 C terminal	Beta-fructofuranosidase, insoluble isoenzyme 4 OS=Oryza sativa subsp. japonica OX=39947 GN=CIN4 PE=2 SV=1	G	Carbohydrate transport and metabolism	beta-fructofuranosidase, insoluble isoenzyme 4-like [Aegilops tauschii subsp. tauschii]	molecular function: catalytic activity (GO:0003824);; cellular component: cell (GO:0005623);; cellular component: cell part (GO:0044464);; biological process: metabolic process (GO:0008152);; biological process: cellular process (GO:0009987);; biological process: single-organism process (GO:0044699);; cellular component: membrane (GO:0016020);; cellular component: membrane part (GO:0044425);; cel…
gene22790	LOC109783159	7.80964	8.68176	7.68611	10.9265	8.91659	11.7109	5.92309	14.0092	[O]	Posttranslational modification, protein turnover, chaperones	--	--	--	[O]	Posttranslational modification, protein turnover, chaperones	X-domain of DnaJ-containing;; DnaJ domain	Chaperone protein dnaJ 10 OS=Arabidopsis thaliana OX=3702 GN=ATJ10 PE=2 SV=2	O	Posttranslational modification, protein turnover, chaperones	chaperone protein dnaJ 10-like [Aegilops tauschii subsp. tauschii]	--
gene47685	LOC109754584	0.742274	2.25779	4.32933	15.2488	1.10174	2.82117	1.8127	9.3618	--	--	Cellular Component: integral component of membrane (GO:0016021);;	--	--	--	--	PLAC8 family	Cell number regulator 10 OS=Zea mays OX=4577 GN=CNR10 PE=2 SV=1	S	Function unknown	cell number regulator 10-like [Aegilops tauschii subsp. tauschii]	cellular component: membrane (GO:0016020);; cellular component: membrane part (GO:0044425)
gene48362	LOC109755307	4.55875	7.08243	9.94853	3.73376	9.6131	4.46373	16.4028	6.70778	[H]	Coenzyme transport and metabolism	Molecular Function: prenyltransferase activity (GO:0004659);; Cellular Component: chloroplast (GO:0009507);; Biological Process: photosynthetic electron transport in photosystem II (GO:0009772);; Biological Process: plastoquinone biosynthetic process (GO:0010236);; Cellular Component: integral component of membrane (GO:0016021);; Biological Process: phylloquinone biosynthetic process (GO:0042372)…	K02548|1.62603e-165|bdi:100820840|K02548 1,4-dihydroxy-2-naphthoate octaprenyltransferase [EC:2.5.1.74 2.5.1.-] | (RefSeq) 1,4-dihydroxy-2-naphthoate polyprenyltransferase, chloroplastic	Ubiquinone and other terpenoid-quinone biosynthesis (ko00130)	[S]	Function unknown	UbiA prenyltransferase family	2-carboxy-1,4-naphthoquinone phytyltransferase, chloroplastic OS=Arabidopsis thaliana OX=3702 GN=ABC4 PE=1 SV=2	H	Coenzyme transport and metabolism	2-carboxy-1,4-naphthoquinone phytyltransferase, chloroplastic-like [Aegilops tauschii subsp. tauschii]	molecular function: catalytic activity (GO:0003824);; cellular component: cell (GO:0005623);; cellular component: organelle (GO:0043226);; cellular component: cell part (GO:0044464);; biological process: metabolic process (GO:0008152);; biological process: cellular process (GO:0009987);; biological process: single-organism process (GO:0044699);; cellular component: membrane (GO:0016020);; cellula…
Aegilops_tauschii_newGene_5226	--	0.435587	1.15418	1.0621	0.276339	0.644348	0.370861	1.07821	0.156201	--	--	--	--	--	--	--	--	--	S	Function unknown	hypothetical protein MTR_0021s0160 [Medicago truncatula]	--
gene26617	LOC109787375	24.5066	3.77217	14.0644	0.980618	25.8093	7.57305	29.558	26.9944	--	--	Cellular Component: cytoplasm (GO:0005737);; Biological Process: response to wounding (GO:0009611);; Molecular Function: oxidoreductase activity, acting on single donors with incorporation of molecular oxygen, incorporation of two atoms of oxygen (GO:0016702);; Biological Process: oxylipin biosynthetic process (GO:0031408);; Molecular Function: metal ion binding (GO:0046872);; Biological Process:…	K15718|0|bdi:100833634|K15718 linoleate 9S-lipoxygenase [EC:1.13.11.58] | (RefSeq) linoleate 9S-lipoxygenase 2-like	Linoleic acid metabolism (ko00591)	--	--	Lipoxygenase;; PLAT/LH2 domain	Putative linoleate 9S-lipoxygenase 3 OS=Oryza sativa subsp. japonica OX=39947 GN=Os03g0700400 PE=3 SV=1	S	Function unknown	putative linoleate 9S-lipoxygenase 3 [Aegilops tauschii subsp. tauschii]	cellular component: cell (GO:0005623);; cellular component: cell part (GO:0044464);; biological process: response to stimulus (GO:0050896);; biological process: metabolic process (GO:0008152);; biological process: single-organism process (GO:0044699);; molecular function: catalytic activity (GO:0003824);; biological process: cellular process (GO:0009987);; molecular function: binding (GO:0005488)…
gene51244	LOC109758522	4.00683	3.00973	4.81288	2.94326	4.97782	5.48141	2.32456	12.489	--	--	Cellular Component: integral component of membrane (GO:0016021);; Molecular Function: hydrolase activity (GO:0016787);;	K19882|0|bdi:100841115|K19882 O-palmitoleoyl-L-serine hydrolase [EC:3.1.1.98] | (RefSeq) pectin acetylesterase 5-like	--	[M]	Cell wall/membrane/envelope biogenesis	Pectinacetylesterase	Pectin acetylesterase 5 OS=Arabidopsis thaliana OX=3702 GN=PAE5 PE=2 SV=1	S	Function unknown	pectin acetylesterase 5-like isoform X2 [Aegilops tauschii subsp. tauschii]	cellular component: membrane (GO:0016020);; cellular component: membrane part (GO:0044425);; molecular function: catalytic activity (GO:0003824)
gene22615	LOC109782960	10.2123	23.2708	18.2966	40.1109	28.6109	39.5452	9.86523	34.8027	--	--	Biological Process: signal transduction (GO:0007165);; Cellular Component: integral component of membrane (GO:0016021);;	--	--	[R]	General function prediction only	Domain of unknown function	--	S	Function unknown	uncharacterized protein LOC109782960 [Aegilops tauschii subsp. tauschii]	biological process: cellular process (GO:0009987);; biological process: biological regulation (GO:0065007);; cellular component: membrane (GO:0016020);; cellular component: membrane part (GO:0044425)
gene10491	LOC109769425	17.4604	9.78496	12.5039	4.12479	12.5703	6.88895	20.7792	11.7825	[L]	Replication, recombination and repair	Molecular Function: DNA binding (GO:0003677);; Molecular Function: DNA topoisomerase type II (ATP-hydrolyzing) activity (GO:0003918);; Molecular Function: ATP binding (GO:0005524);; Cellular Component: chromosome (GO:0005694);; Cellular Component: mitochondrion (GO:0005739);; Biological Process: DNA topological change (GO:0006265);; Biological Process: DNA unwinding involved in DNA replication (G…	K02470|0|bdi:100826125|K02470 DNA gyrase subunit B [EC:5.99.1.3] | (RefSeq) DNA gyrase subunit B, chloroplastic/mitochondrial	--	[B]	Chromatin structure and dynamics	DNA gyrase B;; DNA gyrase B subunit, carboxyl terminus;; Histidine kinase-, DNA gyrase B-, and HSP90-like ATPase;; Toprim domain	DNA gyrase subunit B, chloroplastic/mitochondrial OS=Oryza sativa subsp. japonica OX=39947 GN=GYRB PE=2 SV=1	L	Replication, recombination and repair	DNA gyrase subunit B, chloroplastic/mitochondrial [Aegilops tauschii subsp. tauschii]	molecular function: binding (GO:0005488);; molecular function: catalytic activity (GO:0003824);; cellular component: cell (GO:0005623);; cellular component: organelle (GO:0043226);; cellular component: cell part (GO:0044464);; biological process: metabolic process (GO:0008152);; biological process: cellular process (GO:0009987);; biological process: cellular component organization or biogenesis (…
gene5919	LOC109764334	0.96924	2.85828	2.84631	1.09664	1.30845	0.674916	1.01502	0.579599	[E]	Amino acid transport and metabolism	Molecular Function: glutamate-ammonia ligase activity (GO:0004356);; Molecular Function: ATP binding (GO:0005524);; Biological Process: glutamine biosynthetic process (GO:0006542);; Biological Process: nitrogen fixation (GO:0009399);; Cellular Component: chloroplast (GO:0009507);;	K01915|0|bdi:100837122|K01915 glutamine synthetase [EC:6.3.1.2] | (RefSeq) glutamine synthetase cytosolic isozyme 1-3	Arginine biosynthesis (ko00220);; Alanine, aspartate and glutamate metabolism (ko00250);; Glyoxylate and dicarboxylate metabolism (ko00630);; Nitrogen metabolism (ko00910);; Biosynthesis of amino acids (ko01230)	[E]	Amino acid transport and metabolism	Glutamine synthetase, catalytic domain;; Glutamine synthetase, beta-Grasp domain	Glutamine synthetase cytosolic isozyme 1-3 OS=Oryza sativa subsp. japonica OX=39947 GN=GLN1-3 PE=2 SV=1	E	Amino acid transport and metabolism	glutamine synthetase cytosolic isozyme 1-3 [Aegilops tauschii subsp. tauschii]	molecular function: catalytic activity (GO:0003824);; molecular function: binding (GO:0005488);; biological process: metabolic process (GO:0008152);; biological process: cellular process (GO:0009987);; biological process: single-organism process (GO:0044699);; cellular component: cell (GO:0005623);; cellular component: organelle (GO:0043226);; cellular component: cell part (GO:0044464)
gene23939	LOC109784421	1.02838	0.754803	0.971038	1.27231	1.54808	0.894402	0.66686	1.75296	--	--	Cellular Component: mitochondrion (GO:0005739);;	--	--	[R]	General function prediction only	PPR repeat;; PPR repeat family;; Pentatricopeptide repeat domain;; Tetratricopeptide repeat	Pentatricopeptide repeat-containing protein At4g01990, mitochondrial OS=Arabidopsis thaliana OX=3702 GN=At4g01990 PE=2 SV=1	S	Function unknown	pentatricopeptide repeat-containing protein At4g01990, mitochondrial-like [Aegilops tauschii subsp. tauschii]	cellular component: cell (GO:0005623);; cellular component: organelle (GO:0043226);; cellular component: cell part (GO:0044464)
gene26879	LOC109731413	143.639	106.22	138.594	75.2579	165.551	122.821	249.937	119.153	[J]	Translation, ribosomal structure and biogenesis	Biological Process: cytoplasmic translation (GO:0002181);; Molecular Function: structural constituent of ribosome (GO:0003735);; Cellular Component: mitochondrion (GO:0005739);; Cellular Component: plastid (GO:0009536);; Cellular Component: cytosolic large ribosomal subunit (GO:0022625);;	K02877|2.61534e-108|bdi:100821379|K02877 large subunit ribosomal protein L15e | (RefSeq) 60S ribosomal protein L15-2	Ribosome (ko03010)	[J]	Translation, ribosomal structure and biogenesis	Ribosomal L15	60S ribosomal protein L15-2 OS=Arabidopsis thaliana OX=3702 GN=RPL15B PE=2 SV=1	J	Translation, ribosomal structure and biogenesis	60S ribosomal protein L15-2 [Aegilops tauschii subsp. tauschii]	biological process: metabolic process (GO:0008152);; biological process: cellular process (GO:0009987);; molecular function: structural molecule activity (GO:0005198);; cellular component: cell (GO:0005623);; cellular component: organelle (GO:0043226);; cellular component: cell part (GO:0044464);; cellular component: macromolecular complex (GO:0032991);; cellular component: organelle part (GO:004…
gene28485	LOC109733199	189.355	219.596	163.133	75.2171	233.945	100.495	244.526	138.839	[O]	Posttranslational modification, protein turnover, chaperones	Molecular Function: ATP binding (GO:0005524);; Cellular Component: mitochondrion (GO:0005739);; Cellular Component: chloroplast stroma (GO:0009570);; Cellular Component: thylakoid (GO:0009579);; Biological Process: chloroplast organization (GO:0009658);; Biological Process: embryo development ending in seed dormancy (GO:0009793);; Cellular Component: chloroplast envelope (GO:0009941);; Cellular C…	--	--	[O]	Posttranslational modification, protein turnover, chaperones	TCP-1/cpn60 chaperonin family	RuBisCO large subunit-binding protein subunit alpha, chloroplastic (Fragment) OS=Triticum aestivum OX=4565 PE=1 SV=1	O	Posttranslational modification, protein turnover, chaperones	ruBisCO large subunit-binding protein subunit alpha, chloroplastic [Aegilops tauschii subsp. tauschii]	molecular function: binding (GO:0005488);; cellular component: cell (GO:0005623);; cellular component: organelle (GO:0043226);; cellular component: cell part (GO:0044464);; cellular component: organelle part (GO:0044422);; biological process: cellular process (GO:0009987);; biological process: cellular component organization or biogenesis (GO:0071840);; biological process: reproduction (GO:000000…
gene53663	LOC109761206	1.0304	1.85933	0.355899	2.65715	0.059374	1.72373	0.197206	0.510925	[DPM]	Cell cycle control, cell division, chromosome partitioning;; Inorganic ion transport and metabolism;; Cell wall/membrane/envelope biogenesis	Molecular Function: double-stranded DNA binding (GO:0003690);; Molecular Function: copper ion binding (GO:0005507);; Cellular Component: mitochondrion (GO:0005739);; Biological Process: regulation of transcription, DNA-templated (GO:0006355);; Molecular Function: oxidoreductase activity, oxidizing metal ions (GO:0016722);; Biological Process: lignin catabolic process (GO:0046274);; Cellular Compo…	K05909|0|bdi:100829501|K05909 laccase [EC:1.10.3.2] | (RefSeq) putative laccase-9	--	[Q]	Secondary metabolites biosynthesis, transport and catabolism	Multicopper oxidase;; Multicopper oxidase;; Multicopper oxidase	Putative laccase-9 OS=Oryza sativa subsp. japonica OX=39947 GN=LAC9 PE=3 SV=1	Q	Secondary metabolites biosynthesis, transport and catabolism	putative laccase-9 [Aegilops tauschii subsp. tauschii]	molecular function: binding (GO:0005488);; cellular component: cell (GO:0005623);; cellular component: organelle (GO:0043226);; cellular component: cell part (GO:0044464);; biological process: biological regulation (GO:0065007);; biological process: metabolic process (GO:0008152);; biological process: single-organism process (GO:0044699);; molecular function: catalytic activity (GO:0003824);; bio…
gene41048	LOC109747206	1.37085	2.69687	3.88012	10.0667	1.39648	6.54685	2.73919	8.87827	--	--	--	--	--	--	--	--	--	--	--	myristoylated alanine-rich C-kinase substrate-like [Aegilops tauschii subsp. tauschii]	--
gene25281	LOC109785888	2.64089	1.75121	3.45634	0.622497	3.8651	2.44797	7.48344	3.51429	[K]	Transcription	Molecular Function: RNA binding (GO:0003723);;	--	--	--	--	Double-stranded RNA binding motif;; double strand RNA binding domain from DEAD END PROTEIN 1	Double-stranded RNA-binding protein 5 OS=Oryza sativa subsp. japonica OX=39947 GN=DRB5 PE=2 SV=1	S	Function unknown	double-stranded RNA-binding protein 3-like [Aegilops tauschii subsp. tauschii]	molecular function: binding (GO:0005488)
gene14437	LOC109773823	8.08255	8.07688	6.18164	8.01704	5.72392	9.20006	8.22293	14.529	--	--	Molecular Function: DNA binding (GO:0003677);;	--	--	--	--	HSA;; Myb-like DNA-binding domain	Chromatin modification-related protein EAF1 B OS=Arabidopsis thaliana OX=3702 GN=EAF1B PE=1 SV=1	S	Function unknown	chromatin modification-related protein EAF1 B-like [Aegilops tauschii subsp. tauschii]	molecular function: binding (GO:0005488)
gene44782	LOC109751370	2.28166	2.6397	2.72194	1.17161	2.58777	1.27426	2.81367	1.29995	--	--	--	--	--	[K]	Transcription	--	--	S	Function unknown	uncharacterized protein LOC109751370 [Aegilops tauschii subsp. tauschii]	--
Aegilops_tauschii_newGene_2640	--	0	0	0	0	3.11546	2.40257	7.71251	2.26089	--	--	--	--	--	--	--	--	--	--	--	--	--
Aegilops_tauschii_newGene_50069	--	1.03748	11.0124	8.1988	1.5072	2.90723	1.7402	10.7534	0.308364	--	--	Cellular Component: integral component of membrane (GO:0016021);;	--	--	--	--	--	--	S	Function unknown	hypothetical protein GOBAR_DD27809 [Gossypium barbadense]	cellular component: membrane (GO:0016020);; cellular component: membrane part (GO:0044425)
Aegilops_tauschii_newGene_15443	--	0	0	0.229539	0.135594	0.291288	0.050072	1.44115	0.491649	--	--	--	--	--	--	--	--	--	S	Function unknown	uncharacterized protein LOC109756367 [Aegilops tauschii subsp. tauschii]	--
Aegilops_tauschii_newGene_1217	--	0.0301403	0	0	0.0178605	0.857362	3.71356	3.37837	2.6245	--	--	--	--	--	--	--	--	--	S	Function unknown	uncharacterized protein LOC109772959 [Aegilops tauschii subsp. tauschii]	--
gene13314	LOC109772571	4.46491	13.0621	4.69701	4.59892	4.25791	2.65294	0.619387	3.80319	--	--	Molecular Function: DNA binding (GO:0003677);; Cellular Component: nucleus (GO:0005634);; Biological Process: regulation of transcription, DNA-templated (GO:0006355);;	K09422|1.89904e-114|sita:101756323|K09422 myb proto-oncogene protein, plant | (RefSeq) myb-related protein Hv33-like	--	[K]	Transcription	Myb-like DNA-binding domain;; Myb-like DNA-binding domain	Myb-related protein Hv33 OS=Hordeum vulgare OX=4513 GN=MYB2 PE=2 SV=3	K	Transcription	myb-related protein Hv33-like isoform X1 [Aegilops tauschii subsp. tauschii]	molecular function: binding (GO:0005488);; cellular component: cell (GO:0005623);; cellular component: organelle (GO:0043226);; cellular component: cell part (GO:0044464);; biological process: biological regulation (GO:0065007)
gene2878	LOC109733019	0.297468	0.250715	0.385812	1.24979	0.137644	0.473157	0.110089	0.231373	--	--	Cellular Component: integral component of membrane (GO:0016021);;	--	--	[R]	General function prediction only	LMBR1-like membrane protein	--	S	Function unknown	LMBR1 domain-containing protein 2 homolog A-like [Aegilops tauschii subsp. tauschii]	cellular component: membrane (GO:0016020);; cellular component: membrane part (GO:0044425)
gene17771	LOC109777546	0.565312	2.26839	1.27276	1.88398	1.73117	2.09113	1.80971	0.994564	--	--	Cellular Component: plastid (GO:0009536);;	--	--	--	--	Protein of unknown function (DUF1639)	--	--	--	dapper homolog 3-like [Aegilops tauschii subsp. tauschii]	cellular component: cell (GO:0005623);; cellular component: organelle (GO:0043226);; cellular component: cell part (GO:0044464)
gene4035	LOC109745530	0.386048	0.705977	0.558781	0.558664	0.542666	1.68969	0.616789	0.925423	--	--	--	--	--	--	--	F-box domain;; F-box-like	--	S	Function unknown	uncharacterized protein LOC109745530 [Aegilops tauschii subsp. tauschii]	--
gene21142	LOC109781337	0.731529	1.2604	0.704456	1.79127	0.848553	1.47039	0.399269	1.76126	[K]	Transcription	Cellular Component: integral component of membrane (GO:0016021);; Molecular Function: kinase activity (GO:0016301);; Biological Process: phosphorylation (GO:0016310);;	--	--	[R]	General function prediction only	Leucine rich repeat;; Leucine Rich repeats (2 copies);; Leucine Rich Repeat;; Leucine rich repeat N-terminal domain;; Leucine Rich repeat	Probable leucine-rich repeat receptor-like protein kinase At1g35710 OS=Arabidopsis thaliana OX=3702 GN=At1g35710 PE=2 SV=1	S	Function unknown	probable leucine-rich repeat receptor-like protein kinase At1g35710 [Aegilops tauschii subsp. tauschii]	cellular component: membrane (GO:0016020);; cellular component: membrane part (GO:0044425);; molecular function: catalytic activity (GO:0003824);; biological process: metabolic process (GO:0008152);; biological process: cellular process (GO:0009987)
gene52854	LOC109760294	11.959	3.31534	14.7681	3.49094	11.913	6.9248	37.7124	14.845	[J]	Translation, ribosomal structure and biogenesis	Biological Process: box H/ACA snoRNA 3'-end processing (GO:0000495);; Molecular Function: RNA binding (GO:0003723);; Molecular Function: pseudouridine synthase activity (GO:0009982);; Biological Process: rRNA pseudouridine synthesis (GO:0031118);; Biological Process: snRNA pseudouridine synthesis (GO:0031120);; Cellular Component: box H/ACA snoRNP complex (GO:0031429);; Biological Process: mRNA p…	K11131|0|bdi:100838391|K11131 H/ACA ribonucleoprotein complex subunit 4 [EC:5.4.99.-] | (RefSeq) H/ACA ribonucleoprotein complex subunit 4-like	Ribosome biogenesis in eukaryotes (ko03008)	[J]	Translation, ribosomal structure and biogenesis	DKCLD (NUC011) domain;; tRNA pseudouridylate synthase B C-terminal domain;; TruB family pseudouridylate synthase (N terminal domain);; PUA domain	H/ACA ribonucleoprotein complex subunit 4 OS=Arabidopsis thaliana OX=3702 GN=CBF5 PE=1 SV=1	J	Translation, ribosomal structure and biogenesis	H/ACA ribonucleoprotein complex subunit 4-like [Aegilops tauschii subsp. tauschii]	biological process: metabolic process (GO:0008152);; biological process: cellular process (GO:0009987);; molecular function: binding (GO:0005488);; molecular function: catalytic activity (GO:0003824);; biological process: cellular component organization or biogenesis (GO:0071840);; cellular component: cell (GO:0005623);; cellular component: membrane-enclosed lumen (GO:0031974);; cellular componen…
gene10349	LOC109769262	23.8529	5.83472	22.5869	4.47963	11.0029	7.59086	49.8648	16.4668	--	--	Cellular Component: nucleosome (GO:0000786);; Molecular Function: DNA binding (GO:0003677);; Cellular Component: nucleus (GO:0005634);; Biological Process: nucleosome assembly (GO:0006334);; Molecular Function: protein heterodimerization activity (GO:0046982);;	K11254|1.05662e-49|zma:103634846|K11254 histone H4 | (RefSeq) histone H4	--	[B]	Chromatin structure and dynamics	Centromere kinetochore component CENP-T histone fold;; TATA box binding protein associated factor (TAF)	Histone H4 OS=Glycine max OX=3847 PE=3 SV=1	B	Chromatin structure and dynamics	histone H4 [Zea mays]	cellular component: cell (GO:0005623);; cellular component: macromolecular complex (GO:0032991);; cellular component: organelle (GO:0043226);; cellular component: organelle part (GO:0044422);; cellular component: cell part (GO:0044464);; molecular function: binding (GO:0005488);; biological process: cellular process (GO:0009987);; biological process: cellular component organization or biogenesis …
gene8241	LOC109766914	5.45859	1.59854	5.33982	1.75776	3.90874	2.15093	11.3684	4.2396	[J]	Translation, ribosomal structure and biogenesis	Molecular Function: nucleic acid binding (GO:0003676);; Cellular Component: nucleus (GO:0005634);; Cellular Component: cytoplasm (GO:0005737);; Molecular Function: 3'-5' exonuclease activity (GO:0008408);; Biological Process: nucleic acid phosphodiester bond hydrolysis (GO:0090305);;	--	--	[R]	General function prediction only	3'-5' exonuclease	Werner Syndrome-like exonuclease OS=Arabidopsis thaliana OX=3702 GN=WEX PE=1 SV=1	S	Function unknown	Werner Syndrome-like exonuclease [Aegilops tauschii subsp. tauschii]	molecular function: binding (GO:0005488);; cellular component: cell (GO:0005623);; cellular component: organelle (GO:0043226);; cellular component: cell part (GO:0044464);; biological process: metabolic process (GO:0008152);; biological process: cellular process (GO:0009987);; molecular function: catalytic activity (GO:0003824)
gene608	LOC109764359	15.2752	11.4663	14.6433	3.78088	18.8083	9.94423	36.1561	11.6202	--	--	Molecular Function: structural constituent of ribosome (GO:0003735);; Cellular Component: mitochondrial inner membrane (GO:0005743);; Cellular Component: mitochondrial large ribosomal subunit (GO:0005762);; Biological Process: translation (GO:0006412);;	K02911|2.17677e-46|bdi:100827106|K02911 large subunit ribosomal protein L32 | (RefSeq) uncharacterized LOC100827106	Ribosome (ko03010)	--	--	Ribosomal L32p protein family	--	S	Function unknown	uncharacterized protein LOC109764359 [Aegilops tauschii subsp. tauschii]	molecular function: structural molecule activity (GO:0005198);; cellular component: cell (GO:0005623);; cellular component: membrane (GO:0016020);; cellular component: organelle (GO:0043226);; cellular component: organelle part (GO:0044422);; cellular component: cell part (GO:0044464);; cellular component: macromolecular complex (GO:0032991);; biological process: metabolic process (GO:0008152);; …
gene14900	LOC109774320	167.251	126.779	172.373	80.1823	293.714	196.459	438.6	188.233	[O]	Posttranslational modification, protein turnover, chaperones	Molecular Function: structural constituent of ribosome (GO:0003735);; Cellular Component: nucleus (GO:0005634);; Cellular Component: ribosome (GO:0005840);; Biological Process: translation (GO:0006412);;	K02927|1.37565e-88|bdi:100828943|K02927 large subunit ribosomal protein L40e | (RefSeq) ubiquitin-60S ribosomal protein L40-2	Ribosome (ko03010)	[J]	Translation, ribosomal structure and biogenesis	Ubiquitin family;; Ribosomal L40e family;; Ubiquitin-2 like Rad60 SUMO-like;; Ubiquitin-like domain	Ubiquitin-60S ribosomal protein L40-2 OS=Oryza sativa subsp. japonica OX=39947 GN=Ub-CEP52-2 PE=3 SV=1	J	Translation, ribosomal structure and biogenesis	PREDICTED: ubiquitin-60S ribosomal protein L40-2 [Brachypodium distachyon]	molecular function: structural molecule activity (GO:0005198);; cellular component: cell (GO:0005623);; cellular component: organelle (GO:0043226);; cellular component: cell part (GO:0044464);; cellular component: macromolecular complex (GO:0032991);; biological process: metabolic process (GO:0008152);; biological process: cellular process (GO:0009987)
gene54297	LOC109761911	0.983144	1.17996	1.62897	3.38127	0.39974	0.328108	2.007	5.92971	--	--	--	--	--	--	--	B3 DNA binding domain	B3 domain-containing protein Os03g0619600 OS=Oryza sativa subsp. japonica OX=39947 GN=Os03g0619600 PE=2 SV=1	--	--	uncharacterized protein LOC109761911 [Aegilops tauschii subsp. tauschii]	--
gene37418	LOC109743155	40.4578	10.8533	40.1213	10.5036	18.3214	8.52646	68.9105	33.5795	[J]	Translation, ribosomal structure and biogenesis	Biological Process: rRNA modification (GO:0000154);; Molecular Function: snoRNA binding (GO:0030515);; Cellular Component: box C/D snoRNP complex (GO:0031428);; Cellular Component: small-subunit processome (GO:0032040);;	K14564|0|bdi:100831411|K14564 nucleolar protein 56 | (RefSeq) nucleolar protein 56-like	Ribosome biogenesis in eukaryotes (ko03008)	[AJ]	RNA processing and modification;; Translation, ribosomal structure and biogenesis	snoRNA binding domain, fibrillarin;; NOP5NT (NUC127) domain	Probable nucleolar protein 5-2 OS=Arabidopsis thaliana OX=3702 GN=NOP5-2 PE=1 SV=1	J	Translation, ribosomal structure and biogenesis	nucleolar protein 56-like [Aegilops tauschii subsp. tauschii]	biological process: metabolic process (GO:0008152);; biological process: cellular process (GO:0009987);; biological process: cellular component organization or biogenesis (GO:0071840);; molecular function: binding (GO:0005488);; cellular component: cell (GO:0005623);; cellular component: membrane-enclosed lumen (GO:0031974);; cellular component: macromolecular complex (GO:0032991);; cellular comp…
gene12423	LOC109771574	24.5486	81.2817	12.857	60.1731	24.1829	82.0091	10.3197	50.1766	[E]	Amino acid transport and metabolism	Cellular Component: integral component of membrane (GO:0016021);; Molecular Function: oxidoreductase activity (GO:0016491);; Biological Process: oxidation-reduction process (GO:0055114);;	K14157|0|bdi:100824912|K14157 alpha-aminoadipic semialdehyde synthase [EC:1.5.1.8 1.5.1.9] | (RefSeq) alpha-aminoadipic semialdehyde synthase	Lysine degradation (ko00310)	[E]	Amino acid transport and metabolism	Saccharopine dehydrogenase C-terminal domain;; Alanine dehydrogenase/PNT, N-terminal domain;; LOR/SDH bifunctional enzyme conserved region;; Saccharopine dehydrogenase NADP binding domain;; Alanine dehydrogenase/PNT, C-terminal domain	Alpha-aminoadipic semialdehyde synthase OS=Arabidopsis thaliana OX=3702 GN=LKR/SDH PE=1 SV=1	E	Amino acid transport and metabolism	alpha-aminoadipic semialdehyde synthase isoform X1 [Aegilops tauschii subsp. tauschii]	cellular component: membrane (GO:0016020);; cellular component: membrane part (GO:0044425);; molecular function: catalytic activity (GO:0003824);; biological process: metabolic process (GO:0008152);; biological process: single-organism process (GO:0044699)
gene49036	LOC109756070	1.25386	0.968553	1.34127	5.28666	1.07585	4.40516	1.62169	4.12311	[T]	Signal transduction mechanisms	Molecular Function: ubiquitin-protein transferase activity (GO:0004842);; Cellular Component: mitochondrion (GO:0005739);; Biological Process: protein ubiquitination (GO:0016567);;	--	--	--	--	U-box domain	U-box domain-containing protein 20 OS=Arabidopsis thaliana OX=3702 GN=PUB20 PE=2 SV=1	O	Posttranslational modification, protein turnover, chaperones	U-box domain-containing protein 21-like [Aegilops tauschii subsp. tauschii]	molecular function: catalytic activity (GO:0003824);; cellular component: cell (GO:0005623);; cellular component: organelle (GO:0043226);; cellular component: cell part (GO:0044464);; biological process: metabolic process (GO:0008152);; biological process: cellular process (GO:0009987)
gene2407	LOC109783620	12.4844	25.593	19.0641	26.928	4.89235	6.9574	3.02993	7.4552	--	--	Cellular Component: exocyst (GO:0000145);; Biological Process: exocytosis (GO:0006887);; Molecular Function: zinc ion binding (GO:0008270);; Molecular Function: hydrolase activity (GO:0016787);;	--	--	[TZ]	Signal transduction mechanisms;; Cytoskeleton	Protein DA1;; LIM domain	Protein DA1 OS=Arabidopsis thaliana OX=3702 GN=DA1 PE=1 SV=1	S	Function unknown	protein DA1-related 1-like [Aegilops tauschii subsp. tauschii]	cellular component: cell (GO:0005623);; cellular component: macromolecular complex (GO:0032991);; cellular component: cell part (GO:0044464);; biological process: cellular process (GO:0009987);; biological process: single-organism process (GO:0044699);; biological process: localization (GO:0051179);; molecular function: binding (GO:0005488);; molecular function: catalytic activity (GO:0003824)
gene46957	LOC109753751	18.998	15.2198	15.1251	24.4825	2.57795	8.73293	8.7491	26.6429	--	--	Molecular Function: transferase activity, transferring acyl groups other than amino-acyl groups (GO:0016747);;	K13065|0|bdi:100831871|K13065 shikimate O-hydroxycinnamoyltransferase [EC:2.3.1.133] | (RefSeq) shikimate O-hydroxycinnamoyltransferase-like	Phenylpropanoid biosynthesis (ko00940);; Flavonoid biosynthesis (ko00941);; Stilbenoid, diarylheptanoid and gingerol biosynthesis (ko00945)	--	--	Transferase family	Putrescine hydroxycinnamoyltransferase 1 OS=Oryza sativa subsp. japonica OX=39947 GN=PHT1 PE=2 SV=1	S	Function unknown	putrescine hydroxycinnamoyltransferase 1-like [Aegilops tauschii subsp. tauschii]	molecular function: catalytic activity (GO:0003824)
gene12505	LOC109771667	0.180538	0.119129	0.2984	0.173254	0.182071	0.113253	0.504043	0.177666	--	--	Cellular Component: endosome (GO:0005768);; Cellular Component: vacuolar membrane (GO:0005774);; Cellular Component: trans-Golgi network (GO:0005802);; Molecular Function: S-adenosylmethionine-dependent methyltransferase activity (GO:0008757);; Cellular Component: plant-type cell wall (GO:0009505);; Cellular Component: integral component of membrane (GO:0016021);; Biological Process: methylation …	--	--	--	--	Putative S-adenosyl-L-methionine-dependent methyltransferase;; Methyltransferase domain;; Methyltransferase domain	Probable methyltransferase PMT9 OS=Arabidopsis thaliana OX=3702 GN=At5g14430 PE=2 SV=1	S	Function unknown	putative methyltransferase PMT9 [Triticum urartu]	cellular component: cell (GO:0005623);; cellular component: organelle (GO:0043226);; cellular component: cell part (GO:0044464);; cellular component: membrane (GO:0016020);; cellular component: organelle part (GO:0044422);; biological process: metabolic process (GO:0008152);; molecular function: catalytic activity (GO:0003824);; cellular component: membrane part (GO:0044425)
gene16872	LOC109776539	4.03271	1.57255	4.41369	0.759233	2.11541	1.21664	6.0613	3.00919	[S]	Function unknown	Cellular Component: plasma membrane (GO:0005886);; Biological Process: anion transport (GO:0006820);; Molecular Function: mechanically-gated ion channel activity (GO:0008381);; Cellular Component: plastid (GO:0009536);; Cellular Component: integral component of membrane (GO:0016021);; Biological Process: ion transmembrane transport (GO:0034220);; Biological Process: detection of mechanical stimul…	--	--	[M]	Cell wall/membrane/envelope biogenesis	Mechanosensitive ion channel	Mechanosensitive ion channel protein 10 OS=Arabidopsis thaliana OX=3702 GN=MSL10 PE=1 SV=1	M	Cell wall/membrane/envelope biogenesis	mechanosensitive ion channel protein 10-like [Aegilops tauschii subsp. tauschii]	cellular component: cell (GO:0005623);; cellular component: membrane (GO:0016020);; cellular component: cell part (GO:0044464);; biological process: localization (GO:0051179);; molecular function: transporter activity (GO:0005215);; cellular component: organelle (GO:0043226);; cellular component: membrane part (GO:0044425);; biological process: response to stimulus (GO:0050896)
gene4152	LOC109746766	0.781097	0.06978	1.9961	0.016129	0.690514	0.0985373	0.237101	0.117827	--	--	--	--	--	--	--	--	--	S	Function unknown	uncharacterized protein LOC109746766 [Aegilops tauschii subsp. tauschii]	--
gene25642	LOC109786282	1.09043	0.810832	0.615594	0.430488	0.491615	0.462836	0.472645	3.1162	[G]	Carbohydrate transport and metabolism	Biological Process: flavonoid biosynthetic process (GO:0009813);; Cellular Component: intracellular membrane-bounded organelle (GO:0043231);; Biological Process: flavonoid glucuronidation (GO:0052696);; Molecular Function: quercetin 3-O-glucosyltransferase activity (GO:0080043);; Molecular Function: quercetin 7-O-glucosyltransferase activity (GO:0080044);;	--	--	[GC]	Carbohydrate transport and metabolism;; Energy production and conversion	UDP-glucoronosyl and UDP-glucosyl transferase	7-deoxyloganetin glucosyltransferase OS=Gardenia jasminoides OX=114476 GN=UGT85A24 PE=1 SV=1	S	Function unknown	7-deoxyloganetin glucosyltransferase-like [Aegilops tauschii subsp. tauschii]	biological process: metabolic process (GO:0008152);; cellular component: cell (GO:0005623);; cellular component: organelle (GO:0043226);; cellular component: cell part (GO:0044464);; biological process: cellular process (GO:0009987);; biological process: single-organism process (GO:0044699);; molecular function: catalytic activity (GO:0003824)
gene43336	LOC109749734	24.2456	76.4384	27.4569	54.5818	13.6495	11.7068	11.9068	30.9187	--	--	Biological Process: phenylpropanoid biosynthetic process (GO:0009699);; Molecular Function: guiding stereospecific synthesis activity (GO:0042349);; Biological Process: regulation of catalytic activity (GO:0050790);;	--	--	--	--	Dirigent-like protein	Dirigent protein 21 OS=Arabidopsis thaliana OX=3702 GN=DIR21 PE=3 SV=1	S	Function unknown	dirigent protein 21-like [Aegilops tauschii subsp. tauschii]	biological process: metabolic process (GO:0008152);; biological process: cellular process (GO:0009987);; biological process: single-organism process (GO:0044699);; biological process: biological regulation (GO:0065007);; molecular function: molecular function regulator (GO:0098772)
gene7795	LOC109766413	2.25249	2.12072	1.71928	0.643585	2.726	2.00286	4.42803	1.81211	--	--	Molecular Function: RNA polymerase II regulatory region sequence-specific DNA binding (GO:0000977);; Molecular Function: RNA polymerase II transcription factor binding (GO:0001085);; Molecular Function: transcriptional activator activity, RNA polymerase II transcription regulatory region sequence-specific binding (GO:0001228);; Molecular Function: chromatin binding (GO:0003682);; Cellular Compone…	--	--	[K]	Transcription	GATA zinc finger	GATA transcription factor 12 OS=Arabidopsis thaliana OX=3702 GN=GATA12 PE=2 SV=1	K	Transcription	GATA transcription factor 12-like [Aegilops tauschii subsp. tauschii]	molecular function: binding (GO:0005488);; biological process: biological regulation (GO:0065007);; molecular function: nucleic acid binding transcription factor activity (GO:0001071);; cellular component: cell (GO:0005623);; cellular component: organelle (GO:0043226);; cellular component: cell part (GO:0044464);; cellular component: macromolecular complex (GO:0032991);; biological process: cellu…
gene33827	LOC109739140	25.1758	10.8618	22.2674	5.57534	19.1665	10.2237	36.683	19.7372	[DZ]	Cell cycle control, cell division, chromosome partitioning;; Cytoskeleton	Molecular Function: DNA binding (GO:0003677);;	--	--	[S]	Function unknown	Regulator of chromosome condensation (RCC1) repeat;; Regulator of chromosome condensation (RCC1) repeat	Ultraviolet-B receptor UVR8 OS=Arabidopsis thaliana OX=3702 GN=UVR8 PE=1 SV=1	DZ	Cell cycle control, cell division, chromosome partitioning;; Cytoskeleton	protein RCC2 [Aegilops tauschii subsp. tauschii]	molecular function: binding (GO:0005488)
Aegilops_tauschii_newGene_66262	--	2.60487	2.15547	3.68206	1.15026	2.29249	1.88836	3.80312	2.00866	[FV]	Nucleotide transport and metabolism;; Defense mechanisms	Molecular Function: magnesium ion binding (GO:0000287);; Biological Process: mRNA splicing, via spliceosome (GO:0000398);; Molecular Function: dUTP diphosphatase activity (GO:0004170);; Cellular Component: cytoplasm (GO:0005737);; Biological Process: dUMP biosynthetic process (GO:0006226);; Molecular Function: U6 snRNA binding (GO:0017070);; Molecular Function: U4 snRNA binding (GO:0030621);; Bio…	K01520|1.96634e-19|sbi:SORBI_01g012360|K01520 dUTP pyrophosphatase [EC:3.6.1.23] | (RefSeq) SORBIDRAFT_01g012360, Sb01g012360; hypothetical protein	Pyrimidine metabolism (ko00240)	[F]	Nucleotide transport and metabolism	--	Deoxyuridine 5&apos;-triphosphate nucleotidohydrolase OS=Oryza sativa subsp. japonica OX=39947 GN=DUT PE=3 SV=1	F	Nucleotide transport and metabolism	deoxyuridine 5&apos;-triphosphate nucleotidohydrolase-like [Aegilops tauschii subsp. tauschii]	molecular function: binding (GO:0005488);; biological process: metabolic process (GO:0008152);; biological process: cellular process (GO:0009987);; molecular function: catalytic activity (GO:0003824);; cellular component: cell (GO:0005623);; cellular component: cell part (GO:0044464);; biological process: single-organism process (GO:0044699);; cellular component: macromolecular complex (GO:003299…
gene37551	LOC109743315	1.64572	1.41525	1.58492	0.340923	1.90412	5.37175	4.66287	1.5615	--	--	Cellular Component: membrane (GO:0016020);;	--	--	--	--	--	--	S	Function unknown	skin secretory protein xP2-like [Aegilops tauschii subsp. tauschii]	cellular component: membrane (GO:0016020)
[truncated: 3,768 more rows]
