# Supplementary material for: Transcriptomic analysis provides insight into the genetic regulation of shade avoidance in Aegilops tauschii
Source: BMC Plant Biol. 2023 Jun 23;23:336. doi: 10.1186/s12870-023-04348-y (PMC10288681; doi:10.1186/s12870-023-04348-y)
Supplement: Supplementary file 5 — Supplementary Material 5 [file 12870_2023_4348_MOESM5_ESM.xls]

## Sheet: Sheet1
Table S4 List of differentially expressed genes in two k-means clusters
K-means cluster	ID	Gene symbol	Relative expression value (FPKM)								COG_class	COG_class_annotation	GO_annotation	KEGG_annotation	KEGG_pathway_annotation	KOG_class	KOG_class_annotation	Pfam_annotation	Swiss_Prot_annotation	eggNOG_class	eggNOG_class_annotation	NR_annotation
			AS71-MC	AS71-IC	AS77-MC	AS77-IC	PI431599-MC	PI431599-IC	PI431602-MC	PI431602-IC
subcluster_15	Aegilops_tauschii_newGene_1871	--	1.499	1.62613	1.153	2.78501	1.28163	1.40234	0.996005	2.37395	[F]	Nucleotide transport and metabolism	Molecular Function: ribonucleoside-diphosphate reductase activity, thioredoxin disulfide as acceptor (GO:0004748);; Cellular Component: ribonucleoside-diphosphate reductase complex (GO:0005971);; Biological Process: deoxyribonucleotide biosynthetic process (GO:0009263);;	K10807|4.28929e-29|bdi:100839518|K10807 ribonucleoside-diphosphate reductase subunit M1 [EC:1.17.4.1] | (RefSeq) ribonucleoside-diphosphate reductase large subunit-like	Purine metabolism (ko00230);; Pyrimidine metabolism (ko00240);; Glutathione metabolism (ko00480)	[F]	Nucleotide transport and metabolism	--	Ribonucleoside-diphosphate reductase large subunit OS=Arabidopsis thaliana OX=3702 GN=RNR1 PE=1 SV=1	F	Nucleotide transport and metabolism	ribonucleoside-diphosphate reductase large subunit-like [Aegilops tauschii subsp. tauschii]
subcluster_15	Aegilops_tauschii_newGene_22652	--	4.37305	6.31456	3.8355	7.9528	1.93418	5.0715	1.89758	4.87379	--	--	Molecular Function: RNA polymerase II regulatory region sequence-specific DNA binding (GO:0000977);; Molecular Function: transcription factor activity, sequence-specific DNA binding (GO:0003700);; Cellular Component: nucleus (GO:0005634);; Biological Process: regulation of transcription from RNA polymerase II promoter (GO:0006357);; Cellular Component: plastid (GO:0009536);;	--	--	[L]	Replication, recombination and repair	BED zinc finger;; hAT family C-terminal dimerisation region;; Domain of unknown function (DUF4413)	Zinc finger BED domain-containing protein RICESLEEPER 1 OS=Oryza sativa subsp. japonica OX=39947 GN=Os05g0239150 PE=3 SV=1	S	Function unknown	Os10g0443400 [Oryza sativa Japonica Group]
subcluster_15	Aegilops_tauschii_newGene_35521	--	0.741451	1.12193	0.331572	1.17432	0.6366	0.780458	0.540262	0.843899	--	--	--	--	--	--	--	--	--	S	Function unknown	hypothetical protein TRIUR3_11794 [Triticum urartu]
subcluster_15	Aegilops_tauschii_newGene_58688	--	0.765739	2.14576	0.80087	2.73414	0.73506	2.68263	1.25395	2.34897	--	--	--	--	--	--	--	--	--	--	--	--
subcluster_15	Aegilops_tauschii_newGene_60095	--	0.106998	0.376819	0.0843253	0.733518	0.113164	0.310276	0.0421387	0.258578	--	--	--	--	--	--	--	--	--	K	Transcription	hypothetical protein TRIUR3_29834 [Triticum urartu]
subcluster_15	Aegilops_tauschii_newGene_62635	--	0.687724	1.56656	0.411471	1.33881	0.326584	0.920697	0.194089	1.04969	[S]	Function unknown	Molecular Function: glucosylceramidase activity (GO:0004348);; Biological Process: glucosylceramide catabolic process (GO:0006680);; Cellular Component: membrane (GO:0016020);;	K17108|0|bdi:100843668|K17108 non-lysosomal glucosylceramidase [EC:3.2.1.45] | (RefSeq) non-lysosomal glucosylceramidase-like	Other glycan degradation (ko00511);; Sphingolipid metabolism (ko00600)	[G]	Carbohydrate transport and metabolism	beta-glucosidase 2, glycosyl-hydrolase family 116 N-term;; Glycosyl-hydrolase family 116, catalytic region;; Glycosyl-hydrolase family 116, catalytic region	--	G	Carbohydrate transport and metabolism	non-lysosomal glucosylceramidase-like [Aegilops tauschii subsp. tauschii]
subcluster_15	Aegilops_tauschii_newGene_66924	--	2.63067	5.6741	3.39048	9.07576	1.09307	5.54713	1.15877	7.05096	[K]	Transcription	Molecular Function: nucleotide binding (GO:0000166);; Cellular Component: membrane (GO:0016020);;	--	--	--	--	Leucine rich repeat;; Leucine Rich repeats (2 copies);; Leucine Rich Repeat;; Protein tyrosine kinase;; Protein kinase domain;; Leucine rich repeat;; Leucine rich repeat N-terminal domain;; Leucine Rich Repeat	MDIS1-interacting receptor like kinase 2 OS=Arabidopsis thaliana OX=3702 GN=MIK2 PE=1 SV=3	S	Function unknown	hypothetical protein OsI_32579 [Oryza sativa Indica Group]
subcluster_15	gene10132	LOC109769026	16.6409	30.7258	18.4679	32.327	10.5466	34.9715	11.3875	33.51	[HR]	Coenzyme transport and metabolism;; General function prediction only	Molecular Function: hydrolase activity (GO:0016787);;	--	--	--	--	Alpha/beta hydrolase family;; alpha/beta hydrolase fold	Probable esterase D14L OS=Oryza sativa subsp. japonica OX=39947 GN=D14L PE=1 SV=1	S	Function unknown	probable esterase D14L [Aegilops tauschii subsp. tauschii]
subcluster_15	gene10445	LOC109769372	8.29758	28.1273	7.09074	21.1705	8.2393	16.925	6.43248	23.8973	--	--	Molecular Function: DNA binding (GO:0003677);; Molecular Function: transcription factor activity, sequence-specific DNA binding (GO:0003700);; Cellular Component: nucleus (GO:0005634);; Biological Process: regulation of transcription, DNA-templated (GO:0006355);;	--	--	--	--	AP2 domain	Ethylene-responsive transcription factor ERF053 OS=Arabidopsis thaliana OX=3702 GN=ERF053 PE=1 SV=1	K	Transcription	ethylene-responsive transcription factor ERF054-like [Aegilops tauschii subsp. tauschii]
subcluster_15	gene1068	LOC109769403	20.4449	49.4538	25.3258	57.7894	31.8758	43.7507	12.0274	41.7236	--	--	--	--	--	--	--	BRO1-like domain	--	S	Function unknown	uncharacterized protein LOC109769403 [Aegilops tauschii subsp. tauschii]
subcluster_15	gene10776	LOC109769745	7.61108	12.8505	7.64501	10.3056	4.41302	10.7739	4.54922	9.33178	--	--	--	--	--	--	--	Domain of unknown function (DUF3511)	--	S	Function unknown	uncharacterized protein LOC109769745 [Aegilops tauschii subsp. tauschii]
subcluster_15	gene11003	LOC109769980	2.17426	6.66491	3.07618	6.87413	2.42559	6.36949	2.00241	5.71469	[T]	Signal transduction mechanisms	Molecular Function: protein serine/threonine kinase activity (GO:0004674);; Molecular Function: protein tyrosine kinase activity (GO:0004713);; Molecular Function: ATP binding (GO:0005524);; Cellular Component: plasma membrane (GO:0005886);; Biological Process: protein autophosphorylation (GO:0046777);;	--	--	[D]	Cell cycle control, cell division, chromosome partitioning	Protein kinase domain;; Protein tyrosine kinase;; Phosphotransferase enzyme family	Probable serine/threonine-protein kinase At1g54610 OS=Arabidopsis thaliana OX=3702 GN=At1g54610 PE=1 SV=1	T	Signal transduction mechanisms	probable serine/threonine-protein kinase At1g54610 [Aegilops tauschii subsp. tauschii]
subcluster_15	gene11115	LOC109770119	14.3449	26.0207	10.275	33.8502	13.9787	32.9471	10.4349	28.6822	--	--	Cellular Component: integral component of membrane (GO:0016021);;	--	--	--	--	--	--	S	Function unknown	uncharacterized protein LOC109770119 [Aegilops tauschii subsp. tauschii]
subcluster_15	gene1184	LOC109770628	20.7232	28.5456	18.4387	31.4275	15.6854	31.3639	12.2594	30.3561	[R]	General function prediction only	Molecular Function: zinc ion binding (GO:0008270);; Molecular Function: oxidoreductase activity (GO:0016491);; Molecular Function: cobalt ion binding (GO:0050897);; Biological Process: oxidation-reduction process (GO:0055114);;	--	--	[Q]	Secondary metabolites biosynthesis, transport and catabolism	Zinc-binding dehydrogenase;; Alcohol dehydrogenase GroES-like domain;; Zinc-binding dehydrogenase	Alcohol dehydrogenase OS=Malus domestica OX=3750 GN=ADH PE=2 SV=1	C	Energy production and conversion	uncharacterized protein LOC109770628 [Aegilops tauschii subsp. tauschii]
subcluster_15	gene1198	LOC109770773	3.61025	5.56976	4.91823	5.29934	2.83353	6.89287	2.2286	5.11195	--	--	--	--	--	--	--	--	--	--	--	hypothetical protein TRIUR3_12168 [Triticum urartu]
subcluster_15	gene11992	LOC109771102	3.68906	5.54209	3.14995	4.6958	3.05295	3.63523	1.98803	5.33716	[M]	Cell wall/membrane/envelope biogenesis	Molecular Function: protein serine/threonine kinase activity (GO:0004674);; Molecular Function: ATP binding (GO:0005524);; Cellular Component: plasma membrane (GO:0005886);; Biological Process: protein phosphorylation (GO:0006468);; Biological Process: defense response (GO:0006952);; Cellular Component: plasmodesma (GO:0009506);; Cellular Component: integral component of membrane (GO:0016021);; B…	--	--	--	--	Protein tyrosine kinase;; Protein kinase domain;; D-mannose binding lectin;; S-locus glycoprotein domain;; PAN-like domain	Receptor-like serine/threonine-protein kinase SD1-8 OS=Arabidopsis thaliana OX=3702 GN=SD18 PE=1 SV=1	T	Signal transduction mechanisms	G-type lectin S-receptor-like serine/threonine-protein kinase At4g27290 isoform X1 [Aegilops tauschii subsp. tauschii]
subcluster_15	gene12186	LOC109771321	10.9249	17.2189	10.8955	18.9572	8.67074	13.1084	8.13208	19.2652	--	--	Cellular Component: integral component of membrane (GO:0016021);;	K15285|0|bdi:100843893|K15285 solute carrier family 35, member E3 | (RefSeq) uncharacterized membrane protein At1g06890-like	--	[GE]	Carbohydrate transport and metabolism;; Amino acid transport and metabolism	Triose-phosphate Transporter family	UDP-xylose transporter 1 OS=Arabidopsis thaliana OX=3702 GN=UXT1 PE=1 SV=1	S	Function unknown	uncharacterized membrane protein At1g06890-like [Aegilops tauschii subsp. tauschii]
subcluster_15	gene13210	LOC109772452	0.736035	1.71311	0.788838	3.06505	0.906232	2.33348	0.553485	1.99986	[ET]	Amino acid transport and metabolism;; Signal transduction mechanisms	Molecular Function: ionotropic glutamate receptor activity (GO:0004970);; Biological Process: ion transport (GO:0006811);; Cellular Component: integral component of membrane (GO:0016021);; Biological Process: ionotropic glutamate receptor signaling pathway (GO:0035235);;	--	--	[PET]	Inorganic ion transport and metabolism;; Amino acid transport and metabolism;; Signal transduction mechanisms	Receptor family ligand binding region;; Periplasmic binding protein;; Bacterial extracellular solute-binding proteins, family 3;; Ligand-gated ion channel;; Ligated ion channel L-glutamate- and glycine-binding site	Glutamate receptor 2.7 OS=Arabidopsis thaliana OX=3702 GN=GLR2.7 PE=2 SV=3	S	Function unknown	glutamate receptor 2.7-like [Aegilops tauschii subsp. tauschii]
subcluster_15	gene13889	LOC109773216	0.574626	1.17871	0.556558	2.22725	0.203534	1.92997	0.826503	1.88516	--	--	Molecular Function: DNA binding (GO:0003677);; Cellular Component: nucleus (GO:0005634);; Biological Process: regulation of transcription, DNA-templated (GO:0006355);;	--	--	--	--	MYB-CC type transfactor, LHEQLE motif;; Myb-like DNA-binding domain	Protein PHOSPHATE STARVATION RESPONSE 3 OS=Oryza sativa subsp. japonica OX=39947 GN=PHR3 PE=2 SV=1	S	Function unknown	protein PHOSPHATE STARVATION RESPONSE 3-like [Aegilops tauschii subsp. tauschii]
subcluster_15	gene13897	LOC109773224	62.5096	91.1479	59.2573	95.8935	53.6728	91.4119	47.2099	108.422	[C]	Energy production and conversion	Biological Process: tricarboxylic acid cycle (GO:0006099);; Cellular Component: plastid (GO:0009536);; Molecular Function: transferase activity, transferring acyl groups, acyl groups converted into alkyl on transfer (GO:0046912);;	K01647|0|bdi:100838601|K01647 citrate synthase [EC:2.3.3.1] | (RefSeq) citrate synthase, glyoxysomal-like	Citrate cycle (TCA cycle) (ko00020);; Glyoxylate and dicarboxylate metabolism (ko00630);; Carbon metabolism (ko01200);; 2-Oxocarboxylic acid metabolism (ko01210);; Biosynthesis of amino acids (ko01230)	[C]	Energy production and conversion	Citrate synthase, C-terminal domain	Citrate synthase 3, peroxisomal OS=Arabidopsis thaliana OX=3702 GN=CSY3 PE=2 SV=1	C	Energy production and conversion	citrate synthase 3, peroxisomal-like [Aegilops tauschii subsp. tauschii]
subcluster_15	gene1425	LOC109773180	19.0676	26.0748	14.1028	33.7505	14.2454	30.3691	11.9826	33.1117	[E]	Amino acid transport and metabolism	Molecular Function: transporter activity (GO:0005215);; Biological Process: oligopeptide transport (GO:0006857);; Cellular Component: integral component of membrane (GO:0016021);;	--	--	[E]	Amino acid transport and metabolism	POT family	Protein NRT1/ PTR FAMILY 8.3 OS=Arabidopsis thaliana OX=3702 GN=NPF8.3 PE=1 SV=1	E	Amino acid transport and metabolism	protein NRT1/ PTR FAMILY 8.3-like [Aegilops tauschii subsp. tauschii]
subcluster_15	gene14451	LOC109773848	24.0011	50.5696	22.3049	73.8678	15.0181	70.3151	32.1026	66.442	[O]	Posttranslational modification, protein turnover, chaperones	Molecular Function: cysteine-type endopeptidase activity (GO:0004197);; Cellular Component: vacuole (GO:0005773);; Biological Process: vacuolar protein processing (GO:0006624);; Biological Process: proteolysis involved in cellular protein catabolic process (GO:0051603);;	K01369|0|bdi:100823658|K01369 legumain [EC:3.4.22.34] | (RefSeq) vacuolar-processing enzyme-like	--	[O]	Posttranslational modification, protein turnover, chaperones	Peptidase C13 family	Vacuolar-processing enzyme OS=Phaseolus vulgaris OX=3885 PE=1 SV=1	O	Posttranslational modification, protein turnover, chaperones	vacuolar-processing enzyme-like [Aegilops tauschii subsp. tauschii]
subcluster_15	gene14537	LOC109773940	0.426089	0.879775	0.512834	1.54261	0.089984	0.69385	0.192066	1.33431	[T]	Signal transduction mechanisms	Cellular Component: integral component of membrane (GO:0016021);; Molecular Function: carbohydrate binding (GO:0030246);;	K04733|1.24406e-158|sita:101780310|K04733 interleukin-1 receptor-associated kinase 4 [EC:2.7.11.1] | (RefSeq) L-type lectin-domain containing receptor kinase IX.2-like	--	--	--	Legume lectin domain;; Protein kinase domain;; Protein tyrosine kinase	L-type lectin-domain containing receptor kinase IX.2 OS=Arabidopsis thaliana OX=3702 GN=LECRK92 PE=1 SV=1	U	Intracellular trafficking, secretion, and vesicular transport	L-type lectin-domain containing receptor kinase IX.2-like [Aegilops tauschii subsp. tauschii]
subcluster_15	gene14612	LOC109774019	8.61809	10.4088	7.91137	13.0372	5.40395	11.1298	3.37145	13.0064	[E]	Amino acid transport and metabolism	Molecular Function: transporter activity (GO:0005215);; Biological Process: oligopeptide transport (GO:0006857);; Cellular Component: integral component of membrane (GO:0016021);;	--	--	[E]	Amino acid transport and metabolism	POT family	Protein NRT1/ PTR FAMILY 8.3 OS=Arabidopsis thaliana OX=3702 GN=NPF8.3 PE=1 SV=1	E	Amino acid transport and metabolism	protein NRT1/ PTR FAMILY 8.3-like isoform X1 [Aegilops tauschii subsp. tauschii]
subcluster_15	gene14619	LOC109774039	2.93478	7.71661	2.50632	9.29252	0.627741	2.88326	3.44514	10.4299	--	--	--	--	--	--	--	--	--	S	Function unknown	uncharacterized protein LOC109774039 [Aegilops tauschii subsp. tauschii]
subcluster_15	gene14697	LOC109774117	32.5687	75.3215	25.0092	81.3819	19.9202	48.4176	26.4891	68.877	[C]	Energy production and conversion	Molecular Function: nucleotide binding (GO:0000166);; Molecular Function: aldehyde dehydrogenase (NAD) activity (GO:0004029);; Molecular Function: L-aminoadipate-semialdehyde dehydrogenase activity (GO:0004043);; Cellular Component: cytosol (GO:0005829);; Biological Process: oxidation-reduction process (GO:0055114);;	K14085|0|bdi:100831288|K14085 aldehyde dehydrogenase family 7 member A1 [EC:1.2.1.31 1.2.1.8 1.2.1.3] | (RefSeq) aldehyde dehydrogenase family 7 member A1	Glycolysis / Gluconeogenesis (ko00010);; Ascorbate and aldarate metabolism (ko00053);; Fatty acid degradation (ko00071);; Glycine, serine and threonine metabolism (ko00260);; Valine, leucine and isoleucine degradation (ko00280);; Lysine biosynthesis (ko00300);; Lysine degradation (ko00310);; Arginine and proline metabolism (ko00330);; Histidine metabolism (ko00340);; Tryptophan metabolism (ko0038…	[C]	Energy production and conversion	Aldehyde dehydrogenase family	Aldehyde dehydrogenase family 7 member A1 OS=Malus domestica OX=3750 PE=1 SV=3	C	Energy production and conversion	aldehyde dehydrogenase family 7 member A1 [Aegilops tauschii subsp. tauschii]
subcluster_15	gene15462	LOC109774975	7.2912	14.5829	10.1692	30.5372	6.49299	20.4585	8.3771	24.9626	--	--	Molecular Function: structural constituent of ribosome (GO:0003735);; Biological Process: translation (GO:0006412);; Biological Process: transport (GO:0006810);; Cellular Component: integral component of membrane (GO:0016021);;	K15102|0|bdi:100844415|K15102 solute carrier family 25 (mitochondrial phosphate transporter), member 3 | (RefSeq) mitochondrial phosphate carrier protein 3, mitochondrial-like	--	[C]	Energy production and conversion	Mitochondrial carrier protein	Mitochondrial phosphate carrier protein 2, mitochondrial OS=Arabidopsis thaliana OX=3702 GN=MPT2 PE=2 SV=1	S	Function unknown	mitochondrial phosphate carrier protein 3, mitochondrial-like [Aegilops tauschii subsp. tauschii]
subcluster_15	gene1552	LOC109774544	261.128	451.396	230.393	619.663	165.775	416.063	155.865	517.44	[O]	Posttranslational modification, protein turnover, chaperones	Biological Process: proteolysis (GO:0006508);; Molecular Function: cysteine-type peptidase activity (GO:0008234);;	--	--	[O]	Posttranslational modification, protein turnover, chaperones	Papain family cysteine protease;; Cathepsin propeptide inhibitor domain (I29);; Granulin	Oryzain alpha chain OS=Oryza sativa subsp. japonica OX=39947 GN=Os04g0650000 PE=1 SV=2	O	Posttranslational modification, protein turnover, chaperones	oryzain alpha chain-like [Aegilops tauschii subsp. tauschii]
subcluster_15	gene1643	LOC109775520	4.73905	7.26324	3.72717	6.62673	3.7794	6.74769	2.24982	7.22823	--	--	Cellular Component: nucleus (GO:0005634);; Molecular Function: protein dimerization activity (GO:0046983);;	--	--	--	--	Helix-loop-helix DNA-binding domain	Transcription factor AIG1 OS=Arabidopsis thaliana OX=3702 GN=BHLH32 PE=1 SV=1	K	Transcription	transcription factor bHLH30-like [Aegilops tauschii subsp. tauschii]
subcluster_15	gene16583	LOC109776213	6.77691	9.93197	8.28686	10.6246	4.47952	8.60289	5.01485	12.1338	--	--	Cellular Component: cytoplasm (GO:0005737);; Biological Process: protein ubiquitination (GO:0016567);; Molecular Function: ubiquitin protein ligase binding (GO:0031625);; Molecular Function: ubiquitin protein ligase activity (GO:0061630);;	K10581|0|bdi:100822941|K10581 ubiquitin-conjugating enzyme E2 O [EC:2.3.2.24] | (RefSeq) putative ubiquitin-conjugating enzyme E2 38	Ubiquitin mediated proteolysis (ko04120)	[O]	Posttranslational modification, protein turnover, chaperones	Ubiquitin-conjugating enzyme	Probable ubiquitin-conjugating enzyme E2 26 OS=Arabidopsis thaliana OX=3702 GN=UBC26 PE=2 SV=2	O	Posttranslational modification, protein turnover, chaperones	putative ubiquitin-conjugating enzyme E2 38 isoform X1 [Aegilops tauschii subsp. tauschii]
subcluster_15	gene16884	LOC109776553	29.4223	80.2778	50.1876	146.739	39.8423	82.0554	26.8663	84.1236	--	--	Cellular Component: integral component of membrane (GO:0016021);;	--	--	--	--	--	--	S	Function unknown	uncharacterized protein LOC109776553 [Aegilops tauschii subsp. tauschii]
subcluster_15	gene17175	LOC109776880	58.4543	109.973	60.5465	150.293	14.6709	42.9331	52.0478	130.776	[O]	Posttranslational modification, protein turnover, chaperones	Molecular Function: glutathione transferase activity (GO:0004364);; Cellular Component: cytoplasm (GO:0005737);; Biological Process: glutathione metabolic process (GO:0006749);;	K00799|8.48024e-91|osa:4325707|K00799 glutathione S-transferase [EC:2.5.1.18] | (RefSeq) probable glutathione S-transferase GSTF1	Glutathione metabolism (ko00480)	[O]	Posttranslational modification, protein turnover, chaperones	Glutathione S-transferase, N-terminal domain;; Glutathione S-transferase, C-terminal domain;; Glutathione S-transferase, N-terminal domain;; Glutathione S-transferase, C-terminal domain;; Glutathione S-transferase, C-terminal domain;; Glutathione S-transferase, N-terminal domain	Glutathione S-transferase 2 OS=Triticum aestivum OX=4565 GN=GSTA2 PE=3 SV=1	O	Posttranslational modification, protein turnover, chaperones	RecName: Full=Glutathione S-transferase 2; AltName: Full=GST class-phi
subcluster_15	gene17196	LOC109776904	1.5715	3.29629	1.54204	5.29539	3.57504	7.87907	1.87	7.4173												probable WRKY transcription factor 72 [Aegilops tauschii subsp. tauschii]
subcluster_15	gene17331	LOC109777052	30.1551	80.7203	44.3631	72.66	34.0981	56.4595	17.7128	55.619	--	--	Cellular Component: integral component of membrane (GO:0016021);;	--	--	--	--	--	--	--	--	uncharacterized protein LOC109777052 [Aegilops tauschii subsp. tauschii]
subcluster_15	gene1781	LOC109777055	2.54334	6.99768	4.23986	14.4444	3.60502	9.38424	1.46851	10.0764	--	--	Molecular Function: protein serine/threonine kinase activity (GO:0004674);; Molecular Function: ATP binding (GO:0005524);; Cellular Component: plasma membrane (GO:0005886);; Biological Process: protein phosphorylation (GO:0006468);; Cellular Component: integral component of membrane (GO:0016021);;	--	--	--	--	Protein kinase domain;; Thaumatin family;; Protein tyrosine kinase	G-type lectin S-receptor-like serine/threonine-protein kinase SD2-5 OS=Arabidopsis thaliana OX=3702 GN=SD25 PE=1 SV=1	T	Signal transduction mechanisms	G-type lectin S-receptor-like serine/threonine-protein kinase SD2-5 [Aegilops tauschii subsp. tauschii]
subcluster_15	gene18290	LOC109778136	3.03035	3.1519	3.6067	5.87224	1.91585	4.63835	1.84065	4.84699	[K]	Transcription	Cellular Component: integral component of membrane (GO:0016021);; Molecular Function: kinase activity (GO:0016301);; Biological Process: phosphorylation (GO:0016310);;	--	--	--	--	Leucine rich repeat;; Leucine Rich repeats (2 copies);; Leucine Rich Repeat;; Leucine rich repeat N-terminal domain	LRR receptor-like serine/threonine-protein kinase EFR OS=Arabidopsis thaliana OX=3702 GN=EFR PE=1 SV=1	S	Function unknown	putative receptor-like protein kinase At3g47110 isoform X2 [Aegilops tauschii subsp. tauschii]
subcluster_15	gene19412	LOC109779372	1.49071	2.01241	1.50723	2.3188	1.3357	2.01118	0.434041	1.69455	--	--	Cellular Component: membrane (GO:0016020);;	--	--	--	--	Domain of unknown function (DUF4220);; Protein of unknown function, DUF594	--	S	Function unknown	uncharacterized protein LOC109779372 isoform X1 [Aegilops tauschii subsp. tauschii]
subcluster_15	gene19573	LOC109779552	1.04689	2.77013	1.39977	3.4284	1.66388	3.24073	0.627603	3.36286	[T]	Signal transduction mechanisms	Molecular Function: protein serine/threonine kinase activity (GO:0004674);; Molecular Function: ATP binding (GO:0005524);; Cellular Component: mitochondrion (GO:0005739);; Biological Process: protein phosphorylation (GO:0006468);; Cellular Component: integral component of membrane (GO:0016021);; Molecular Function: carbohydrate binding (GO:0030246);;	--	--	--	--	Legume lectin domain;; Protein tyrosine kinase;; Protein kinase domain	Probable L-type lectin-domain containing receptor kinase S.5 OS=Arabidopsis thaliana OX=3702 GN=LECRKS5 PE=2 SV=1	T	Signal transduction mechanisms	probable L-type lectin-domain containing receptor kinase S.5 [Aegilops tauschii subsp. tauschii]
subcluster_15	gene19657	LOC109779655	22.0243	37.2537	17.5367	45.9886	17.2625	43.0926	11.3722	49.5681	--	--	Cellular Component: integral component of membrane (GO:0016021);; Biological Process: nitrogen compound transport (GO:0071705);;	--	--	--	--	Ureide permease;; Sugar transport protein	Ureide permease 2 OS=Arabidopsis thaliana OX=3702 GN=UPS2 PE=1 SV=2	S	Function unknown	ureide permease 1-like [Aegilops tauschii subsp. tauschii]
subcluster_15	gene19929	LOC109779979	4.56302	7.54792	5.41905	10.475	3.98045	7.62507	4.5776	9.64742	--	--	Molecular Function: GTPase activity (GO:0003924);; Molecular Function: GTP binding (GO:0005525);;	--	--	[UR]	Intracellular trafficking, secretion, and vesicular transport;; General function prediction only	Coronavirus NSP13	Dynamin-related protein 1E OS=Arabidopsis thaliana OX=3702 GN=DRP1E PE=1 SV=1	S	Function unknown	dynamin-related protein 1E-like [Aegilops tauschii subsp. tauschii]
subcluster_15	gene20363	LOC109780465	28.9503	41.7136	21.6256	50.2144	9.15882	23.3862	18.788	48.6935	[E]	Amino acid transport and metabolism	Biological Process: urea cycle (GO:0000050);; Molecular Function: arginase activity (GO:0004053);; Cellular Component: mitochondrion (GO:0005739);; Biological Process: arginine catabolic process (GO:0006527);; Molecular Function: manganese ion binding (GO:0030145);;	K01476|0|sbi:SORBI_06g000580|K01476 arginase [EC:3.5.3.1] | (RefSeq) SORBIDRAFT_06g000580, Sb06g000580; hypothetical protein	Arginine biosynthesis (ko00220);; Arginine and proline metabolism (ko00330);; Biosynthesis of amino acids (ko01230)	[E]	Amino acid transport and metabolism	Arginase family	Arginase 1, mitochondrial OS=Oryza sativa subsp. indica OX=39946 GN=B0616E02-H0507E05.7 PE=1 SV=1	E	Amino acid transport and metabolism	arginase protein [Triticum aestivum]
subcluster_15	gene21142	LOC109781337	0.731529	1.2604	0.704456	1.79127	0.848553	1.47039	0.399269	1.76126	[K]	Transcription	Cellular Component: integral component of membrane (GO:0016021);; Molecular Function: kinase activity (GO:0016301);; Biological Process: phosphorylation (GO:0016310);;	--	--	[R]	General function prediction only	Leucine rich repeat;; Leucine Rich repeats (2 copies);; Leucine Rich Repeat;; Leucine rich repeat N-terminal domain;; Leucine Rich repeat	Probable leucine-rich repeat receptor-like protein kinase At1g35710 OS=Arabidopsis thaliana OX=3702 GN=At1g35710 PE=2 SV=1	S	Function unknown	probable leucine-rich repeat receptor-like protein kinase At1g35710 [Aegilops tauschii subsp. tauschii]
subcluster_15	gene21455	LOC109781672	9.57506	15.8318	10.3458	20.514	9.18804	13.7132	7.28976	16.3944	--	--	--	--	--	--	--	--	--	S	Function unknown	uncharacterized protein LOC109781672 [Aegilops tauschii subsp. tauschii]
subcluster_15	gene21524	LOC109781745	80.5818	121.211	74.9133	146.4	75.1887	115.973	50.3559	131.025	[E]	Amino acid transport and metabolism	Molecular Function: transporter activity (GO:0005215);; Biological Process: transport (GO:0006810);; Cellular Component: integral component of membrane (GO:0016021);;	--	--	[E]	Amino acid transport and metabolism	POT family	Protein NRT1/ PTR FAMILY 2.11 OS=Arabidopsis thaliana OX=3702 GN=NPF2.11 PE=1 SV=1	E	Amino acid transport and metabolism	protein NRT1/ PTR FAMILY 2.11-like [Aegilops tauschii subsp. tauschii]
subcluster_15	gene21938	LOC109782206	75.9023	79.2572	58.7448	117.154	54.0771	79.0625	36.0887	85.1457	[V]	Defense mechanisms	Molecular Function: ATP binding (GO:0005524);; Cellular Component: integral component of membrane (GO:0016021);; Molecular Function: ATPase activity, coupled to transmembrane movement of substances (GO:0042626);; Biological Process: transmembrane transport (GO:0055085);;	--	--	[Q]	Secondary metabolites biosynthesis, transport and catabolism	ABC transporter transmembrane region;; ABC transporter;; 50S ribosome-binding GTPase	ABC transporter C family member 2 OS=Arabidopsis thaliana OX=3702 GN=ABCC2 PE=1 SV=2	V	Defense mechanisms	ABC transporter C family member 2-like [Aegilops tauschii subsp. tauschii]
subcluster_15	gene22412	LOC109782729	1.22074	2.83237	2.39578	6.17289	0.618526	2.33136	1.17917	4.70043	[K]	Transcription	Cellular Component: membrane (GO:0016020);;	--	--	[R]	General function prediction only	Leucine rich repeat;; Leucine Rich repeats (2 copies);; Leucine Rich Repeat;; Leucine rich repeat N-terminal domain;; Leucine Rich repeat	Receptor-like protein EIX2 OS=Solanum lycopersicum OX=4081 GN=EIX2 PE=1 SV=2	S	Function unknown	LRR receptor-like serine/threonine-protein kinase FLS2 [Aegilops tauschii subsp. tauschii]
subcluster_15	gene23068	LOC109783468	1.92576	4.53403	1.01444	6.5443	1.7131	4.46532	1.65182	4.69438	--	--	Molecular Function: zinc ion binding (GO:0008270);; Cellular Component: integral component of membrane (GO:0016021);;	--	--	[A]	RNA processing and modification	Protein of unknown function (DUF3675);; RING-variant domain	Probable E3 ubiquitin ligase SUD1 OS=Arabidopsis thaliana OX=3702 GN=SUD1 PE=1 SV=1	O	Posttranslational modification, protein turnover, chaperones	uncharacterized protein LOC109783468 isoform X1 [Aegilops tauschii subsp. tauschii]
subcluster_15	gene23099	LOC109783499	12.4636	13.9949	12.6207	26.1809	7.36695	16.6822	8.50309	20.4123	[E]	Amino acid transport and metabolism	Molecular Function: aminopeptidase activity (GO:0004177);; Biological Process: proteolysis (GO:0006508);; Molecular Function: metalloexopeptidase activity (GO:0008235);; Cellular Component: chloroplast (GO:0009507);; Molecular Function: manganese ion binding (GO:0030145);;	K01255|0|bdi:100840631|K01255 leucyl aminopeptidase [EC:3.4.11.1] | (RefSeq) leucine aminopeptidase 2, chloroplastic-like	Glutathione metabolism (ko00480)	[R]	General function prediction only	Cytosol aminopeptidase family, catalytic domain;; Cytosol aminopeptidase family, N-terminal domain	Leucine aminopeptidase 2, chloroplastic OS=Oryza sativa subsp. japonica OX=39947 GN=Os02g0794700 PE=2 SV=1	E	Amino acid transport and metabolism	leucine aminopeptidase 2, chloroplastic-like isoform X1 [Aegilops tauschii subsp. tauschii]
subcluster_15	gene23133	LOC109783540	3.03993	6.69149	4.13006	6.12649	4.49962	5.38809	3.03616	6.86649	--	--	Molecular Function: zinc ion binding (GO:0008270);; Cellular Component: integral component of membrane (GO:0016021);; Molecular Function: protein-cysteine S-palmitoyltransferase activity (GO:0019706);;	K18932|0|bdi:100846572|K18932 palmitoyltransferase [EC:2.3.1.225] | (RefSeq) protein S-acyltransferase 11	--	[R]	General function prediction only	DHHC palmitoyltransferase	Protein S-acyltransferase 11 OS=Arabidopsis thaliana OX=3702 GN=PAT11 PE=2 SV=1	S	Function unknown	protein S-acyltransferase 11 [Aegilops tauschii subsp. tauschii]
subcluster_15	gene23234	LOC109783670	5.26509	5.54132	3.16766	7.52088	4.09058	6.10906	2.34602	7.20157	--	--	Molecular Function: protein serine/threonine kinase activity (GO:0004674);; Molecular Function: ATP binding (GO:0005524);; Biological Process: protein phosphorylation (GO:0006468);;	K17302|4.49166e-114|sita:101766045|K17302 coatomer subunit beta' | (RefSeq) probable serine/threonine-protein kinase GCN2	--	[T]	Signal transduction mechanisms	Protein kinase domain;; Protein tyrosine kinase;; NB-ARC domain	Cysteine-rich receptor-like protein kinase 10 OS=Arabidopsis thaliana OX=3702 GN=CRK10 PE=1 SV=3	S	Function unknown	uncharacterized protein LOC109783670 [Aegilops tauschii subsp. tauschii]
subcluster_15	gene23426	LOC109783865	6.97409	9.21055	7.30455	11.4546	5.71336	8.90359	4.18204	9.30698	[T]	Signal transduction mechanisms	Molecular Function: ubiquitin-protein transferase activity (GO:0004842);; Cellular Component: nucleus (GO:0005634);; Cellular Component: plastid (GO:0009536);; Biological Process: defense response, incompatible interaction (GO:0009814);; Biological Process: protein ubiquitination (GO:0016567);; Molecular Function: ligase activity (GO:0016874);;	--	--	[S]	Function unknown	U-box domain;; Armadillo/beta-catenin-like repeat;; Armadillo-like	U-box domain-containing protein 4 OS=Oryza sativa subsp. japonica OX=39947 GN=PUB4 PE=2 SV=1	S	Function unknown	U-box domain-containing protein 4 [Aegilops tauschii subsp. tauschii]
subcluster_15	gene24167	LOC109784664	8.37777	17.5999	11.4105	21.3658	10.6341	17.3198	4.11367	15.6072	--	--	Cellular Component: heterochromatin (GO:0000792);; Cellular Component: nucleus (GO:0005634);; Biological Process: regulation of transcription, DNA-templated (GO:0006355);; Molecular Function: histone demethylase activity (H3-K9 specific) (GO:0032454);; Biological Process: histone H3-K9 demethylation (GO:0033169);; Biological Process: positive regulation of gene expression, epigenetic (GO:0045815)…	--	--	[R]	General function prediction only	JmjC domain, hydroxylase;; jmjN domain;; C5HC2 zinc finger	Lysine-specific demethylase JMJ706 OS=Oryza sativa subsp. japonica OX=39947 GN=JMJ706 PE=2 SV=1	S	Function unknown	lysine-specific demethylase JMJ706-like [Aegilops tauschii subsp. tauschii]
subcluster_15	gene24223	LOC109784727	2.86221	4.77656	3.05288	7.23858	2.83117	5.97179	2.20851	6.89336	[R]	General function prediction only	Molecular Function: triglyceride lipase activity (GO:0004806);; Cellular Component: integral component of membrane (GO:0016021);; Biological Process: lipid catabolic process (GO:0016042);;	K14674|0|bdi:100825185|K14674 TAG lipase / steryl ester hydrolase / phospholipase A2 / LPA acyltransferase [EC:3.1.1.3 3.1.1.13 3.1.1.4 2.3.1.51] | (RefSeq) triacylglycerol lipase SDP1-like	Steroid biosynthesis (ko00100);; Glycerolipid metabolism (ko00561);; Glycerophospholipid metabolism (ko00564);; Ether lipid metabolism (ko00565);; Arachidonic acid metabolism (ko00590);; Linoleic acid metabolism (ko00591);; alpha-Linolenic acid metabolism (ko00592)	[R]	General function prediction only	Domain of unknown function (DUF3336);; Patatin-like phospholipase	Triacylglycerol lipase SDP1 OS=Arabidopsis thaliana OX=3702 GN=SDP1 PE=1 SV=1	S	Function unknown	triacylglycerol lipase SDP1-like [Aegilops tauschii subsp. tauschii]
subcluster_15	gene24887	LOC109785452	12.5569	15.7386	11.8126	19.6989	10.8615	16.8684	7.72149	16.2371	[K]	Transcription	Molecular Function: protein serine/threonine kinase activity (GO:0004674);; Molecular Function: ATP binding (GO:0005524);; Biological Process: protein phosphorylation (GO:0006468);; Cellular Component: integral component of membrane (GO:0016021);;	--	--	--	--	Protein kinase domain;; Protein tyrosine kinase;; Leucine rich repeat;; Leucine Rich repeats (2 copies);; Leucine Rich Repeat;; Leucine rich repeat N-terminal domain	LRR receptor-like serine/threonine-protein kinase RPK2 OS=Arabidopsis thaliana OX=3702 GN=RPK2 PE=2 SV=1	S	Function unknown	LRR receptor-like serine/threonine-protein kinase RPK2 [Aegilops tauschii subsp. tauschii]
subcluster_15	gene24947	LOC109785517	41.866	64.3848	38.7189	86.1558	29.7284	70.2678	27.8281	82.0633	--	--	Cellular Component: chloroplast stroma (GO:0009570);;	--	--	--	--	Protein of unknown function (DUF760)	UV-B-induced protein At3g17800, chloroplastic OS=Arabidopsis thaliana OX=3702 GN=At3g17800 PE=2 SV=1	S	Function unknown	UV-B-induced protein At3g17800, chloroplastic [Aegilops tauschii subsp. tauschii]
subcluster_15	gene2495	LOC109784777	1.59165	2.6108	2.0154	2.16531	1.05812	2.48185	0.534401	1.69074	[K]	Transcription	Molecular Function: protein serine/threonine kinase activity (GO:0004674);; Molecular Function: ATP binding (GO:0005524);; Biological Process: protein phosphorylation (GO:0006468);; Cellular Component: integral component of membrane (GO:0016021);;	--	--	[R]	General function prediction only	Leucine rich repeat;; Leucine Rich repeats (2 copies);; Leucine Rich Repeat;; Leucine rich repeat N-terminal domain;; FNIP Repeat	Receptor-like protein 2 OS=Arabidopsis thaliana OX=3702 GN=RLP2 PE=2 SV=1	S	Function unknown	receptor-like protein 2 [Aegilops tauschii subsp. tauschii]
subcluster_15	gene25025	LOC109785604	1.15117	3.02376	1.82768	3.94319	1.55534	3.95796	1.08422	3.3922	--	--	Molecular Function: protein kinase activity (GO:0004672);; Molecular Function: ATP binding (GO:0005524);; Biological Process: protein phosphorylation (GO:0006468);; Cellular Component: integral component of membrane (GO:0016021);;	--	--	--	--	Protein tyrosine kinase;; Protein kinase domain;; Salt stress response/antifungal	Putative cysteine-rich receptor-like protein kinase 20 OS=Arabidopsis thaliana OX=3702 GN=CRK20 PE=2 SV=2	T	Signal transduction mechanisms	putative cysteine-rich receptor-like protein kinase 20 [Aegilops tauschii subsp. tauschii]
subcluster_15	gene25043	LOC109785623	1.2698	5.03679	1.53112	7.43017	1.44604	5.65621	0.533855	3.87559	--	--	--	--	--	--	--	--	Flowering-promoting factor 1-like protein 4 OS=Oryza sativa subsp. japonica OX=39947 GN=Os04g0282400 PE=3 SV=1	S	Function unknown	flowering-promoting factor 1-like protein 4 [Aegilops tauschii subsp. tauschii]
subcluster_15	gene25771	LOC109786434	8.04689	33.709	9.44349	60.9318	3.90229	19.5804	6.988	38.7729	--	--	Molecular Function: phosphatidylethanolamine binding (GO:0008429);; Biological Process: regulation of flower development (GO:0009909);; Biological Process: photoperiodism, flowering (GO:0048573);;	K16223|4.03944e-102|bdi:100838275|K16223 protein FLOWERING LOCUS T | (RefSeq) FTL1; protein HEADING DATE 3A-like	Circadian rhythm - plant (ko04712)	[R]	General function prediction only	Phosphatidylethanolamine-binding protein	Protein HEADING DATE 3A OS=Oryza sativa subsp. japonica OX=39947 GN=HD3A PE=1 SV=1	S	Function unknown	protein RICE FLOWERING LOCUS T 1-like [Aegilops tauschii subsp. tauschii]
subcluster_15	gene25825	LOC109786498	5.62858	7.82917	6.20075	8.28685	5.01866	7.15659	3.87686	9.51927	[R]	General function prediction only	--	--	--	[S]	Function unknown	Beige/BEACH domain;; WD domain, G-beta repeat;; PH domain associated with Beige/BEACH	Protein SPIRRIG OS=Arabidopsis thaliana OX=3702 GN=SPI PE=1 SV=1	S	Function unknown	protein SPIRRIG [Aegilops tauschii subsp. tauschii]
subcluster_15	gene26372	LOC109787100	28.078	28.7005	31.7117	54.6106	21.3256	41.9448	17.8357	46.4341	[P]	Inorganic ion transport and metabolism	Molecular Function: calcium-transporting ATPase activity (GO:0005388);; Molecular Function: calmodulin binding (GO:0005516);; Molecular Function: ATP binding (GO:0005524);; Cellular Component: integral component of plasma membrane (GO:0005887);; Cellular Component: intracellular membrane-bounded organelle (GO:0043231);; Molecular Function: metal ion binding (GO:0046872);; Biological Process: calc…	K01537|0|bdi:100835786|K01537 Ca2+-transporting ATPase [EC:3.6.3.8] | (RefSeq) probable calcium-transporting ATPase 4, plasma membrane-type	--	[P]	Inorganic ion transport and metabolism	Cation transporting ATPase, C-terminus;; E1-E2 ATPase;; Ca2+-ATPase N terminal autoinhibitory domain;; haloacid dehalogenase-like hydrolase;; Cation transport ATPase (P-type);; Cation transporter/ATPase, N-terminus;; haloacid dehalogenase-like hydrolase	Probable calcium-transporting ATPase 9, plasma membrane-type OS=Oryza sativa subsp. japonica OX=39947 GN=ACA9 PE=3 SV=1	P	Inorganic ion transport and metabolism	probable calcium-transporting ATPase 4, plasma membrane-type [Aegilops tauschii subsp. tauschii]
subcluster_15	gene26474	LOC109787214	16.628	29.8178	22.3573	68.8833	9.38197	36.1325	7.75571	56.337	[R]	General function prediction only	Molecular Function: transcription coactivator activity (GO:0003713);; Cellular Component: nucleus (GO:0005634);; Cellular Component: mitochondrion (GO:0005739);; Cellular Component: cytosol (GO:0005829);; Biological Process: regulation of transcription from RNA polymerase II promoter (GO:0006357);; Molecular Function: glyoxalase III activity (GO:0019172);; Biological Process: methylglyoxal catabo…	K03152|8.6882e-25|sita:101779618|K03152 4-methyl-5(b-hydroxyethyl)-thiazole monophosphate biosynthesis | (RefSeq) protein DJ-1 homolog A-like	--	[RV]	General function prediction only;; Defense mechanisms	DJ-1/PfpI family	Protein DJ-1 homolog C OS=Arabidopsis thaliana OX=3702 GN=DJ1C PE=2 SV=1	S	Function unknown	protein DJ-1 homolog B-like [Aegilops tauschii subsp. tauschii]
subcluster_15	gene26542	LOC109787311	2.99009	3.6245	2.29216	3.22959	2.18041	3.71709	1.11897	3.4602	--	--	--	--	--	--	--	--	--	S	Function unknown	uncharacterized protein LOC109787311 isoform X1 [Aegilops tauschii subsp. tauschii]
subcluster_15	gene2658	LOC109786634	239.477	306.832	211.725	380.297	86.5118	291.424	132.188	289.772	--	--	Cellular Component: chloroplast (GO:0009507);;	--	--	--	--	PAP_fibrillin	Probable plastid-lipid-associated protein 2, chloroplastic OS=Oryza sativa subsp. japonica OX=39947 GN=PAP2 PE=2 SV=1	S	Function unknown	probable plastid-lipid-associated protein 2, chloroplastic [Aegilops tauschii subsp. tauschii]
subcluster_15	gene2701	LOC109787160	11.884	22.0273	8.79301	19.4233	10.1185	23.4051	7.44554	19.3258	--	--	Molecular Function: nucleoside transmembrane transporter activity (GO:0005337);; Cellular Component: integral component of membrane (GO:0016021);; Biological Process: nucleoside transmembrane transport (GO:1901642);;	K15014|0|bdi:100846581|K15014 solute carrier family 29 (equilibrative nucleoside transporter), member 1/2/3 | (RefSeq) equilibrative nucleotide transporter 3-like	--	[F]	Nucleotide transport and metabolism	Nucleoside transporter	Equilibrative nucleotide transporter 3 OS=Arabidopsis thaliana OX=3702 GN=ENT3 PE=1 SV=1	S	Function unknown	equilibrative nucleotide transporter 3-like [Aegilops tauschii subsp. tauschii]
subcluster_15	gene27149	LOC109731718	11.6675	61.0959	4.95308	74.9381	4.66252	44.9759	5.68505	56.818	[C]	Energy production and conversion	Molecular Function: isocitrate lyase activity (GO:0004451);; Biological Process: glyoxylate cycle (GO:0006097);; Biological Process: tricarboxylic acid cycle (GO:0006099);; Cellular Component: glyoxysome (GO:0009514);; Molecular Function: metal ion binding (GO:0046872);; Molecular Function: transferase activity, transferring acyl groups, acyl groups converted into alkyl on transfer (GO:0046912);;	K01637|0|bdi:100841104|K01637 isocitrate lyase [EC:4.1.3.1] | (RefSeq) isocitrate lyase	Glyoxylate and dicarboxylate metabolism (ko00630);; Carbon metabolism (ko01200)	[C]	Energy production and conversion	Isocitrate lyase family;; Phosphoenolpyruvate phosphomutase	Isocitrate lyase OS=Oryza sativa subsp. japonica OX=39947 GN=ICL PE=1 SV=1	C	Energy production and conversion	isocitrate lyase [Aegilops tauschii subsp. tauschii]
subcluster_15	gene28002	LOC109732654	0.545058	1.10212	1.00169	1.67978	0.60851	1.16309	0.399381	1.737	--	--	Cellular Component: mitochondrion (GO:0005739);;	--	--	--	--	BAR domain of APPL family	Uncharacterized protein At2g33490 OS=Arabidopsis thaliana OX=3702 GN=At2g33490 PE=4 SV=2	S	Function unknown	uncharacterized protein At2g33490-like [Aegilops tauschii subsp. tauschii]
subcluster_15	gene28668	LOC109733398	9.38265	34.2554	4.52567	26.3647	6.03792	32.6085	6.33457	30.8268	--	--	Cellular Component: plastid (GO:0009536);;	--	--	--	--	Protein of unknown function (DUF1997)	--	S	Function unknown	uncharacterized protein LOC109733398 [Aegilops tauschii subsp. tauschii]
subcluster_15	gene2867	LOC109732824	13.5708	34.1872	21.61	41.5331	21.6883	33.9961	10.1821	30.8635	--	--	--	--	--	--	--	Probable zinc-ribbon domain	Protein ENHANCED DISEASE RESISTANCE 4 OS=Arabidopsis thaliana OX=3702 GN=EDR4 PE=1 SV=1	S	Function unknown	protein ENHANCED DISEASE RESISTANCE 4-like [Aegilops tauschii subsp. tauschii]
subcluster_15	gene29222	LOC109734025	29.4092	40.8968	19.2105	36.7483	15.3052	35.4862	13.5931	33.5891	[C]	Energy production and conversion	Molecular Function: fatty-acyl-CoA binding (GO:0000062);; Molecular Function: acyl-CoA dehydrogenase activity (GO:0003995);; Molecular Function: copper ion binding (GO:0005507);; Cellular Component: mitochondrial matrix (GO:0005759);; Molecular Function: electron carrier activity (GO:0009055);; Biological Process: fatty acid beta-oxidation using acyl-CoA dehydrogenase (GO:0033539);; Molecular Fun…	K03522|0|bdi:100829269|K03522 electron transfer flavoprotein alpha subunit | (RefSeq) electron transfer flavoprotein subunit alpha, mitochondrial	--	[C]	Energy production and conversion	Electron transfer flavoprotein domain;; Electron transfer flavoprotein FAD-binding domain	Electron transfer flavoprotein subunit alpha, mitochondrial OS=Oryza sativa subsp. japonica OX=39947 GN=ETFA PE=2 SV=1	C	Energy production and conversion	electron transfer flavoprotein subunit alpha, mitochondrial [Aegilops tauschii subsp. tauschii]
subcluster_15	gene2939	LOC109733556	34.9091	58.1111	36.1194	72.0119	45.5623	59.742	26.7802	73.6359	[M]	Cell wall/membrane/envelope biogenesis	Cellular Component: integral component of membrane (GO:0016021);;	K08678|0|sita:101771995|K08678 UDP-glucuronate decarboxylase [EC:4.1.1.35] | (RefSeq) UDP-glucuronic acid decarboxylase 2	Starch and sucrose metabolism (ko00500);; Amino sugar and nucleotide sugar metabolism (ko00520)	[GM]	Carbohydrate transport and metabolism;; Cell wall/membrane/envelope biogenesis	GDP-mannose 4,6 dehydratase;; NAD dependent epimerase/dehydratase family;; 3-beta hydroxysteroid dehydrogenase/isomerase family;; Male sterility protein;; RmlD substrate binding domain;; Polysaccharide biosynthesis protein	UDP-glucuronic acid decarboxylase 4 OS=Arabidopsis thaliana OX=3702 GN=UXS4 PE=2 SV=1	M	Cell wall/membrane/envelope biogenesis	UDP-glucuronic acid decarboxylase 2-like [Aegilops tauschii subsp. tauschii]
subcluster_15	gene30014	LOC109734901	36.6444	82.1157	39.1646	94.0359	44.167	79.3056	34.831	60.3099	[T]	Signal transduction mechanisms	Molecular Function: protein serine/threonine phosphatase activity (GO:0004722);; Biological Process: protein dephosphorylation (GO:0006470);; Cellular Component: plastid (GO:0009536);; Cellular Component: membrane (GO:0016020);; Molecular Function: metal ion binding (GO:0046872);;	--	--	[T]	Signal transduction mechanisms	Protein phosphatase 2C;; Stage II sporulation protein E (SpoIIE)	Probable protein phosphatase 2C 32 OS=Oryza sativa subsp. japonica OX=39947 GN=Os03g0292100 PE=2 SV=1	T	Signal transduction mechanisms	probable protein phosphatase 2C 32 [Aegilops tauschii subsp. tauschii]
subcluster_15	gene30052	LOC109734944	60.4013	125.524	55.4673	222.191	46.816	151.97	37.8042	166.027	[O]	Posttranslational modification, protein turnover, chaperones	Molecular Function: cysteine-type endopeptidase activity (GO:0004197);; Cellular Component: extracellular space (GO:0005615);; Cellular Component: lysosome (GO:0005764);; Biological Process: proteolysis involved in cellular protein catabolic process (GO:0051603);;	K01373|0|bdi:100822914|K01373 cathepsin F [EC:3.4.22.41] | (RefSeq) cysteine proteinase 1-like	--	[O]	Posttranslational modification, protein turnover, chaperones	Papain family cysteine protease;; Cathepsin propeptide inhibitor domain (I29)	Cysteine proteinase 1 OS=Zea mays OX=4577 GN=CCP1 PE=2 SV=1	O	Posttranslational modification, protein turnover, chaperones	cysteine proteinase 1-like [Aegilops tauschii subsp. tauschii]
subcluster_15	gene30309	LOC109735232	3.37313	21.0136	3.39721	24.0799	4.0542	16.0227	4.42133	18.4967	--	--	--	K10523|0|bdi:100830848|K10523 speckle-type POZ protein | (RefSeq) BTB/POZ domain-containing protein At1g55760	--	[DR]	Cell cycle control, cell division, chromosome partitioning;; General function prediction only	BTB/POZ domain	BTB/POZ domain-containing protein At1g55760 OS=Arabidopsis thaliana OX=3702 GN=At1g55760 PE=2 SV=1	S	Function unknown	BTB/POZ domain-containing protein At1g55760 [Aegilops tauschii subsp. tauschii]
subcluster_15	gene30674	LOC109735638	19.7189	33.7937	17.1312	35.7207	19.2521	31.9254	15.0803	33.1807	--	--	Cellular Component: integral component of membrane (GO:0016021);;	--	--	[U]	Intracellular trafficking, secretion, and vesicular transport	Endomembrane protein 70	Transmembrane 9 superfamily member 12 OS=Arabidopsis thaliana OX=3702 GN=TMN12 PE=2 SV=1	S	Function unknown	transmembrane 9 superfamily member 12-like [Aegilops tauschii subsp. tauschii]
subcluster_15	gene30714	LOC109735680	1.09962	2.48333	0.969111	3.49293	0.739097	1.31696	1.11386	2.08461	--	--	Cellular Component: nucleus (GO:0005634);; Molecular Function: protein heterodimerization activity (GO:0046982);;	--	--	[K]	Transcription	Histone-like transcription factor (CBF/NF-Y) and archaeal histone;; Core histone H2A/H2B/H3/H4	Nuclear transcription factor Y subunit C-3 OS=Arabidopsis thaliana OX=3702 GN=NFYC3 PE=1 SV=1	K	Transcription	nuclear transcription factor Y subunit C-3-like [Aegilops tauschii subsp. tauschii]
subcluster_15	gene30842	LOC109735813	39.1068	47.2382	32.7895	67.9643	29.157	64.5856	25.4743	60.8766	--	--	Cellular Component: mitochondrion (GO:0005739);;	--	--	--	--	--	--	S	Function unknown	uncharacterized protein LOC109735813 [Aegilops tauschii subsp. tauschii]
subcluster_15	gene31010	LOC109735997	3.447	3.71695	2.05084	4.81562	1.2825	5.1191	2.03107	3.19919	--	--	Cellular Component: exocyst (GO:0000145);; Biological Process: exocytosis (GO:0006887);;	--	--	[U]	Intracellular trafficking, secretion, and vesicular transport	Exo70 exocyst complex subunit	Exocyst complex component EXO70E2 OS=Arabidopsis thaliana OX=3702 GN=EXO70E2 PE=1 SV=1	S	Function unknown	exocyst complex component EXO70B1-like [Aegilops tauschii subsp. tauschii]
subcluster_15	gene31432	LOC109736466	24.2685	31.7719	26.6552	51.0259	31.0173	31.3582	15.1105	45.9736	--	--	Cellular Component: integral component of membrane (GO:0016021);; Molecular Function: transferase activity, transferring glycosyl groups (GO:0016757);;	--	--	[S]	Function unknown	Protein of unknown function (DUF563)	--	S	Function unknown	uncharacterized protein LOC109736466 isoform X1 [Aegilops tauschii subsp. tauschii]
subcluster_15	gene31759	LOC109736814	2.92538	4.93919	3.30844	7.96707	3.61608	7.00348	3.25183	6.60643	[S]	Function unknown	Molecular Function: helicase activity (GO:0004386);; Molecular Function: ATP binding (GO:0005524);; Cellular Component: cytoplasm (GO:0005737);; Molecular Function: zinc ion binding (GO:0008270);; Biological Process: regulation of apoptotic process (GO:0042981);; Biological Process: negative regulation of mRNA splicing, via spliceosome (GO:0048025);;	--	--	[KL]	Transcription;; Replication, recombination and repair	SNF2 family N-terminal domain;; Helicase conserved C-terminal domain;; zinc-RING finger domain;; Zinc finger, C3HC4 type (RING finger)	Helicase-like transcription factor CHR28 OS=Arabidopsis thaliana OX=3702 GN=CHR28 PE=1 SV=1	L	Replication, recombination and repair	helicase-like transcription factor CHR28 [Aegilops tauschii subsp. tauschii]
subcluster_15	gene31774	LOC109736824	3.10412	5.2359	3.33343	5.73188	2.74352	4.02271	1.18328	3.11143	--	--	Molecular Function: sugar:proton symporter activity (GO:0005351);; Molecular Function: glucose transmembrane transporter activity (GO:0005355);; Cellular Component: integral component of plasma membrane (GO:0005887);; Biological Process: proton transport (GO:0015992);; Biological Process: glucose import (GO:0046323);; Biological Process: glucose transmembrane transport (GO:1904659);;	--	--	[R]	General function prediction only	--	Sugar transport protein MST1 OS=Oryza sativa subsp. japonica OX=39947 GN=MST1 PE=2 SV=1	G	Carbohydrate transport and metabolism	sugar transport protein 9-like [Aegilops tauschii subsp. tauschii]
subcluster_15	gene32468	LOC109737618	29.3614	102.85	19.626	105.876	12.2346	89.6399	17.157	82.4546	[R]	General function prediction only	Cellular Component: mitochondrion (GO:0005739);;	--	--	--	--	Domain of unknown function (DUF1338)	--	S	Function unknown	uncharacterized protein LOC109737618 [Aegilops tauschii subsp. tauschii]
subcluster_15	gene33171	LOC109738410	1.54067	4.09171	1.27076	4.58533	0.987963	3.19745	0.50705	1.98992	[M]	Cell wall/membrane/envelope biogenesis	Molecular Function: protein serine/threonine kinase activity (GO:0004674);; Molecular Function: ATP binding (GO:0005524);; Biological Process: protein phosphorylation (GO:0006468);; Cellular Component: integral component of membrane (GO:0016021);; Molecular Function: carbohydrate binding (GO:0030246);;	--	--	--	--	Legume lectin domain;; Protein tyrosine kinase;; Protein kinase domain	Probable L-type lectin-domain containing receptor kinase S.5 OS=Arabidopsis thaliana OX=3702 GN=LECRKS5 PE=2 SV=1	T	Signal transduction mechanisms	probable L-type lectin-domain containing receptor kinase S.5 [Aegilops tauschii subsp. tauschii]
subcluster_15	gene33804	LOC109739115	0.255719	1.25231	0.471967	1.38259	0.407066	0.594778	0.155178	0.910103	--	--	--	--	--	--	--	--	--	--	--	uncharacterized protein LOC109739115 [Aegilops tauschii subsp. tauschii]
subcluster_15	gene34308	LOC109739673	160.646	182.203	136.108	218.826	94.4629	159.469	87.1431	185.559	[O]	Posttranslational modification, protein turnover, chaperones	Molecular Function: cysteine-type endopeptidase activity (GO:0004197);; Cellular Component: extracellular space (GO:0005615);; Cellular Component: lysosome (GO:0005764);; Biological Process: regulation of catalytic activity (GO:0050790);; Biological Process: proteolysis involved in cellular protein catabolic process (GO:0051603);;	K01363|0|bdi:100828947|K01363 cathepsin B [EC:3.4.22.1] | (RefSeq) cathepsin B-like	--	[O]	Posttranslational modification, protein turnover, chaperones	Papain family cysteine protease;; Peptidase family C1 propeptide	Cathepsin B-like protease 2 OS=Arabidopsis thaliana OX=3702 GN=CATHB2 PE=2 SV=1	O	Posttranslational modification, protein turnover, chaperones	cathepsin B-like [Aegilops tauschii subsp. tauschii]
subcluster_15	gene34818	LOC109740234	53.9573	84.8194	58.3311	102.482	58.0117	83.3403	36.4509	89.9568	--	--	--	--	--	--	--	--	--	S	Function unknown	triadin-like isoform X1 [Aegilops tauschii subsp. tauschii]
subcluster_15	gene35130	LOC109740598	2.97797	7.11501	3.81609	12.3738	2.93403	9.25831	2.63684	8.58239	[QV]	Secondary metabolites biosynthesis, transport and catabolism;; Defense mechanisms	Molecular Function: monooxygenase activity (GO:0004497);; Molecular Function: iron ion binding (GO:0005506);; Cellular Component: integral component of membrane (GO:0016021);; Molecular Function: oxidoreductase activity, acting on paired donors, with incorporation or reduction of molecular oxygen (GO:0016705);; Molecular Function: heme binding (GO:0020037);; Biological Process: oxidation-reductio…	K20666|0|bdi:100831581|K20666 gibberellin 13-oxidase [EC:1.14.-.-] | (RefSeq) cytochrome P450 714B2	--	[QI]	Secondary metabolites biosynthesis, transport and catabolism;; Lipid transport and metabolism	Cytochrome P450	Cytochrome P450 714B2 OS=Oryza sativa subsp. japonica OX=39947 GN=CYP714B2 PE=1 SV=2	Q	Secondary metabolites biosynthesis, transport and catabolism	cytochrome P450 714B3-like [Aegilops tauschii subsp. tauschii]
subcluster_15	gene35236	LOC109740709	223.395	313.945	197.924	476.75	184.558	359.785	176.541	379.805	[O]	Posttranslational modification, protein turnover, chaperones	Molecular Function: cysteine-type endopeptidase activity (GO:0004197);; Cellular Component: extracellular space (GO:0005615);; Cellular Component: lysosome (GO:0005764);; Biological Process: proteolysis involved in cellular protein catabolic process (GO:0051603);;	K01373|0|bdi:100836576|K01373 cathepsin F [EC:3.4.22.41] | (RefSeq) cysteine proteinase 1	--	[O]	Posttranslational modification, protein turnover, chaperones	Papain family cysteine protease;; Cathepsin propeptide inhibitor domain (I29)	Cysteine proteinase 1 OS=Zea mays OX=4577 GN=CCP1 PE=2 SV=1	O	Posttranslational modification, protein turnover, chaperones	cysteine proteinase 1-like [Aegilops tauschii subsp. tauschii]
subcluster_15	gene35917	LOC109741470	12.4833	20.5505	13.0133	19.7557	9.76293	17.1584	9.02112	20.1375	--	--	Cellular Component: 1,3-beta-D-glucan synthase complex (GO:0000148);; Molecular Function: 1,3-beta-D-glucan synthase activity (GO:0003843);; Biological Process: (1->3)-beta-D-glucan biosynthetic process (GO:0006075);; Cellular Component: integral component of membrane (GO:0016021);;	K11000|0|bdi:100833658|K11000 callose synthase [EC:2.4.1.-] | (RefSeq) callose synthase 3-like	--	[M]	Cell wall/membrane/envelope biogenesis	1,3-beta-glucan synthase component;; 1,3-beta-glucan synthase subunit FKS1, domain-1;; Vta1 like	Callose synthase 3 OS=Arabidopsis thaliana OX=3702 GN=CALS3 PE=3 SV=3	S	Function unknown	callose synthase 3-like isoform X1 [Aegilops tauschii subsp. tauschii]
subcluster_15	gene36287	LOC109741882	34.0803	53.9966	30.2069	81.4684	22.8891	49.6905	34.2861	77.2825	[O]	Posttranslational modification, protein turnover, chaperones	Molecular Function: cysteine-type endopeptidase activity (GO:0004197);; Molecular Function: voltage-gated potassium channel activity (GO:0005249);; Cellular Component: extracellular space (GO:0005615);; Cellular Component: lysosome (GO:0005764);; Cellular Component: endoplasmic reticulum (GO:0005783);; Cellular Component: integral component of plasma membrane (GO:0005887);; Biological Process: re…	--	--	[O]	Posttranslational modification, protein turnover, chaperones	Papain family cysteine protease;; Cathepsin propeptide inhibitor domain (I29);; Granulin;; Peptidase C1-like family	Probable cysteine protease RD21B OS=Arabidopsis thaliana OX=3702 GN=RD21B PE=1 SV=1	O	Posttranslational modification, protein turnover, chaperones	low-temperature-induced cysteine proteinase [Aegilops tauschii subsp. tauschii]
subcluster_15	gene36416	LOC109742032	16.8473	21.1716	13.373	25.9326	12.0989	23.5482	12.231	27.8828	[F]	Nucleotide transport and metabolism	Molecular Function: xanthine dehydrogenase activity (GO:0004854);; Molecular Function: iron ion binding (GO:0005506);; Cellular Component: cytosol (GO:0005829);; Molecular Function: electron carrier activity (GO:0009055);; Biological Process: xanthine catabolic process (GO:0009115);; Molecular Function: oxidoreductase activity, acting on CH-OH group of donors (GO:0016614);; Molecular Function: ox…	K00106|0|bdi:100827961|K00106 xanthine dehydrogenase/oxidase [EC:1.17.1.4 1.17.3.2] | (RefSeq) xanthine dehydrogenase	Purine metabolism (ko00230);; Caffeine metabolism (ko00232);; Peroxisome (ko04146)	[F]	Nucleotide transport and metabolism	Molybdopterin-binding domain of aldehyde dehydrogenase;; FAD binding domain in molybdopterin dehydrogenase;; [2Fe-2S] binding domain;; Aldehyde oxidase and xanthine dehydrogenase, a/b hammerhead domain;; CO dehydrogenase flavoprotein C-terminal domain;; 2Fe-2S iron-sulfur cluster binding domain	Xanthine dehydrogenase OS=Oryza sativa subsp. japonica OX=39947 GN=XDH PE=2 SV=1	F	Nucleotide transport and metabolism	xanthine dehydrogenase [Aegilops tauschii subsp. tauschii]
subcluster_15	gene36547	LOC109742147	19.3907	30.6858	14.603	48.8162	4.59585	28.6602	11.5955	31.0117	[T]	Signal transduction mechanisms	Molecular Function: calcium ion binding (GO:0005509);; Cellular Component: vacuole (GO:0005773);; Cellular Component: endoplasmic reticulum (GO:0005783);; Biological Process: stomatal movement (GO:0010118);; Cellular Component: monolayer-surrounded lipid storage body (GO:0012511);; Cellular Component: integral component of membrane (GO:0016021);; Biological Process: oxylipin metabolic process (GO…	K17991|2.25024e-140|osa:4336376|K17991 peroxygenase [EC:1.11.2.3] | (RefSeq) OsJ_15434, PXG; peroxygenase	Cutin, suberine and wax biosynthesis (ko00073)	--	--	Caleosin related protein	Peroxygenase OS=Oryza sativa subsp. japonica OX=39947 GN=PXG PE=2 SV=1	S	Function unknown	peroxygenase-like [Aegilops tauschii subsp. tauschii]
subcluster_15	gene36742	LOC109742405	18.3776	37.3205	20.1147	56.9773	18.1622	29.0795	25.2223	43.9756	[C]	Energy production and conversion	Molecular Function: malate dehydrogenase (decarboxylating) (NAD+) activity (GO:0004471);; Biological Process: malate metabolic process (GO:0006108);; Molecular Function: metal ion binding (GO:0046872);; Molecular Function: NAD binding (GO:0051287);; Biological Process: oxidation-reduction process (GO:0055114);;	K00029|0|bdi:100830323|K00029 malate dehydrogenase (oxaloacetate-decarboxylating)(NADP+) [EC:1.1.1.40] | (RefSeq) NADP-dependent malic enzyme-like	Pyruvate metabolism (ko00620);; Carbon fixation in photosynthetic organisms (ko00710);; Carbon metabolism (ko01200)	[C]	Energy production and conversion	Malic enzyme, NAD binding domain;; Malic enzyme, N-terminal domain	NADP-dependent malic enzyme OS=Vitis vinifera OX=29760 PE=2 SV=1	C	Energy production and conversion	NADP-dependent malic enzyme-like [Aegilops tauschii subsp. tauschii]
subcluster_15	gene36843	LOC109742521	5.36963	11.5132	7.14218	16.7806	6.09387	8.64554	4.47659	10.579	--	--	Cellular Component: 1,3-beta-D-glucan synthase complex (GO:0000148);; Molecular Function: 1,3-beta-D-glucan synthase activity (GO:0003843);; Biological Process: (1->3)-beta-D-glucan biosynthetic process (GO:0006075);; Cellular Component: integral component of membrane (GO:0016021);;	K11000|0|bdi:100827979|K11000 callose synthase [EC:2.4.1.-] | (RefSeq) callose synthase 12-like	--	[M]	Cell wall/membrane/envelope biogenesis	1,3-beta-glucan synthase component;; 1,3-beta-glucan synthase subunit FKS1, domain-1	Callose synthase 12 OS=Arabidopsis thaliana OX=3702 GN=CALS12 PE=2 SV=1	S	Function unknown	callose synthase 12-like [Aegilops tauschii subsp. tauschii]
subcluster_15	gene37438	LOC109743183	0.648748	1.39857	1.01158	3.19704	0.411113	2.31441	0.568535	2.22693	[QV]	Secondary metabolites biosynthesis, transport and catabolism;; Defense mechanisms	Molecular Function: monooxygenase activity (GO:0004497);; Molecular Function: iron ion binding (GO:0005506);; Biological Process: brassinosteroid homeostasis (GO:0010268);; Cellular Component: integral component of membrane (GO:0016021);; Biological Process: brassinosteroid metabolic process (GO:0016131);; Molecular Function: oxidoreductase activity, acting on paired donors, with incorporation or…	K15639|0|bdi:100843945|K15639 PHYB activation tagged suppressor 1 [EC:1.14.-.-] | (RefSeq) cytochrome P450 734A4-like	Brassinosteroid biosynthesis (ko00905)	[QI]	Secondary metabolites biosynthesis, transport and catabolism;; Lipid transport and metabolism	Cytochrome P450	Cytochrome P450 734A4 OS=Oryza sativa subsp. japonica OX=39947 GN=CYP734A4 PE=2 SV=1	Q	Secondary metabolites biosynthesis, transport and catabolism	cytochrome P450 734A4-like [Aegilops tauschii subsp. tauschii]
subcluster_15	gene37665	LOC109743437	2.63712	6.50318	2.35934	7.192	2.16129	6.1766	0.757313	4.57606	[T]	Signal transduction mechanisms	Biological Process: signal transduction (GO:0007165);; Cellular Component: integral component of membrane (GO:0016021);;	--	--	[R]	General function prediction only	Ankyrin repeats (3 copies);; Ankyrin repeats (many copies);; Domain of unknown function;; Ankyrin repeat;; Ankyrin repeat;; Ankyrin repeats (many copies)	Protein ACCELERATED CELL DEATH 6 OS=Arabidopsis thaliana OX=3702 GN=ACD6 PE=1 SV=1	S	Function unknown	ankyrin repeat-containing protein At2g01680-like [Aegilops tauschii subsp. tauschii]
subcluster_15	gene37713	LOC109743489	7.66995	13.4628	10.3478	20.2062	6.34099	14.9401	5.16557	14.2426	--	--	--	--	--	--	--	Salt stress response/antifungal	Cysteine-rich receptor-like protein kinase 10 OS=Oryza sativa subsp. japonica OX=39947 GN=CRK10 PE=2 SV=1	S	Function unknown	cysteine-rich receptor-like protein kinase 10 [Aegilops tauschii subsp. tauschii]
subcluster_15	gene37767	LOC109743553	1.5251	3.70086	1.52191	6.61102	1.26907	2.70816	0.822773	7.02597	--	--	--	--	--	--	--	--	--	S	Function unknown	uncharacterized protein LOC109743553 [Aegilops tauschii subsp. tauschii]
subcluster_15	gene3782	LOC109742559	12.0207	17.4143	11.8428	27.1941	9.36633	21.5914	7.44227	29.4775	--	--	Cellular Component: integral component of membrane (GO:0016021);;	--	--	[R]	General function prediction only	--	ATG8-interacting protein 1 OS=Arabidopsis thaliana OX=3702 GN=ATI1 PE=1 SV=2	V	Defense mechanisms	ATG8-interacting protein 1-like isoform X2 [Aegilops tauschii subsp. tauschii]
subcluster_15	gene38035	LOC109743862	25.0007	36.0355	20.77	42.3175	16.8788	38.5088	14.9578	37.2035	[Q]	Secondary metabolites biosynthesis, transport and catabolism	Molecular Function: urate oxidase activity (GO:0004846);; Cellular Component: mitochondrion (GO:0005739);; Cellular Component: peroxisome (GO:0005777);; Biological Process: purine nucleobase metabolic process (GO:0006144);; Biological Process: peroxisome organization (GO:0007031);; Biological Process: urate catabolic process (GO:0019628);; Biological Process: oxidation-reduction process (GO:00551…	K00365|0|bdi:100845980|K00365 urate oxidase [EC:1.7.3.3] | (RefSeq) uricase	Purine metabolism (ko00230);; Caffeine metabolism (ko00232)	[Q]	Secondary metabolites biosynthesis, transport and catabolism	Uricase	Uricase OS=Arabidopsis thaliana OX=3702 GN=At2g26230 PE=1 SV=2	Q	Secondary metabolites biosynthesis, transport and catabolism	uricase [Aegilops tauschii subsp. tauschii]
subcluster_15	gene38089	LOC109743913	144.05	315.289	76.2311	518.302	79.1398	515.045	130.987	405.834	[O]	Posttranslational modification, protein turnover, chaperones	Molecular Function: cysteine-type endopeptidase activity (GO:0004197);; Cellular Component: extracellular space (GO:0005615);; Cellular Component: lysosome (GO:0005764);; Biological Process: proteolysis involved in cellular protein catabolic process (GO:0051603);;	--	--	[O]	Posttranslational modification, protein turnover, chaperones	Papain family cysteine protease;; Cathepsin propeptide inhibitor domain (I29)	Senescence-specific cysteine protease SAG39 OS=Oryza sativa subsp. indica OX=39946 GN=OsI_14861 PE=3 SV=1	O	Posttranslational modification, protein turnover, chaperones	senescence-specific cysteine protease SAG39-like [Aegilops tauschii subsp. tauschii]
subcluster_15	gene38387	LOC109744245	1.58904	2.46045	2.69856	3.78938	1.35965	3.17182	1.08493	3.43869	--	--	--	--	--	[T]	Signal transduction mechanisms	NB-ARC domain	Disease resistance protein RPM1 OS=Arabidopsis thaliana OX=3702 GN=RPM1 PE=1 SV=1	S	Function unknown	putative disease resistance RPP13-like protein 3 [Aegilops tauschii subsp. tauschii]
subcluster_15	gene38388	LOC109744242	2.73645	3.80068	3.62061	4.27997	2.24307	3.56185	1.26938	3.63839	--	--	--	--	--	[T]	Signal transduction mechanisms	NB-ARC domain	Disease resistance protein RPP13 OS=Arabidopsis thaliana OX=3702 GN=RPP13 PE=2 SV=2	S	Function unknown	putative disease resistance RPP13-like protein 3 isoform X1 [Aegilops tauschii subsp. tauschii]
subcluster_15	gene38450	LOC109744321	26.5141	63.2871	42.5765	80.3479	47.7775	68.6716	21.209	65.7562	[G]	Carbohydrate transport and metabolism	Cellular Component: extracellular region (GO:0005576);; Molecular Function: cellulase activity (GO:0008810);; Biological Process: cellulose catabolic process (GO:0030245);; Biological Process: cell wall organization (GO:0071555);;	--	--	--	--	Glycosyl hydrolase family 9	Endoglucanase 7 OS=Oryza sativa subsp. japonica OX=39947 GN=GLU10 PE=2 SV=1	G	Carbohydrate transport and metabolism	endoglucanase 7-like [Aegilops tauschii subsp. tauschii]
subcluster_15	gene38556	LOC109744448	52.4751	54.6099	39.0451	72.8619	36.273	66.1752	23.113	59.8345	[T]	Signal transduction mechanisms	Cellular Component: chloroplast (GO:0009507);;	--	--	--	--	Protein of unknown function (DUF1350)	--	S	Function unknown	uncharacterized protein LOC109744448 [Aegilops tauschii subsp. tauschii]
subcluster_15	gene38916	LOC109744839	1.06507	1.39162	1.06379	2.8544	0.44468	1.4487	0.764218	1.72276	--	--	--	--	--	--	--	Leucine Rich repeats (2 copies);; NB-ARC domain	Disease resistance RPP13-like protein 4 OS=Arabidopsis thaliana OX=3702 GN=RPP13L4 PE=1 SV=2	S	Function unknown	uncharacterized protein LOC109744839 [Aegilops tauschii subsp. tauschii]
subcluster_15	gene38917	LOC109744838	0.446688	0.888034	0.805249	1.4388	0.36077	0.635539	0.386264	1.22627	[K]	Transcription	Molecular Function: ADP binding (GO:0043531);;	--	--	[T]	Signal transduction mechanisms	NB-ARC domain;; Leucine rich repeat;; Leucine Rich repeats (2 copies)	Putative disease resistance protein RGA1 OS=Solanum bulbocastanum OX=147425 GN=RGA1 PE=2 SV=2	S	Function unknown	putative disease resistance protein RGA1 [Aegilops tauschii subsp. tauschii]
subcluster_15	gene3894	LOC109743878	6.12143	9.70732	5.52424	14.2371	4.13429	7.14424	3.38903	8.55376	--	--	Molecular Function: aspartic-type endopeptidase activity (GO:0004190);; Biological Process: proteolysis (GO:0006508);; Cellular Component: plastid (GO:0009536);; Biological Process: protein catabolic process (GO:0030163);;	--	--	[O]	Posttranslational modification, protein turnover, chaperones	Xylanase inhibitor N-terminal;; Xylanase inhibitor C-terminal;; Eukaryotic aspartyl protease	Aspartic proteinase nepenthesin-1 OS=Nepenthes gracilis OX=150966 GN=nep1 PE=1 SV=1	O	Posttranslational modification, protein turnover, chaperones	aspartic proteinase nepenthesin-1-like [Aegilops tauschii subsp. tauschii]
subcluster_15	gene3908	LOC109744127	1.27443	3.99451	2.10134	5.15285	2.36707	4.24971	1.75512	5.43763	--	--	Molecular Function: hydrolase activity, hydrolyzing O-glycosyl compounds (GO:0004553);; Biological Process: carbohydrate metabolic process (GO:0005975);; Cellular Component: integral component of membrane (GO:0016021);; Molecular Function: polysaccharide binding (GO:0030247);; Cellular Component: anchored component of plasma membrane (GO:0046658);;	--	--	--	--	Glycosyl hydrolases family 17	Glucan endo-1,3-beta-glucosidase 14 OS=Arabidopsis thaliana OX=3702 GN=At2g27500 PE=1 SV=2	G	Carbohydrate transport and metabolism	glucan endo-1,3-beta-glucosidase 14-like isoform X2 [Aegilops tauschii subsp. tauschii]
subcluster_15	gene39340	LOC109745305	1.94044	6.23723	2.44197	6.1743	2.63135	6.49196	1.63795	5.24255	[T]	Signal transduction mechanisms	Molecular Function: protein serine/threonine kinase activity (GO:0004674);; Molecular Function: protein tyrosine kinase activity (GO:0004713);; Molecular Function: ATP binding (GO:0005524);; Cellular Component: plasma membrane (GO:0005886);; Biological Process: protein autophosphorylation (GO:0046777);;	--	--	[D]	Cell cycle control, cell division, chromosome partitioning	Protein kinase domain;; Protein tyrosine kinase;; Phosphotransferase enzyme family	Probable serine/threonine-protein kinase At1g54610 OS=Arabidopsis thaliana OX=3702 GN=At1g54610 PE=1 SV=1	T	Signal transduction mechanisms	probable serine/threonine-protein kinase At1g54610 [Aegilops tauschii subsp. tauschii]
subcluster_15	gene39687	LOC109745694	2.42778	3.96055	1.54058	5.73761	1.53052	4.90708	1.54247	4.61065	--	--	Biological Process: defense response to other organism (GO:0098542);;	--	--	--	--	--	Putative ripening-related protein 6 OS=Oryza sativa subsp. japonica OX=39947 GN=Os10g0489301 PE=3 SV=1	S	Function unknown	putative ripening-related protein 6 [Aegilops tauschii subsp. tauschii]
subcluster_15	gene39826	LOC109745839	0.403934	1.07233	0.261059	1.31199	0.160857	1.16487	0.882037	1.02888	--	--	--	--	--	--	--	VQ motif	--	S	Function unknown	uncharacterized protein LOC109745839 [Aegilops tauschii subsp. tauschii]
subcluster_15	gene40053	LOC109746099	4.7179	11.038	7.19926	12.3242	7.27815	9.43735	3.79091	8.90358	--	--	Molecular Function: magnesium ion transmembrane transporter activity (GO:0015095);; Biological Process: magnesium ion transport (GO:0015693);; Cellular Component: integral component of membrane (GO:0016021);; Biological Process: magnesium ion transmembrane transport (GO:1903830);;	--	--	[S]	Function unknown	Magnesium transporter NIPA	Probable magnesium transporter NIPA6 OS=Arabidopsis thaliana OX=3702 GN=At2g21120 PE=2 SV=1	S	Function unknown	probable magnesium transporter NIPA6 [Aegilops tauschii subsp. tauschii]
subcluster_15	gene40131	LOC109746184	72.5421	160.499	55.9222	282.923	51.5574	218.746	38.4504	229.373	[I]	Lipid transport and metabolism	Cellular Component: chloroplast (GO:0009507);; Biological Process: chlorophyll catabolic process (GO:0015996);; Molecular Function: pheophytinase activity (GO:0080124);;	--	--	[R]	General function prediction only	Alpha/beta hydrolase family;; alpha/beta hydrolase fold;; Serine aminopeptidase, S33;; Lipid-droplet associated hydrolase	Pheophytinase, chloroplastic OS=Arabidopsis thaliana OX=3702 GN=PPH PE=1 SV=1	S	Function unknown	pheophytinase, chloroplastic [Aegilops tauschii subsp. tauschii]
subcluster_15	gene40191	LOC109746254	7.07139	8.68983	6.77602	11.283	5.29166	8.75787	5.64994	10.9027	--	--	Biological Process: autophagosome assembly (GO:0000045);; Cellular Component: pre-autophagosomal structure (GO:0000407);; Biological Process: autophagy of mitochondrion (GO:0000422);; Cellular Component: extrinsic component of membrane (GO:0019898);; Biological Process: autophagy of nucleus (GO:0044804);;	K17906|0|bdi:100835901|K17906 autophagy-related protein 2 | (RefSeq) autophagy-related protein 2	--	[U]	Intracellular trafficking, secretion, and vesicular transport	Autophagy-related protein C terminal domain;; N-terminal region of Chorein or VPS13;; Autophagy-related protein 2 CAD motif	Autophagy-related protein 2 OS=Arabidopsis thaliana OX=3702 GN=ATG2 PE=2 SV=1	U	Intracellular trafficking, secretion, and vesicular transport	autophagy-related protein 2 [Aegilops tauschii subsp. tauschii]
subcluster_15	gene40525	LOC109746628	31.5616	43.4461	23.3779	54.8033	26.5787	52.7277	24.4247	49.3875	--	--	Molecular Function: DNA binding (GO:0003677);; Cellular Component: nucleus (GO:0005634);; Biological Process: regulation of transcription, DNA-templated (GO:0006355);;	--	--	--	--	No apical meristem (NAM) protein	NAC domain-containing protein 100 OS=Arabidopsis thaliana OX=3702 GN=NAC100 PE=2 SV=1	S	Function unknown	NAC domain-containing protein 92-like [Aegilops tauschii subsp. tauschii]
subcluster_15	gene40920	LOC109747057	45.2269	88.6176	33.7618	129.921	20.3584	86.9299	38.0061	66.5943	--	--	Molecular Function: nucleic acid binding (GO:0003676);; Molecular Function: endonuclease activity (GO:0004519);; Biological Process: DNA catabolic process (GO:0006308);; Biological Process: nucleic acid phosphodiester bond hydrolysis (GO:0090305);;	--	--	--	--	S1/P1 Nuclease	Endonuclease 4 OS=Arabidopsis thaliana OX=3702 GN=ENDO4 PE=3 SV=1	S	Function unknown	endonuclease 4-like [Aegilops tauschii subsp. tauschii]
subcluster_15	gene41131	LOC109747298	3.24125	7.12298	3.69264	10.1493	1.00715	5.6819	1.43409	5.65726	--	--	--	--	--	[R]	General function prediction only	F-box-like	Putative F-box/LRR-repeat protein 23 OS=Arabidopsis thaliana OX=3702 GN=FBL23 PE=4 SV=1	S	Function unknown	putative F-box/LRR-repeat protein 23 [Aegilops tauschii subsp. tauschii]
subcluster_15	gene41136	LOC109747311	3.15143	4.64488	2.50869	6.35631	1.83121	5.84631	1.8643	5.68514	[T]	Signal transduction mechanisms	Molecular Function: protein serine/threonine kinase activity (GO:0004674);; Molecular Function: ATP binding (GO:0005524);; Biological Process: protein phosphorylation (GO:0006468);; Cellular Component: integral component of membrane (GO:0016021);; Molecular Function: carbohydrate binding (GO:0030246);;	--	--	--	--	Legume lectin domain;; Protein kinase domain;; Protein tyrosine kinase	L-type lectin-domain containing receptor kinase IX.1 OS=Arabidopsis thaliana OX=3702 GN=LECRK91 PE=1 SV=1	U	Intracellular trafficking, secretion, and vesicular transport	L-type lectin-domain containing receptor kinase IX.1-like [Aegilops tauschii subsp. tauschii]
subcluster_15	gene41268	LOC109747455	12.765	19.4541	13.2846	21.9269	7.6742	18.6454	7.99384	19.369	[G]	Carbohydrate transport and metabolism	Biological Process: carbohydrate transport (GO:0008643);; Cellular Component: integral component of membrane (GO:0016021);;	--	--	[G]	Carbohydrate transport and metabolism	MFS/sugar transport protein;; Major Facilitator Superfamily	--	G	Carbohydrate transport and metabolism	major facilitator superfamily domain-containing protein 12-like [Aegilops tauschii subsp. tauschii]
subcluster_15	gene42268	LOC109748562	37.2143	52.2392	32.3379	66.7293	27.7873	60.0691	30.1789	63.7359	[I]	Lipid transport and metabolism	Biological Process: metabolic process (GO:0008152);; Molecular Function: transferase activity, transferring acyl groups other than amino-acyl groups (GO:0016747);;	K00626|0|bdi:100836749|K00626 acetyl-CoA C-acetyltransferase [EC:2.3.1.9] | (RefSeq) acetyl-CoA acetyltransferase, cytosolic 1-like	Fatty acid degradation (ko00071);; Synthesis and degradation of ketone bodies (ko00072);; Valine, leucine and isoleucine degradation (ko00280);; Lysine degradation (ko00310);; Tryptophan metabolism (ko00380);; Pyruvate metabolism (ko00620);; Glyoxylate and dicarboxylate metabolism (ko00630);; Propanoate metabolism (ko00640);; Butanoate metabolism (ko00650);; Terpenoid backbone biosynthesis (ko009…	[I]	Lipid transport and metabolism	Thiolase, N-terminal domain;; Thiolase, C-terminal domain;; Beta-ketoacyl synthase, N-terminal domain	Probable acetyl-CoA acetyltransferase, cytosolic 2 OS=Arabidopsis thaliana OX=3702 GN=At5g47720 PE=2 SV=1	I	Lipid transport and metabolism	acetyl-CoA acetyltransferase, cytosolic 1-like [Aegilops tauschii subsp. tauschii]
subcluster_15	gene4248	LOC109747756	1.37356	3.3386	1.28099	3.77928	1.38217	3.69102	1.17292	3.92165	--	--	Molecular Function: DNA binding (GO:0003677);; Molecular Function: serine-type endopeptidase inhibitor activity (GO:0004867);; Cellular Component: extracellular region (GO:0005576);; Biological Process: negative regulation of endopeptidase activity (GO:0010951);;	K09422|2.25545e-110|osa:4352537|K09422 myb proto-oncogene protein, plant | (RefSeq) transcription factor MYB24	--	[K]	Transcription	Myb-like DNA-binding domain;; Myb-like DNA-binding domain	Transcription factor JAMYB OS=Oryza sativa subsp. japonica OX=39947 GN=JAMYB PE=2 SV=1	K	Transcription	myb-related protein 340-like [Aegilops tauschii subsp. tauschii]
subcluster_15	gene42654	LOC109748990	0.164942	0.212652	0.172952	0.316088	0.094107	0.221518	0.048043	0.357666	--	--	Cellular Component: chloroplast (GO:0009507);; Cellular Component: integral component of membrane (GO:0016021);;	--	--	--	--	Zinc knuckle	Protein Ycf2 OS=Dioscorea elephantipes OX=145284 GN=ycf2-A PE=3 SV=1	S	Function unknown	uncharacterized protein LOC109748990 [Aegilops tauschii subsp. tauschii]
subcluster_15	gene42801	LOC109749098	103.638	285.276	121.429	392.195	148.706	334.55	69.6408	280.558	[O]	Posttranslational modification, protein turnover, chaperones	Molecular Function: ATP binding (GO:0005524);; Biological Process: proteolysis (GO:0006508);; Molecular Function: peptidase activity (GO:0008233);; Cellular Component: chloroplast (GO:0009507);; Biological Process: cellular response to heat (GO:0034605);;	K03696|0|bdi:100840449|K03696 ATP-dependent Clp protease ATP-binding subunit ClpC | (RefSeq) chaperone protein ClpD1, chloroplastic	--	[O]	Posttranslational modification, protein turnover, chaperones	AAA domain (Cdc48 subfamily);; C-terminal, D2-small domain, of ClpB protein;; ATPase family associated with various cellular activities (AAA);; AAA domain (dynein-related subfamily);; Clp amino terminal domain, pathogenicity island component;; AAA ATPase domain;; AAA domain;; Sigma-54 interaction domain;; IstB-like ATP binding protein	Chaperone protein ClpD1, chloroplastic OS=Oryza sativa subsp. japonica OX=39947 GN=CLPD1 PE=2 SV=1	O	Posttranslational modification, protein turnover, chaperones	chaperone protein ClpD1, chloroplastic-like [Aegilops tauschii subsp. tauschii]
subcluster_15	gene43753	LOC109750201	19.3487	26.4506	28.6861	35.068	18.0817	30.205	8.89576	26.145	[E]	Amino acid transport and metabolism	Cellular Component: cytoplasm (GO:0005737);; Biological Process: L-phenylalanine catabolic process (GO:0006559);; Biological Process: cinnamic acid biosynthetic process (GO:0009800);; Molecular Function: phenylalanine ammonia-lyase activity (GO:0045548);;	K10775|0|bdi:100845653|K10775 phenylalanine ammonia-lyase [EC:4.3.1.24] | (RefSeq) phenylalanine ammonia-lyase	Phenylalanine metabolism (ko00360);; Phenylpropanoid biosynthesis (ko00940)	[Q]	Secondary metabolites biosynthesis, transport and catabolism	Aromatic amino acid lyase	Phenylalanine ammonia-lyase OS=Triticum aestivum OX=4565 GN=PAL PE=3 SV=1	E	Amino acid transport and metabolism	phenylalanine ammonia-lyase-like [Aegilops tauschii subsp. tauschii]
subcluster_15	gene43837	LOC109750283	11.5715	15.4097	10.7388	21.4604	10.065	18.9371	9.03763	21.0854	[E]	Amino acid transport and metabolism	Biological Process: amino acid transmembrane transport (GO:0003333);; Cellular Component: integral component of plasma membrane (GO:0005887);; Molecular Function: L-amino acid transmembrane transporter activity (GO:0015179);; Molecular Function: polyamine transmembrane transporter activity (GO:0015203);; Molecular Function: antiporter activity (GO:0015297);; Biological Process: polyamine transmem…	--	--	[E]	Amino acid transport and metabolism	Amino acid permease;; Amino acid permease	Probable polyamine transporter At3g19553 OS=Arabidopsis thaliana OX=3702 GN=At3g19553 PE=3 SV=1	E	Amino acid transport and metabolism	probable polyamine transporter At3g19553 [Aegilops tauschii subsp. tauschii]
subcluster_15	gene44162	LOC109750642	114.814	214.487	159.668	370.778	142.17	270.683	86.5419	264.234	--	--	Cellular Component: integral component of membrane (GO:0016021);;	--	--	--	--	Tetraspanin family	Tetraspanin-8 OS=Arabidopsis thaliana OX=3702 GN=TET8 PE=2 SV=1	S	Function unknown	tetraspanin-8 [Aegilops tauschii subsp. tauschii]
subcluster_15	gene44461	LOC109750999	4.72301	5.42058	3.89521	8.19569	1.62783	5.17735	4.53657	6.08301	--	--	Cellular Component: extracellular space (GO:0005615);; Molecular Function: lipid binding (GO:0008289);;	--	--	[V]	Defense mechanisms	LBP / BPI / CETP family, C-terminal domain;; LBP / BPI / CETP family, N-terminal domain	Putative BPI/LBP family protein At1g04970 OS=Arabidopsis thaliana OX=3702 GN=At1g04970 PE=2 SV=1	S	Function unknown	putative BPI/LBP family protein At1g04970 [Aegilops tauschii subsp. tauschii]
subcluster_15	gene44561	LOC109751104	60.4842	72.3269	35.732	83.0858	52.6722	51.3946	28.2433	64.3921	--	--	Cellular Component: plastid (GO:0009536);;	--	--	--	--	--	--	S	Function unknown	uncharacterized protein LOC109751104 [Aegilops tauschii subsp. tauschii]
subcluster_15	gene44614	LOC109751176	5.57717	12.4757	5.09094	18.237	3.84243	17.1	5.34716	18.7343	--	--	--	--	--	--	--	--	--	S	Function unknown	uncharacterized protein LOC109751176 [Aegilops tauschii subsp. tauschii]
subcluster_15	gene4481	LOC109750554	34.4826	55.2984	29.4872	79.8004	21.8107	68.7319	24.2752	72.1144	[Q]	Secondary metabolites biosynthesis, transport and catabolism	Cellular Component: integral component of membrane (GO:0016021);; Molecular Function: dioxygenase activity (GO:0051213);; Biological Process: oxidation-reduction process (GO:0055114);;	--	--	--	--	--	--	S	Function unknown	uncharacterized protein LOC109750554 [Aegilops tauschii subsp. tauschii]
subcluster_15	gene4529	LOC109751041	12.7976	12.6291	9.18706	17.7875	6.2635	12.4003	4.19473	12.6403	--	--	Cellular Component: integral component of membrane (GO:0016021);; Biological Process: transmembrane transport (GO:0055085);;	--	--	[T]	Signal transduction mechanisms	OPT oligopeptide transporter protein	Oligopeptide transporter 3 OS=Arabidopsis thaliana OX=3702 GN=OPT3 PE=2 SV=3	S	Function unknown	oligopeptide transporter 3 [Aegilops tauschii subsp. tauschii]
subcluster_15	gene45458	LOC109752058	0.4276	0.901998	0.230576	1.08347	0.256393	0.630213	0.408619	0.829727	--	--	Cellular Component: mitochondrion (GO:0005739);;	--	--	--	--	--	--	S	Function unknown	protein BPS1, chloroplastic-like [Aegilops tauschii subsp. tauschii]
subcluster_15	gene46940	LOC109753725	30.763	33.5698	28.3247	50.3606	20.6081	39.7715	15.9189	43.856	[C]	Energy production and conversion	Molecular Function: hydrolase activity, acting on carbon-nitrogen (but not peptide) bonds, in linear amides (GO:0016811);;	K01455|0|bdi:100833888|K01455 formamidase [EC:3.5.1.49] | (RefSeq) formamidase-like	Cyanoamino acid metabolism (ko00460);; Glyoxylate and dicarboxylate metabolism (ko00630);; Nitrogen metabolism (ko00910);; Carbon metabolism (ko01200)	--	--	Acetamidase/Formamidase family	--	C	Energy production and conversion	uncharacterized protein LOC109753725 [Aegilops tauschii subsp. tauschii]
subcluster_15	gene46955	LOC109753775	20.448	38.0521	14.8677	53.6379	15.9904	50.9085	12.1543	48.6218	[C]	Energy production and conversion	Molecular Function: NADPH dehydrogenase activity (GO:0003959);; Cellular Component: intracellular (GO:0005622);; Biological Process: defense response (GO:0006952);; Biological Process: jasmonic acid biosynthetic process (GO:0009695);; Molecular Function: FMN binding (GO:0010181);; Molecular Function: 12-oxophytodienoate reductase activity (GO:0016629);; Biological Process: oxylipin biosynthetic p…	K05894|4.05393e-145|bdi:104585285|K05894 12-oxophytodienoic acid reductase [EC:1.3.1.42] | (RefSeq) 12-oxophytodienoate reductase 2-like	alpha-Linolenic acid metabolism (ko00592)	[CR]	Energy production and conversion;; General function prediction only	NADH:flavin oxidoreductase / NADH oxidase family	12-oxophytodienoate reductase 2 OS=Arabidopsis thaliana OX=3702 GN=OPR2 PE=1 SV=2	C	Energy production and conversion	12-oxophytodienoate reductase 1-like [Aegilops tauschii subsp. tauschii]
subcluster_15	gene47293	LOC109754134	3.53136	7.55256	3.18127	8.055	2.85407	7.78792	3.94678	8.14072	[T]	Signal transduction mechanisms	Molecular Function: protein serine/threonine kinase activity (GO:0004674);; Molecular Function: ATP binding (GO:0005524);; Cellular Component: plasma membrane (GO:0005886);; Biological Process: protein phosphorylation (GO:0006468);; Cellular Component: integral component of membrane (GO:0016021);;	--	--	--	--	Protein tyrosine kinase;; Protein kinase domain;; Salt stress response/antifungal	Cysteine-rich receptor-like protein kinase 2 OS=Arabidopsis thaliana OX=3702 GN=CRK2 PE=2 SV=1	T	Signal transduction mechanisms	cysteine-rich receptor-like protein kinase 2 isoform X1 [Aegilops tauschii subsp. tauschii]
subcluster_15	gene47327	LOC109754217	0.654491	0.712413	0.741869	0.867698	0.49458	0.905673	0.315806	0.839506	[M]	Cell wall/membrane/envelope biogenesis	Molecular Function: protein serine/threonine kinase activity (GO:0004674);; Molecular Function: ATP binding (GO:0005524);; Cellular Component: plasma membrane (GO:0005886);; Biological Process: protein phosphorylation (GO:0006468);; Cellular Component: integral component of membrane (GO:0016021);; Biological Process: recognition of pollen (GO:0048544);;	--	--	--	--	Protein kinase domain;; Protein tyrosine kinase;; D-mannose binding lectin;; S-locus glycoprotein domain;; PAN-like domain	G-type lectin S-receptor-like serine/threonine-protein kinase At2g19130 OS=Arabidopsis thaliana OX=3702 GN=At2g19130 PE=2 SV=1	T	Signal transduction mechanisms	G-type lectin S-receptor-like serine/threonine-protein kinase At2g19130 [Aegilops tauschii subsp. tauschii]
subcluster_15	gene48009	LOC109754924	85.4305	136.127	52.2675	174.226	55.4912	133.188	47.3774	138.061	[IQR]	Lipid transport and metabolism;; Secondary metabolites biosynthesis, transport and catabolism;; General function prediction only	Cellular Component: chloroplast thylakoid membrane (GO:0009535);; Biological Process: PSII associated light-harvesting complex II catabolic process (GO:0010304);; Biological Process: chlorophyll catabolic process (GO:0015996);; Cellular Component: integral component of membrane (GO:0016021);; Molecular Function: chlorophyll(ide) b reductase activity (GO:0034256);; Cellular Component: plastid memb…	K13606|0|bdi:100842430|K13606 chlorophyll(ide) b reductase [EC:1.1.1.294] | (RefSeq) probable chlorophyll(ide) b reductase NYC1, chloroplastic	Porphyrin and chlorophyll metabolism (ko00860)	[R]	General function prediction only	short chain dehydrogenase;; Enoyl-(Acyl carrier protein) reductase;; KR domain	Probable chlorophyll(ide) b reductase NYC1, chloroplastic OS=Oryza sativa subsp. japonica OX=39947 GN=NYC1 PE=1 SV=1	S	Function unknown	probable chlorophyll(ide) b reductase NYC1, chloroplastic [Aegilops tauschii subsp. tauschii]
subcluster_15	gene48083	LOC109755014	30.1369	58.9715	26.1466	64.3635	35.8844	50.4007	16.7825	36.0158	--	--	--	--	--	--	--	F-box domain	Putative F-box/kelch-repeat protein At3g22730 OS=Arabidopsis thaliana OX=3702 GN=At3g22730 PE=4 SV=1	S	Function unknown	putative F-box/kelch-repeat protein At3g22730 isoform X1 [Aegilops tauschii subsp. tauschii]
subcluster_15	gene48241	LOC109755171	22.4283	34.5215	26.0769	44.6713	25.1588	39.1891	16.1559	45.6559	--	--	Cellular Component: exocyst (GO:0000145);; Biological Process: exocytosis (GO:0006887);; Cellular Component: plastid (GO:0009536);;	--	--	[U]	Intracellular trafficking, secretion, and vesicular transport	Exo70 exocyst complex subunit	Exocyst complex component EXO70B1 OS=Arabidopsis thaliana OX=3702 GN=EXO70B1 PE=1 SV=1	S	Function unknown	exocyst complex component EXO70B1-like [Aegilops tauschii subsp. tauschii]
subcluster_15	gene484	LOC109753224	23.1291	26.0439	18.1222	35.5612	16.8669	24.4683	12.5254	33.0397	[E]	Amino acid transport and metabolism	Molecular Function: transporter activity (GO:0005215);; Biological Process: transport (GO:0006810);; Cellular Component: integral component of membrane (GO:0016021);;	K14638|0|bdi:100831794|K14638 solute carrier family 15 (peptide/histidine transporter), member 3/4 | (RefSeq) protein NRT1/ PTR FAMILY 5.10-like	--	[E]	Amino acid transport and metabolism	POT family;; Major Facilitator Superfamily	Protein NRT1/ PTR FAMILY 5.10 OS=Arabidopsis thaliana OX=3702 GN=NPF5.10 PE=2 SV=1	E	Amino acid transport and metabolism	protein NRT1/ PTR FAMILY 5.10-like [Aegilops tauschii subsp. tauschii]
subcluster_15	gene48478	LOC109755452	7.77197	44.3795	13.3513	46.1167	7.40011	24.8762	5.09872	28.598	[T]	Signal transduction mechanisms	Molecular Function: ubiquitin-protein transferase activity (GO:0004842);; Cellular Component: nucleus (GO:0005634);; Cellular Component: cytoplasm (GO:0005737);; Biological Process: protein ubiquitination (GO:0016567);; Molecular Function: ligase activity (GO:0016874);;	--	--	[S]	Function unknown	U-box domain;; Armadillo/beta-catenin-like repeat	U-box domain-containing protein 19 OS=Arabidopsis thaliana OX=3702 GN=PUB19 PE=2 SV=1	O	Posttranslational modification, protein turnover, chaperones	U-box domain-containing protein 19-like [Aegilops tauschii subsp. tauschii]
subcluster_15	gene48483	LOC109755450	6.76219	12.264	7.14254	15.0754	4.13806	8.2205	6.78012	9.84712	--	--	Molecular Function: transcription factor activity, sequence-specific DNA binding (GO:0003700);; Cellular Component: nucleus (GO:0005634);; Biological Process: regulation of transcription, DNA-templated (GO:0006355);; Molecular Function: sequence-specific DNA binding (GO:0043565);;	K09338|3.47254e-58|bdi:100836063|K09338 homeobox-leucine zipper protein | (RefSeq) homeobox-leucine zipper protein HOX25	--	[K]	Transcription	Homeobox domain;; Homeobox associated leucine zipper	Homeobox-leucine zipper protein HOX25 OS=Oryza sativa subsp. japonica OX=39947 GN=HOX25 PE=2 SV=2	K	Transcription	homeobox-leucine zipper protein HOX25-like [Aegilops tauschii subsp. tauschii]
subcluster_15	gene48632	LOC109755589	114.151	233.375	137.031	340.432	137.785	330.213	117.442	284.413	[E]	Amino acid transport and metabolism	Molecular Function: glutamate-ammonia ligase activity (GO:0004356);; Molecular Function: ATP binding (GO:0005524);; Cellular Component: cytoplasm (GO:0005737);; Biological Process: glutamine biosynthetic process (GO:0006542);; Biological Process: nitrogen fixation (GO:0009399);;	K01915|0|bdi:100845598|K01915 glutamine synthetase [EC:6.3.1.2] | (RefSeq) glutamine synthetase cytosolic isozyme 1-1	Arginine biosynthesis (ko00220);; Alanine, aspartate and glutamate metabolism (ko00250);; Glyoxylate and dicarboxylate metabolism (ko00630);; Nitrogen metabolism (ko00910);; Biosynthesis of amino acids (ko01230)	[E]	Amino acid transport and metabolism	Glutamine synthetase, catalytic domain;; Glutamine synthetase, beta-Grasp domain	Glutamine synthetase OS=Hordeum vulgare OX=4513 PE=2 SV=1	E	Amino acid transport and metabolism	glutamine synthetase [Aegilops tauschii subsp. tauschii]
subcluster_15	gene48645	LOC109755593	46.6297	118.66	41.9166	148.854	33.1967	73.3345	33.5823	97.2203	[F]	Nucleotide transport and metabolism	Molecular Function: dihydroorotate dehydrogenase activity (GO:0004152);; Biological Process: 'de novo' pyrimidine nucleobase biosynthetic process (GO:0006207);; Biological Process: uracil catabolic process (GO:0006212);; Cellular Component: chloroplast stroma (GO:0009570);; Molecular Function: dihydropyrimidine dehydrogenase (NADP+) activity (GO:0017113);; Biological Process: oxidation-reduction …	K00207|0|bdi:100844077|K00207 dihydropyrimidine dehydrogenase (NADP+) [EC:1.3.1.2] | (RefSeq) dihydropyrimidine dehydrogenase (NADP(+)), chloroplastic	Pyrimidine metabolism (ko00240);; beta-Alanine metabolism (ko00410);; Pantothenate and CoA biosynthesis (ko00770)	[F]	Nucleotide transport and metabolism	Dihydroorotate dehydrogenase	Dihydropyrimidine dehydrogenase (NADP(+)), chloroplastic OS=Arabidopsis thaliana OX=3702 GN=PYD1 PE=1 SV=1	F	Nucleotide transport and metabolism	dihydropyrimidine dehydrogenase (NADP(+)), chloroplastic [Aegilops tauschii subsp. tauschii]
subcluster_15	gene48919	LOC109755931	2.4896	4.32201	2.65353	4.76131	1.86455	2.96526	1.92226	4.58955	[T]	Signal transduction mechanisms	Molecular Function: protein kinase activity (GO:0004672);; Molecular Function: ATP binding (GO:0005524);; Biological Process: protein phosphorylation (GO:0006468);;	K04733|0|bdi:100836095|K04733 interleukin-1 receptor-associated kinase 4 [EC:2.7.11.1] | (RefSeq) probable receptor-like protein kinase At5g47070	--	[T]	Signal transduction mechanisms	Protein tyrosine kinase;; Protein kinase domain	Serine/threonine-protein kinase PCRK1 OS=Arabidopsis thaliana OX=3702 GN=PCRK1 PE=1 SV=1	T	Signal transduction mechanisms	probable serine/threonine-protein kinase PBL19 [Aegilops tauschii subsp. tauschii]
subcluster_15	gene49443	LOC109756518	0.204346	0.554253	0.303536	0.885698	0.280639	0.515157	0.249535	0.465628	[K]	Transcription	Molecular Function: protein serine/threonine kinase activity (GO:0004674);; Molecular Function: ATP binding (GO:0005524);; Biological Process: protein phosphorylation (GO:0006468);; Cellular Component: integral component of membrane (GO:0016021);;	--	--	--	--	Protein kinase domain;; Leucine rich repeat;; Protein tyrosine kinase;; Leucine Rich repeats (2 copies);; Leucine Rich Repeat;; Leucine rich repeat N-terminal domain	Tyrosine-sulfated glycopeptide receptor 1 OS=Arabidopsis thaliana OX=3702 GN=PSY1R PE=1 SV=1	S	Function unknown	tyrosine-sulfated glycopeptide receptor 1-like [Aegilops tauschii subsp. tauschii]
subcluster_15	gene49836	LOC109756965	5.78166	18.4643	12.2843	21.5106	10.3674	13.926	4.2678	9.77593	--	--	Molecular Function: protein kinase activity (GO:0004672);; Molecular Function: ATP binding (GO:0005524);; Cellular Component: mitochondrion (GO:0005739);; Biological Process: protein phosphorylation (GO:0006468);;	--	--	--	--	Protein tyrosine kinase;; Protein kinase domain	Putative receptor-like protein kinase At4g00960 OS=Arabidopsis thaliana OX=3702 GN=At4g00960 PE=3 SV=2	T	Signal transduction mechanisms	putative receptor-like protein kinase At4g00960 [Aegilops tauschii subsp. tauschii]
subcluster_15	gene4987	LOC109756275	54.1093	109.138	51.4508	101.099	50.3447	101.414	37.5123	94.0262	[P]	Inorganic ion transport and metabolism	Molecular Function: carbonate dehydratase activity (GO:0004089);; Molecular Function: zinc ion binding (GO:0008270);; Cellular Component: plastid (GO:0009536);; Biological Process: carbon utilization (GO:0015976);;	K01673|5.63474e-158|bdi:100834132|K01673 carbonic anhydrase [EC:4.2.1.1] | (RefSeq) beta carbonic anhydrase 5, chloroplastic	Nitrogen metabolism (ko00910)	[P]	Inorganic ion transport and metabolism	Carbonic anhydrase	Beta carbonic anhydrase 5, chloroplastic OS=Arabidopsis thaliana OX=3702 GN=BCA5 PE=2 SV=1	P	Inorganic ion transport and metabolism	beta carbonic anhydrase 5, chloroplastic-like isoform X1 [Aegilops tauschii subsp. tauschii]
subcluster_15	gene50905	LOC109758159	15.3478	21.8779	15.4469	22.3215	14.7666	20.8934	9.69954	20.6685	[M]	Cell wall/membrane/envelope biogenesis	Molecular Function: protein serine/threonine kinase activity (GO:0004674);; Molecular Function: ATP binding (GO:0005524);; Biological Process: protein phosphorylation (GO:0006468);;	--	--	[T]	Signal transduction mechanisms	Protein tyrosine kinase;; Protein kinase domain	Probable serine/threonine-protein kinase PBL16 OS=Arabidopsis thaliana OX=3702 GN=PBL16 PE=1 SV=1	T	Signal transduction mechanisms	probable serine/threonine-protein kinase PBL16 [Aegilops tauschii subsp. tauschii]
subcluster_15	gene51425	LOC109758729	1.35177	3.12878	0.95512	5.18181	1.00915	5.28682	0.896727	3.39638	--	--	Cellular Component: mitochondrion (GO:0005739);; Cellular Component: plastid (GO:0009536);;	--	--	[S]	Function unknown	PPPDE putative peptidase domain	DeSI-like protein At4g17486 OS=Arabidopsis thaliana OX=3702 GN=At4g17486 PE=2 SV=1	S	Function unknown	uncharacterized protein KIAA0754-like [Aegilops tauschii subsp. tauschii]
subcluster_15	gene52175	LOC109759554	0.124555	0.767303	0.11233	0.945701	0	0.321673	0.0307133	0.338807	--	--	--	--	--	--	--	--	--	--	--	glycine-rich cell wall structural protein 1.8-like [Aegilops tauschii subsp. tauschii]
subcluster_15	gene5232	LOC109758989	2.03082	5.26433	3.98447	6.81425	2.07641	4.81137	1.83558	5.37832	--	--	Cellular Component: integral component of membrane (GO:0016021);;	--	--	--	--	--	Uncharacterized membrane protein At3g27390 OS=Arabidopsis thaliana OX=3702 GN=At3g27390 PE=1 SV=2	S	Function unknown	uncharacterized membrane protein At3g27390 [Aegilops tauschii subsp. tauschii]
subcluster_15	gene52446	LOC109759858	3.2792	3.37801	2.69774	4.22212	2.19769	3.86956	1.49628	3.81095	[R]	General function prediction only	Cellular Component: mitochondrion (GO:0005739);; Biological Process: proteolysis (GO:0006508);; Molecular Function: peptidase activity (GO:0008233);; Molecular Function: ADP binding (GO:0043531);;	--	--	--	--	NB-ARC domain	Late blight resistance protein R1-A OS=Solanum demissum OX=50514 GN=R1A PE=3 SV=1	S	Function unknown	uncharacterized protein LOC109759858 [Aegilops tauschii subsp. tauschii]
subcluster_15	gene52606	LOC109760030	7.02482	7.85698	5.87178	7.78085	3.67312	8.68924	5.59889	7.34996	--	--	Cellular Component: plastid (GO:0009536);; Cellular Component: membrane (GO:0016020);;	--	--	--	--	--	--	S	Function unknown	uncharacterized protein LOC109760030 [Aegilops tauschii subsp. tauschii]
subcluster_15	gene53523	LOC109761047	49.3097	50.615	31.1796	43.6376	26.4567	61.3321	21.9207	43.4577	--	--	Molecular Function: nucleic acid binding (GO:0003676);; Molecular Function: endonuclease activity (GO:0004519);; Biological Process: DNA catabolic process (GO:0006308);; Biological Process: nucleic acid phosphodiester bond hydrolysis (GO:0090305);;	--	--	--	--	S1/P1 Nuclease	Endonuclease 4 OS=Arabidopsis thaliana OX=3702 GN=ENDO4 PE=3 SV=1	S	Function unknown	endonuclease 2-like isoform X1 [Aegilops tauschii subsp. tauschii]
subcluster_15	gene53663	LOC109761206	1.0304	1.85933	0.355899	2.65715	0.059374	1.72373	0.197206	0.510926	[DPM]	Cell cycle control, cell division, chromosome partitioning;; Inorganic ion transport and metabolism;; Cell wall/membrane/envelope biogenesis	Molecular Function: double-stranded DNA binding (GO:0003690);; Molecular Function: copper ion binding (GO:0005507);; Cellular Component: mitochondrion (GO:0005739);; Biological Process: regulation of transcription, DNA-templated (GO:0006355);; Molecular Function: oxidoreductase activity, oxidizing metal ions (GO:0016722);; Biological Process: lignin catabolic process (GO:0046274);; Cellular Compo…	K05909|0|bdi:100829501|K05909 laccase [EC:1.10.3.2] | (RefSeq) putative laccase-9	--	[Q]	Secondary metabolites biosynthesis, transport and catabolism	Multicopper oxidase;; Multicopper oxidase;; Multicopper oxidase	Putative laccase-9 OS=Oryza sativa subsp. japonica OX=39947 GN=LAC9 PE=3 SV=1	Q	Secondary metabolites biosynthesis, transport and catabolism	putative laccase-9 [Aegilops tauschii subsp. tauschii]
subcluster_15	gene53916	LOC109761483	20.5771	24.9653	19.8174	50.4617	14.5765	37.8195	10.9453	46.2293	[K]	Transcription	Molecular Function: protein serine/threonine kinase activity (GO:0004674);; Molecular Function: ATP binding (GO:0005524);; Biological Process: protein phosphorylation (GO:0006468);; Cellular Component: integral component of membrane (GO:0016021);;	--	--	--	--	Protein tyrosine kinase;; Protein kinase domain;; Leucine rich repeat	Probable leucine-rich repeat receptor-like protein kinase At5g49770 OS=Arabidopsis thaliana OX=3702 GN=At5g49770 PE=2 SV=1	T	Signal transduction mechanisms	probable leucine-rich repeat receptor-like protein kinase At5g49770 [Aegilops tauschii subsp. tauschii]
subcluster_15	gene54328	LOC109761941	13.1049	14.8319	11.4221	19.4704	12.3559	17.0041	7.2008	16.2615	[G]	Carbohydrate transport and metabolism	Molecular Function: sugar:proton symporter activity (GO:0005351);; Molecular Function: glucose transmembrane transporter activity (GO:0005355);; Cellular Component: integral component of plasma membrane (GO:0005887);; Biological Process: proton transport (GO:0015992);; Biological Process: glucose import (GO:0046323);; Biological Process: glucose transmembrane transport (GO:1904659);;	K08145|0|bdi:100837678|K08145 MFS transporter, SP family, solute carrier family 2 (facilitated glucose transporter), member 8 | (RefSeq) sugar transporter ERD6-like 4	--	[R]	General function prediction only	Sugar (and other) transporter;; Major Facilitator Superfamily	Sugar transporter ERD6-like 6 OS=Arabidopsis thaliana OX=3702 GN=At1g75220 PE=1 SV=1	G	Carbohydrate transport and metabolism	sugar transporter ERD6-like 4 [Aegilops tauschii subsp. tauschii]
subcluster_15	gene54639	LOC109762287	3.75049	4.97429	3.30891	5.36632	3.04216	5.68051	1.86834	4.88974	[J]	Translation, ribosomal structure and biogenesis	Molecular Function: tRNA binding (GO:0000049);; Biological Process: tRNA threonylcarbamoyladenosine modification (GO:0002949);; Molecular Function: double-stranded RNA binding (GO:0003725);; Cellular Component: mitochondrion (GO:0005739);; Biological Process: regulation of translational fidelity (GO:0006450);; Molecular Function: nucleotidyltransferase activity (GO:0016779);;	--	--	[J]	Translation, ribosomal structure and biogenesis	Telomere recombination	--	J	Translation, ribosomal structure and biogenesis	yrdC domain-containing protein, mitochondrial [Aegilops tauschii subsp. tauschii]
subcluster_15	gene54837	LOC109762520	17.2276	19.1201	19.855	26.1483	14.7272	24.4918	9.93489	22.0577	[G]	Carbohydrate transport and metabolism	Cellular Component: integral component of membrane (GO:0016021);; Biological Process: L-arabinose metabolic process (GO:0046373);; Molecular Function: alpha-L-arabinofuranosidase activity (GO:0046556);;	K01209|0|bdi:100844814|K01209 alpha-N-arabinofuranosidase [EC:3.2.1.55] | (RefSeq) alpha-L-arabinofuranosidase 1-like	Amino sugar and nucleotide sugar metabolism (ko00520)	--	--	Alpha-L-arabinofuranosidase C-terminal domain	Alpha-L-arabinofuranosidase 1 OS=Arabidopsis thaliana OX=3702 GN=ASD1 PE=1 SV=1	G	Carbohydrate transport and metabolism	alpha-L-arabinofuranosidase 1-like [Aegilops tauschii subsp. tauschii]
subcluster_15	gene5492	LOC109761920	18.6191	21.1709	17.6349	23.9687	17.7119	24.7887	9.86483	25.7178	[E]	Amino acid transport and metabolism	Molecular Function: acetyl-CoA:L-glutamate N-acetyltransferase activity (GO:0004042);; Cellular Component: mitochondrion (GO:0005739);; Biological Process: arginine biosynthetic process (GO:0006526);; Cellular Component: plastid (GO:0009536);;	K14682|0|osa:4333177|K14682 amino-acid N-acetyltransferase [EC:2.3.1.1] | (RefSeq) probable amino-acid acetyltransferase NAGS1, chloroplastic	Arginine biosynthesis (ko00220);; 2-Oxocarboxylic acid metabolism (ko01210);; Biosynthesis of amino acids (ko01230)	[E]	Amino acid transport and metabolism	Amino acid kinase family;; Acetyltransferase (GNAT) family;; Acetyltransferase (GNAT) domain;; Acetyltransferase (GNAT) domain	Probable amino-acid acetyltransferase NAGS2, chloroplastic OS=Arabidopsis thaliana OX=3702 GN=NAGS2 PE=1 SV=1	E	Amino acid transport and metabolism	probable amino-acid acetyltransferase NAGS2, chloroplastic [Aegilops tauschii subsp. tauschii]
subcluster_15	gene55052	LOC109762742	4.3495	6.56737	6.90754	10.5674	2.32262	6.5057	3.57525	8.1661	--	--	Molecular Function: electron carrier activity (GO:0009055);; Cellular Component: integral component of membrane (GO:0016021);; Cellular Component: anchored component of plasma membrane (GO:0046658);;	--	--	--	--	Plastocyanin-like domain	Blue copper protein OS=Pisum sativum OX=3888 PE=2 SV=1	S	Function unknown	basic blue protein-like [Aegilops tauschii subsp. tauschii]
subcluster_15	gene55204	LOC109762903	2.56592	5.89843	4.34757	6.93082	3.61574	6.39521	1.76625	6.05943	[K]	Transcription	Molecular Function: protein serine/threonine kinase activity (GO:0004674);; Molecular Function: ATP binding (GO:0005524);; Cellular Component: mitochondrion (GO:0005739);; Biological Process: protein phosphorylation (GO:0006468);; Cellular Component: integral component of membrane (GO:0016021);;	--	--	--	--	Leucine rich repeat;; Protein kinase domain;; Protein tyrosine kinase;; Leucine Rich repeats (2 copies);; Leucine Rich Repeat;; Leucine rich repeat N-terminal domain	Probable LRR receptor-like serine/threonine-protein kinase At1g74360 OS=Arabidopsis thaliana OX=3702 GN=At1g74360 PE=1 SV=1	S	Function unknown	probable LRR receptor-like serine/threonine-protein kinase At1g74360 [Aegilops tauschii subsp. tauschii]
subcluster_15	gene55680	LOC109763439	23.2235	36.5961	19.3017	38.3772	17.9996	35.5406	14.0521	40.6825	[T]	Signal transduction mechanisms	Molecular Function: phosphorelay sensor kinase activity (GO:0000155);; Biological Process: phosphorelay signal transduction system (GO:0000160);; Molecular Function: protein serine/threonine kinase activity (GO:0004674);; Molecular Function: ATP binding (GO:0005524);; Cellular Component: nucleus (GO:0005634);; Cellular Component: vacuole (GO:0005773);; Biological Process: regulation of transcript…	K20715|0|bdi:100842084|K20715 phototropin [EC:2.7.11.1] | (RefSeq) phototropin-1A	--	--	--	Protein kinase domain;; PAS domain;; Protein tyrosine kinase;; PAS fold;; PAS fold;; PAS fold	Phototropin-1A OS=Oryza sativa subsp. japonica OX=39947 GN=PHOT1A PE=1 SV=2	T	Signal transduction mechanisms	phototropin-1A isoform X1 [Aegilops tauschii subsp. tauschii]
subcluster_15	gene55756	LOC109763500	3.00151	5.0704	3.00039	6.94628	1.3896	4.02489	1.91164	4.35007	[QV]	Secondary metabolites biosynthesis, transport and catabolism;; Defense mechanisms	Molecular Function: iron ion binding (GO:0005506);; Cellular Component: integral component of membrane (GO:0016021);; Molecular Function: oxidoreductase activity, acting on paired donors, with incorporation or reduction of molecular oxygen, NAD(P)H as one donor, and incorporation of one atom of oxygen (GO:0016709);; Molecular Function: heme binding (GO:0020037);; Biological Process: secondary met…	--	--	[Q]	Secondary metabolites biosynthesis, transport and catabolism	Cytochrome P450	Cytochrome P450 81D11 OS=Arabidopsis thaliana OX=3702 GN=CYP81D11 PE=2 SV=1	Q	Secondary metabolites biosynthesis, transport and catabolism	cytochrome P450 81D11-like [Aegilops tauschii subsp. tauschii]
subcluster_15	gene55832	LOC109763585	8.83194	12.7068	12.4729	15.3277	5.2744	12.1039	4.33837	11.3003	--	--	Cellular Component: cilium (GO:0005929);; Molecular Function: phosphatidylinositol binding (GO:0035091);; Biological Process: protein localization to cilium (GO:0061512);;	--	--	[R]	General function prediction only	Tub family;; F-box domain	Tubby-like F-box protein 12 OS=Oryza sativa subsp. japonica OX=39947 GN=TULP12 PE=2 SV=1	S	Function unknown	tubby-like F-box protein 12 [Aegilops tauschii subsp. tauschii]
subcluster_15	gene5614	LOC109763346	312.714	437.998	315.542	748.531	159.403	449.329	180.857	522.112	[O]	Posttranslational modification, protein turnover, chaperones	Molecular Function: ATP binding (GO:0005524);;	K03283|0|bdi:100827922|K03283 heat shock 70kDa protein 1/8 | (RefSeq) heat shock cognate 70 kDa protein 2-like	Spliceosome (ko03040);; Protein processing in endoplasmic reticulum (ko04141);; Endocytosis (ko04144)	[O]	Posttranslational modification, protein turnover, chaperones	Hsp70 protein;; MreB/Mbl protein	Heat shock cognate 70 kDa protein 2 OS=Solanum lycopersicum OX=4081 GN=HSC-2 PE=2 SV=1	O	Posttranslational modification, protein turnover, chaperones	heat shock cognate 70 kDa protein 2-like [Aegilops tauschii subsp. tauschii]
subcluster_15	gene5639	LOC109763741	7.40539	17.7017	9.9038	24.2755	10.0678	20.372	5.57852	14.0503	--	--	Cellular Component: mitochondrion (GO:0005739);; Cellular Component: Golgi apparatus (GO:0005794);; Cellular Component: integral component of membrane (GO:0016021);; Molecular Function: O-acetyltransferase activity (GO:0016413);; Biological Process: cell wall organization or biogenesis (GO:0071554);;	--	--	--	--	GDSL/SGNH-like Acyl-Esterase family found in Pmr5 and Cas1p;; PMR5 N terminal Domain	Protein ESKIMO 1 OS=Arabidopsis thaliana OX=3702 GN=ESK1 PE=1 SV=1	S	Function unknown	protein trichome birefringence-like 28 [Aegilops tauschii subsp. tauschii]
subcluster_15	gene6013	LOC109764436	10.9574	16.4786	14.6165	29.0735	8.6656	19.3391	7.95569	21.8804	[V]	Defense mechanisms	Molecular Function: ATP binding (GO:0005524);; Cellular Component: plasma membrane (GO:0005886);; Cellular Component: integral component of membrane (GO:0016021);; Molecular Function: ATPase activity, coupled to transmembrane movement of substances (GO:0042626);; Biological Process: transmembrane transport (GO:0055085);;	--	--	[Q]	Secondary metabolites biosynthesis, transport and catabolism	ABC-2 type transporter;; ABC transporter;; Plant PDR ABC transporter associated;; ABC-transporter extracellular N-terminal;; AAA domain, putative AbiEii toxin, Type IV TA system;; ATPase family associated with various cellular activities (AAA)	ABC transporter G family member 53 OS=Oryza sativa subsp. japonica OX=39947 GN=ABCG53 PE=2 SV=1	V	Defense mechanisms	ABC transporter G family member 53 [Aegilops tauschii subsp. tauschii]
subcluster_15	gene6038	LOC109764464	128.871	175.518	128.137	189.756	120.572	146.254	82.3163	172.908	[E]	Amino acid transport and metabolism	Cellular Component: cytoplasm (GO:0005737);; Biological Process: L-phenylalanine catabolic process (GO:0006559);; Biological Process: cinnamic acid biosynthetic process (GO:0009800);; Molecular Function: phenylalanine ammonia-lyase activity (GO:0045548);;	K10775|0|bdi:100840340|K10775 phenylalanine ammonia-lyase [EC:4.3.1.24] | (RefSeq) phenylalanine ammonia-lyase-like	Phenylalanine metabolism (ko00360);; Phenylpropanoid biosynthesis (ko00940)	[Q]	Secondary metabolites biosynthesis, transport and catabolism	Aromatic amino acid lyase	Phenylalanine ammonia-lyase OS=Oryza sativa subsp. indica OX=39946 GN=ZB8 PE=3 SV=1	E	Amino acid transport and metabolism	phenylalanine ammonia-lyase-like [Aegilops tauschii subsp. tauschii]
subcluster_15	gene6187	LOC109764629	105.706	135.468	94.2751	183.131	80.8037	131.731	61.6543	153.969	--	--	Molecular Function: zinc ion binding (GO:0008270);;	K17987|0|bdi:100826577|K17987 next to BRCA1 gene 1 protein | (RefSeq) protein NBR1 homolog	--	[S]	Function unknown	Ig-like domain from next to BRCA1 gene;; Zinc finger, ZZ type;; PB1 domain	Protein NBR1 homolog OS=Arabidopsis thaliana OX=3702 GN=NBR1 PE=1 SV=1	S	Function unknown	protein NBR1 homolog isoform X1 [Aegilops tauschii subsp. tauschii]
subcluster_15	gene627	LOC109764564	3.71588	14.272	5.23008	27.5632	4.07784	11.1455	4.37199	16.8355	[QV]	Secondary metabolites biosynthesis, transport and catabolism;; Defense mechanisms	Molecular Function: monooxygenase activity (GO:0004497);; Molecular Function: iron ion binding (GO:0005506);; Cellular Component: integral component of membrane (GO:0016021);; Molecular Function: oxidoreductase activity, acting on paired donors, with incorporation or reduction of molecular oxygen (GO:0016705);; Molecular Function: heme binding (GO:0020037);; Biological Process: oxidation-reductio…	K20660|0|bdi:100826419|K20660 cytochrome P450 family 709 | (RefSeq) cytochrome P450 734A6-like	--	[QI]	Secondary metabolites biosynthesis, transport and catabolism;; Lipid transport and metabolism	Cytochrome P450	Cytochrome P450 709B1 OS=Arabidopsis thaliana OX=3702 GN=CYP709B1 PE=2 SV=1	Q	Secondary metabolites biosynthesis, transport and catabolism	cytochrome P450 709B1-like [Aegilops tauschii subsp. tauschii]
subcluster_15	gene6292	LOC109764747	5.9062	10.713	7.26009	14.134	6.06316	10.5056	4.19616	8.3551	--	--	Cellular Component: mitochondrion (GO:0005739);;	--	--	--	--	BAR domain of APPL family	Uncharacterized protein At2g33490 OS=Arabidopsis thaliana OX=3702 GN=At2g33490 PE=4 SV=2	S	Function unknown	uncharacterized protein At2g33490-like [Aegilops tauschii subsp. tauschii]
subcluster_15	gene6500	LOC109764982	1.32488	2.56045	1.30386	3.80877	1.60018	2.82294	1.45035	3.37649	[T]	Signal transduction mechanisms	Molecular Function: protein serine/threonine kinase activity (GO:0004674);; Molecular Function: calcium ion binding (GO:0005509);; Molecular Function: ATP binding (GO:0005524);; Cellular Component: plasma membrane (GO:0005886);; Biological Process: protein phosphorylation (GO:0006468);; Biological Process: cell surface receptor signaling pathway (GO:0007166);; Cellular Component: integral compone…	--	--	--	--	Protein tyrosine kinase;; Protein kinase domain;; Wall-associated receptor kinase galacturonan-binding;; Calcium-binding EGF domain;; EGF-like domain	Wall-associated receptor kinase 4 OS=Arabidopsis thaliana OX=3702 GN=WAK4 PE=2 SV=1	T	Signal transduction mechanisms	wall-associated receptor kinase 4-like [Aegilops tauschii subsp. tauschii]
subcluster_15	gene6767	LOC109765272	36.4357	46.4652	28.3133	59.3106	20.7718	36.6127	18.9847	46.4459	[R]	General function prediction only	Molecular Function: beta-ureidopropionase activity (GO:0003837);; Cellular Component: cytosol (GO:0005829);; Biological Process: uracil catabolic process (GO:0006212);;	K01431|0|sbi:SORBI_02g033430|K01431 beta-ureidopropionase [EC:3.5.1.6] | (RefSeq) SORBIDRAFT_02g033430, Sb02g033430; hypothetical protein	Pyrimidine metabolism (ko00240);; beta-Alanine metabolism (ko00410);; Pantothenate and CoA biosynthesis (ko00770)	[E]	Amino acid transport and metabolism	Carbon-nitrogen hydrolase	Beta-ureidopropionase OS=Arabidopsis thaliana OX=3702 GN=PYD3 PE=1 SV=1	S	Function unknown	beta-ureidopropionase-like [Aegilops tauschii subsp. tauschii]
subcluster_15	gene6797	LOC109765312	31.2693	42.115	33.376	49.2147	33.2462	45.1505	21.2663	44.6108	--	--	Molecular Function: transcriptional activator activity, RNA polymerase II core promoter proximal region sequence-specific binding (GO:0001077);; Cellular Component: nucleus (GO:0005634);; Molecular Function: sequence-specific DNA binding (GO:0043565);; Biological Process: positive regulation of transcription from RNA polymerase II promoter (GO:0045944);;	--	--	[S]	Function unknown	CG-1 domain;; Ankyrin repeats (3 copies);; IQ calmodulin-binding motif;; IPT/TIG domain	Calmodulin-binding transcription activator 2 OS=Arabidopsis thaliana OX=3702 GN=CAMTA2 PE=1 SV=1	S	Function unknown	calmodulin-binding transcription activator 3-like isoform X1 [Aegilops tauschii subsp. tauschii]
subcluster_15	gene6805	LOC109765323	3.36053	5.31457	2.07987	7.75472	2.60617	5.9534	2.39987	6.77134	[I]	Lipid transport and metabolism	Molecular Function: carboxylic ester hydrolase activity (GO:0052689);;	K08233|2.38365e-138|sbi:SORBI_03g045110|K08233 polyneuridine-aldehyde esterase [EC:3.1.1.78] | (RefSeq) SORBIDRAFT_03g045110, Sb03g045110; hypothetical protein	--	--	--	Alpha/beta hydrolase family;; alpha/beta hydrolase fold;; Serine aminopeptidase, S33;; Serine hydrolase	Probable esterase PIR7A OS=Oryza sativa subsp. japonica OX=39947 GN=PIR7A PE=3 SV=2	S	Function unknown	probable esterase PIR7A [Aegilops tauschii subsp. tauschii]
subcluster_15	gene6883	LOC109765403	3.08613	5.40969	4.01268	9.43551	5.23029	5.89379	2.30913	8.04029	[R]	General function prediction only	Molecular Function: ATP binding (GO:0005524);; Molecular Function: ADP binding (GO:0043531);;	--	--	[T]	Signal transduction mechanisms	NB-ARC domain	Disease resistance protein RPM1 OS=Arabidopsis thaliana OX=3702 GN=RPM1 PE=1 SV=1	S	Function unknown	putative disease resistance RPP13-like protein 3 [Aegilops tauschii subsp. tauschii]
subcluster_15	gene7046	LOC109765585	8.14706	16.6468	10.8799	22.8953	9.32202	16.1956	5.36378	14.5821	[T]	Signal transduction mechanisms	Molecular Function: protein serine/threonine kinase activity (GO:0004674);; Molecular Function: ATP binding (GO:0005524);; Cellular Component: plasma membrane (GO:0005886);; Biological Process: protein phosphorylation (GO:0006468);; Biological Process: defense response (GO:0006952);; Cellular Component: plasmodesma (GO:0009506);; Cellular Component: integral component of membrane (GO:0016021);;	--	--	--	--	Protein tyrosine kinase;; Protein kinase domain;; Salt stress response/antifungal	Cysteine-rich receptor-like protein kinase 42 OS=Arabidopsis thaliana OX=3702 GN=CRK42 PE=2 SV=1	T	Signal transduction mechanisms	cysteine-rich receptor-like protein kinase 2 [Aegilops tauschii subsp. tauschii]
subcluster_15	gene7320	LOC109765887	4.90862	6.00012	4.00996	7.40443	2.0233	4.95201	1.60316	6.37922	--	--	Molecular Function: ADP binding (GO:0043531);;	--	--	[T]	Signal transduction mechanisms	NB-ARC domain	Putative disease resistance RPP13-like protein 1 OS=Arabidopsis thaliana OX=3702 GN=RPPL1 PE=3 SV=1	S	Function unknown	putative disease resistance RPP13-like protein 1 [Aegilops tauschii subsp. tauschii]
subcluster_15	gene7383	LOC109765951	12.7137	19.5901	7.21614	20.7914	10.0119	14.2404	7.33255	19.7801	--	--	Cellular Component: plasma membrane (GO:0005886);; Biological Process: transport (GO:0006810);; Molecular Function: transmembrane transporter activity (GO:0022857);;	--	--	--	--	EamA-like transporter family	WAT1-related protein At5g64700 OS=Arabidopsis thaliana OX=3702 GN=At5g64700 PE=2 SV=1	S	Function unknown	WAT1-related protein At5g64700-like [Aegilops tauschii subsp. tauschii]
subcluster_15	gene7462	LOC109766045	0.887003	1.60221	1.15493	2.71272	0.716467	1.72644	0.130666	2.59299	--	--	Molecular Function: protein serine/threonine kinase activity (GO:0004674);; Molecular Function: ATP binding (GO:0005524);; Biological Process: protein phosphorylation (GO:0006468);; Cellular Component: integral component of membrane (GO:0016021);; Molecular Function: polysaccharide binding (GO:0030247);;	--	--	[T]	Signal transduction mechanisms	Protein kinase domain;; Protein tyrosine kinase;; Wall-associated receptor kinase galacturonan-binding	Rust resistance kinase Lr10 OS=Triticum aestivum OX=4565 GN=LRK10 PE=2 SV=1	T	Signal transduction mechanisms	LEAF RUST 10 DISEASE-RESISTANCE LOCUS RECEPTOR-LIKE PROTEIN KINASE-like 2.3 [Aegilops tauschii subsp. tauschii]
subcluster_15	gene7864	LOC109766490	0.996104	1.68883	1.59234	1.82158	0.194887	1.46811	0.782458	2.07513	[E]	Amino acid transport and metabolism	Biological Process: mitochondrial genome maintenance (GO:0000002);; Molecular Function: single-stranded DNA binding (GO:0003697);; Molecular Function: hydrolase activity, hydrolyzing O-glycosyl compounds (GO:0004553);; Molecular Function: L-glutamate transmembrane transporter activity (GO:0005313);; Molecular Function: ATP binding (GO:0005524);; Cellular Component: integral component of plasma me…	--	--	[E]	Amino acid transport and metabolism	Amino acid permease;; Amino acid permease	Amino-acid permease BAT1 homolog OS=Oryza sativa subsp. japonica OX=39947 GN=BAT1 PE=2 SV=1	E	Amino acid transport and metabolism	amino-acid permease BAT1 homolog [Aegilops tauschii subsp. tauschii]
subcluster_15	gene8105	LOC109766764	4.79504	9.474	4.65018	8.96798	1.88458	5.10638	3.80744	9.35039	[T]	Signal transduction mechanisms	--	--	--	[M]	Cell wall/membrane/envelope biogenesis	Ankyrin repeats (3 copies);; Ankyrin repeat;; Ankyrin repeats (many copies);; Ankyrin repeats (many copies);; Ankyrin repeat;; MSP (Major sperm protein) domain	--	S	Function unknown	ankyrin repeat domain-containing protein 65-like [Aegilops tauschii subsp. tauschii]
subcluster_15	gene8366	LOC109767051	6.69705	32.8864	13.8606	64.0411	8.46899	33.7549	6.81096	54.697	[I]	Lipid transport and metabolism	Molecular Function: diacylglycerol O-acyltransferase activity (GO:0004144);; Cellular Component: plastoglobule (GO:0010287);; Biological Process: phytol metabolic process (GO:0033306);;	--	--	--	--	Diacylglycerol acyltransferase	Acyltransferase-like protein At1g54570, chloroplastic OS=Arabidopsis thaliana OX=3702 GN=At1g54570 PE=1 SV=1	I	Lipid transport and metabolism	acyltransferase-like protein At1g54570, chloroplastic isoform X1 [Aegilops tauschii subsp. tauschii]
subcluster_15	gene8518	LOC109767220	16.4644	17.8908	17.2097	22.7051	10.0927	19.0313	10.924	22.253	[S]	Function unknown	Molecular Function: DNA binding (GO:0003677);; Molecular Function: ATP binding (GO:0005524);; Cellular Component: nucleus (GO:0005634);; Biological Process: chromatin remodeling (GO:0006338);; Molecular Function: ATP-dependent helicase activity (GO:0008026);; Cellular Component: plasmodesma (GO:0009506);;	K11367|0|bdi:100826108|K11367 chromodomain-helicase-DNA-binding protein 1 [EC:3.6.4.12] | (RefSeq) protein CHROMATIN REMODELING 5	--	[K]	Transcription	SNF2 family N-terminal domain;; Helicase conserved C-terminal domain;; Chromo (CHRromatin Organisation MOdifier) domain;; Domain of unknown function (DUF4208);; Class II histone deacetylase complex subunits 2 and 3;; Type III restriction enzyme, res subunit;; SLIDE	Protein CHROMATIN REMODELING 5 OS=Arabidopsis thaliana OX=3702 GN=CHR5 PE=1 SV=1	L	Replication, recombination and repair	protein CHROMATIN REMODELING 5 [Aegilops tauschii subsp. tauschii]
subcluster_15	gene8554	LOC109767272	0.100843	0.202019	0.073764	0.320177	0.0736255	0.268156	0.0631833	0.180125	[K]	Transcription	Biological Process: telomere maintenance (GO:0000723);; Molecular Function: DNA helicase activity (GO:0003678);; Molecular Function: ATP binding (GO:0005524);; Biological Process: DNA repair (GO:0006281);; Cellular Component: plastid (GO:0009536);; Biological Process: DNA duplex unwinding (GO:0032508);;	--	--	[D]	Cell cycle control, cell division, chromosome partitioning	PIF1-like helicase;; Helitron helicase-like domain at N-terminus;; AAA domain;; Helicase	--	L	Replication, recombination and repair	uncharacterized protein LOC109767272 [Aegilops tauschii subsp. tauschii]
subcluster_15	gene8694	LOC109767415	7.43726	13.6097	6.86728	16.2818	4.43911	11.3333	4.81116	10.1276	[O]	Posttranslational modification, protein turnover, chaperones	Molecular Function: carboxypeptidase activity (GO:0004180);; Biological Process: proteolysis (GO:0006508);; Cellular Component: integral component of membrane (GO:0016021);;	K01301|0|bdi:100822748|K01301 N-acetylated-alpha-linked acidic dipeptidase [EC:3.4.17.21] | (RefSeq) probable glutamate carboxypeptidase 2	--	[OPR]	Posttranslational modification, protein turnover, chaperones;; Inorganic ion transport and metabolism;; General function prediction only	Transferrin receptor-like dimerisation domain;; Peptidase family M28;; PA domain	Probable glutamate carboxypeptidase LAMP1 OS=Arabidopsis thaliana OX=3702 GN=LAMP1 PE=2 SV=1	S	Function unknown	probable glutamate carboxypeptidase 2 [Aegilops tauschii subsp. tauschii]
subcluster_15	gene8746	LOC109767473	10.1453	19.8065	11.5008	27.9052	12.8751	16.3968	6.56962	15.1818	--	--	Cellular Component: cytoplasm (GO:0005737);; Biological Process: metal ion transport (GO:0030001);; Molecular Function: transition metal ion binding (GO:0046914);; Biological Process: cellular transition metal ion homeostasis (GO:0046916);;	--	--	--	--	--	--	S	Function unknown	uncharacterized protein LOC109767473 [Aegilops tauschii subsp. tauschii]
subcluster_15	gene9132	LOC109767903	7.81819	9.54367	7.38822	17.1776	4.87164	10.3	4.6324	15.0105	[G]	Carbohydrate transport and metabolism	Biological Process: carbohydrate transport (GO:0008643);; Cellular Component: integral component of membrane (GO:0016021);; Molecular Function: substrate-specific transmembrane transporter activity (GO:0022891);; Biological Process: transmembrane transport (GO:0055085);;	--	--	[R]	General function prediction only	Sugar (and other) transporter;; Major Facilitator Superfamily;; Uncharacterised MFS-type transporter YbfB	Organic cation/carnitine transporter 7 OS=Arabidopsis thaliana OX=3702 GN=OCT7 PE=2 SV=1	G	Carbohydrate transport and metabolism	organic cation/carnitine transporter 7-like [Aegilops tauschii subsp. tauschii]
subcluster_15	gene968	LOC109768280	9.97686	59.3169	10.0802	66.9055	6.96058	43.5914	5.50114	39.5061	[C]	Energy production and conversion	Molecular Function: malate synthase activity (GO:0004474);; Biological Process: glyoxylate cycle (GO:0006097);; Biological Process: tricarboxylic acid cycle (GO:0006099);; Cellular Component: glyoxysome (GO:0009514);;	K01638|0|sbi:SORBI_06g020720|K01638 malate synthase [EC:2.3.3.9] | (RefSeq) SORBIDRAFT_06g020720, Sb06g020720; hypothetical protein	Pyruvate metabolism (ko00620);; Glyoxylate and dicarboxylate metabolism (ko00630);; Carbon metabolism (ko01200)	[C]	Energy production and conversion	Malate synthase	Malate synthase, glyoxysomal OS=Zea mays OX=4577 GN=LIP PE=2 SV=1	C	Energy production and conversion	malate synthase [Aegilops tauschii subsp. tauschii]
subcluster_15	gene9734	LOC109768576	26.9868	39.8435	26.6172	45.6955	18.0518	28.7028	11.8491	38.6807	[V]	Defense mechanisms	Molecular Function: ATP binding (GO:0005524);; Cellular Component: plasma membrane (GO:0005886);; Cellular Component: integral component of membrane (GO:0016021);; Molecular Function: ATPase activity, coupled to transmembrane movement of substances (GO:0042626);; Biological Process: transmembrane transport (GO:0055085);;	--	--	[Q]	Secondary metabolites biosynthesis, transport and catabolism	ABC-2 type transporter;; ABC transporter;; Plant PDR ABC transporter associated;; ABC-transporter extracellular N-terminal;; AAA domain, putative AbiEii toxin, Type IV TA system;; P-loop containing region of AAA domain;; ATPase family associated with various cellular activities (AAA)	ABC transporter G family member 42 OS=Oryza sativa subsp. japonica OX=39947 GN=ABCG42 PE=2 SV=1	V	Defense mechanisms	ABC transporter G family member 42 [Aegilops tauschii subsp. tauschii]
subcluster_20	Aegilops_tauschii_newGene_14260	--	0.311698	0.166141	0.130536	0.0402535	0.051269	0.033416	0.405726	0.0712565	[O]	Posttranslational modification, protein turnover, chaperones	--	K08770|2.55697e-28|nnu:104610367|K08770 ubiquitin C | (RefSeq) polyubiquitin-like	--	[OR]	Posttranslational modification, protein turnover, chaperones;; General function prediction only	Ubiquitin family;; Ubiquitin family	Polyubiquitin 9 OS=Arabidopsis thaliana OX=3702 GN=UBQ9 PE=3 SV=1	O	Posttranslational modification, protein turnover, chaperones	hypothetical protein BRADI_1g77862v3 [Brachypodium distachyon]
subcluster_20	Aegilops_tauschii_newGene_18917	--	9.25373	8.05749	15.0351	5.97915	2.49964	1.0276	20.579	7.5786	--	--	Cellular Component: integral component of membrane (GO:0016021);;	--	--	--	--	--	--	--	--	predicted protein [Hordeum vulgare subsp. vulgare]
subcluster_20	Aegilops_tauschii_newGene_22071	--	0.295946	0.289032	0.519583	0.0564925	0.274487	0.275434	0.481911	0.253265	--	--	Biological Process: telomere maintenance (GO:0000723);; Molecular Function: nuclease activity (GO:0004518);; Biological Process: double-strand break repair (GO:0006302);; Biological Process: mitotic recombination (GO:0006312);; Molecular Function: ATPase activity (GO:0016887);; Cellular Component: macromolecular complex (GO:0032991);; Molecular Function: telomeric DNA binding (GO:0042162);; Cellu…	K10866|7.38233e-134|pper:PRUPE_ppa001176mg|K10866 DNA repair protein RAD50 [EC:3.6.-.-] | (RefSeq) hypothetical protein	Homologous recombination (ko03440);; Non-homologous end-joining (ko03450)	[L]	Replication, recombination and repair	--	DNA repair protein RAD50 OS=Arabidopsis thaliana OX=3702 GN=RAD50 PE=1 SV=2	L	Replication, recombination and repair	hypothetical protein PRUPE_1G165000 [Prunus persica]
subcluster_20	Aegilops_tauschii_newGene_35734	--	1.35424	0.768761	1.31526	0.536138	1.15759	0.880393	1.6484	0.948066	--	--	--	--	--	--	--	--	--	--	--	hypothetical protein TRIUR3_29058 [Triticum urartu]
subcluster_20	Aegilops_tauschii_newGene_51594	--	0.952677	0.613592	1.0051	0.575618	0.491165	0.142682	1.74564	0.590863	--	--	--	--	--	--	--	--	--	--	--	--
subcluster_20	Aegilops_tauschii_newGene_53128	--	51.9185	18.464	40.3469	20.5207	0.508123	1.0755	60.9693	68.0152	--	--	--	--	--	--	--	--	--	--	--	hypothetical protein TRIUR3_11117 [Triticum urartu]
subcluster_20	Aegilops_tauschii_newGene_61030	--	0.790906	0.7095	0.912878	0.15464	0.461635	0.29619	1.36448	0.883803	--	--	--	--	--	--	--	--	Putative F-box/LRR-repeat protein At5g02700 OS=Arabidopsis thaliana OX=3702 GN=At5g02700 PE=4 SV=1	S	Function unknown	uncharacterized protein LOC109759452 [Aegilops tauschii subsp. tauschii]
subcluster_20	Aegilops_tauschii_newGene_66262	--	2.60487	2.15547	3.68206	1.15026	2.29249	1.88836	3.80312	2.00866	[FV]	Nucleotide transport and metabolism;; Defense mechanisms	Molecular Function: magnesium ion binding (GO:0000287);; Biological Process: mRNA splicing, via spliceosome (GO:0000398);; Molecular Function: dUTP diphosphatase activity (GO:0004170);; Cellular Component: cytoplasm (GO:0005737);; Biological Process: dUMP biosynthetic process (GO:0006226);; Molecular Function: U6 snRNA binding (GO:0017070);; Molecular Function: U4 snRNA binding (GO:0030621);; Bio…	K01520|1.96634e-19|sbi:SORBI_01g012360|K01520 dUTP pyrophosphatase [EC:3.6.1.23] | (RefSeq) SORBIDRAFT_01g012360, Sb01g012360; hypothetical protein	Pyrimidine metabolism (ko00240)	[F]	Nucleotide transport and metabolism	--	Deoxyuridine 5&apos;-triphosphate nucleotidohydrolase OS=Oryza sativa subsp. japonica OX=39947 GN=DUT PE=3 SV=1	F	Nucleotide transport and metabolism	deoxyuridine 5&apos;-triphosphate nucleotidohydrolase-like [Aegilops tauschii subsp. tauschii]
subcluster_20	Aegilops_tauschii_newGene_69736	--	1.27234	0.364907	0.875772	0.156948	0.741417	0.348401	2.39876	0.431507	--	--	--	--	--	--	--	--	--	--	--	--
subcluster_20	gene10292	LOC109769200	2.20863	0.424264	1.87298	0.204615	1.17522	0.172658	4.67443	2.22534	--	--	Molecular Function: DNA binding (GO:0003677);; Cellular Component: nuclear origin of replication recognition complex (GO:0005664);; Biological Process: DNA replication (GO:0006260);; Cellular Component: plastid (GO:0009536);; Biological Process: response to sucrose (GO:0009744);; Biological Process: lateral root development (GO:0048527);;	K02605|0|bdi:100845634|K02605 origin recognition complex subunit 3 | (RefSeq) origin of replication complex subunit 3	--	[L]	Replication, recombination and repair	Origin recognition complex (ORC) subunit 3 N-terminus	Origin of replication complex subunit 3 OS=Oryza sativa subsp. japonica OX=39947 GN=ORC3 PE=2 SV=1	L	Replication, recombination and repair	origin of replication complex subunit 3 [Aegilops tauschii subsp. tauschii]
subcluster_20	gene1031	LOC109769014	0.384045	0.110496	0.481235	0.022808	0.259703	0.145969	0.62807	0.272509	--	--	Molecular Function: zinc ion binding (GO:0008270);; Cellular Component: integral component of membrane (GO:0016021);;	--	--	[R]	General function prediction only	PPR repeat;; DYW family of nucleic acid deaminases;; PPR repeat family;; PPR repeat;; Pentatricopeptide repeat domain;; Pentacotripeptide-repeat region of PRORP;; Tetratricopeptide repeat;; Tetratricopeptide repeat	Putative pentatricopeptide repeat-containing protein At3g08820 OS=Arabidopsis thaliana OX=3702 GN=PCMP-H84 PE=3 SV=1	S	Function unknown	putative pentatricopeptide repeat-containing protein At3g08820 [Aegilops tauschii subsp. tauschii]
subcluster_20	gene10349	LOC109769262	23.8529	5.83472	22.5869	4.47963	11.0029	7.59086	49.8648	16.4668	--	--	Cellular Component: nucleosome (GO:0000786);; Molecular Function: DNA binding (GO:0003677);; Cellular Component: nucleus (GO:0005634);; Biological Process: nucleosome assembly (GO:0006334);; Molecular Function: protein heterodimerization activity (GO:0046982);;	K11254|1.05662e-49|zma:103634846|K11254 histone H4 | (RefSeq) histone H4	--	[B]	Chromatin structure and dynamics	Centromere kinetochore component CENP-T histone fold;; TATA box binding protein associated factor (TAF)	Histone H4 OS=Glycine max OX=3847 PE=3 SV=1	B	Chromatin structure and dynamics	histone H4 [Zea mays]
subcluster_20	gene10391	LOC109769309	1.14038	0.291694	1.47633	0.250866	1.04011	0.378735	1.68418	0.994553	[J]	Translation, ribosomal structure and biogenesis	Cellular Component: nuclear chromosome, telomeric region (GO:0000784);; Molecular Function: damaged DNA binding (GO:0003684);; Biological Process: double-strand break repair via nonhomologous end joining (GO:0006303);; Cellular Component: thylakoid (GO:0009579);; Biological Process: protection from non-homologous end joining at telomere (GO:0031848);; Molecular Function: 5'-3' exodeoxyribonucleas…	K15340|0|bdi:100843196|K15340 DNA cross-link repair 1A protein | (RefSeq) uncharacterized LOC100843196	--	[L]	Replication, recombination and repair	DNA repair metallo-beta-lactamase;; SAM domain (Sterile alpha motif);; SAM domain (Sterile alpha motif)	DNA cross-link repair protein SNM1 OS=Arabidopsis thaliana OX=3702 GN=SNM1 PE=2 SV=1	J	Translation, ribosomal structure and biogenesis	uncharacterized protein LOC109769309 [Aegilops tauschii subsp. tauschii]
subcluster_20	gene10483	LOC109769409	3.4486	1.0626	4.1928	0.905179	2.92355	1.74686	6.32551	3.90472	--	--	Cellular Component: condensin complex (GO:0000796);; Biological Process: mitotic chromosome condensation (GO:0007076);; Cellular Component: plasmodesma (GO:0009506);;	K06678|0|bdi:100844635|K06678 condensin complex subunit 3 | (RefSeq) condensin complex subunit 3	--	[BD]	Chromatin structure and dynamics;; Cell cycle control, cell division, chromosome partitioning	Nuclear condensing complex subunits, C-term domain	--	BD	Chromatin structure and dynamics;; Cell cycle control, cell division, chromosome partitioning	condensin complex subunit 3 [Aegilops tauschii subsp. tauschii]
subcluster_20	gene10491	LOC109769425	17.4604	9.78496	12.5039	4.12479	12.5703	6.88895	20.7792	11.7825	[L]	Replication, recombination and repair	Molecular Function: DNA binding (GO:0003677);; Molecular Function: DNA topoisomerase type II (ATP-hydrolyzing) activity (GO:0003918);; Molecular Function: ATP binding (GO:0005524);; Cellular Component: chromosome (GO:0005694);; Cellular Component: mitochondrion (GO:0005739);; Biological Process: DNA topological change (GO:0006265);; Biological Process: DNA unwinding involved in DNA replication (G…	K02470|0|bdi:100826125|K02470 DNA gyrase subunit B [EC:5.99.1.3] | (RefSeq) DNA gyrase subunit B, chloroplastic/mitochondrial	--	[B]	Chromatin structure and dynamics	DNA gyrase B;; DNA gyrase B subunit, carboxyl terminus;; Histidine kinase-, DNA gyrase B-, and HSP90-like ATPase;; Toprim domain	DNA gyrase subunit B, chloroplastic/mitochondrial OS=Oryza sativa subsp. japonica OX=39947 GN=GYRB PE=2 SV=1	L	Replication, recombination and repair	DNA gyrase subunit B, chloroplastic/mitochondrial [Aegilops tauschii subsp. tauschii]
subcluster_20	gene10507	LOC109769435	37.9249	25.076	15.0797	9.75446	18.3735	16.4431	56.1024	24.1734	[J]	Translation, ribosomal structure and biogenesis	Molecular Function: RNA binding (GO:0003723);; Molecular Function: structural constituent of ribosome (GO:0003735);; Biological Process: translation (GO:0006412);; Cellular Component: cytosolic small ribosomal subunit (GO:0022627);;	K02969|1.02076e-82|bdi:100838410|K02969 small subunit ribosomal protein S20e | (RefSeq) 40S ribosomal protein S20	Ribosome (ko03010)	[J]	Translation, ribosomal structure and biogenesis	Ribosomal protein S10p/S20e	40S ribosomal protein S20 OS=Oryza sativa subsp. japonica OX=39947 GN=RPS20 PE=2 SV=2	J	Translation, ribosomal structure and biogenesis	40S ribosomal protein S20-like isoform X1 [Aegilops tauschii subsp. tauschii]
subcluster_20	gene10674	LOC109769628	68.8165	15.9768	59.9447	11.2063	38.5832	17.4277	134.871	47.3504	--	--	Cellular Component: nucleosome (GO:0000786);; Molecular Function: DNA binding (GO:0003677);; Cellular Component: nucleus (GO:0005634);; Biological Process: nucleosome assembly (GO:0006334);; Molecular Function: protein heterodimerization activity (GO:0046982);;	K11254|5.16634e-50|zma:103634846|K11254 histone H4 | (RefSeq) histone H4	--	[B]	Chromatin structure and dynamics	Centromere kinetochore component CENP-T histone fold;; TATA box binding protein associated factor (TAF)	Histone H4 OS=Glycine max OX=3847 PE=3 SV=1	B	Chromatin structure and dynamics	histone H4-like [Aegilops tauschii subsp. tauschii]
subcluster_20	gene1075	LOC109769466	10.3066	5.10917	9.03321	1.20296	5.35751	4.24212	19.7564	7.47311	--	--	Cellular Component: intracellular (GO:0005622);; Biological Process: vacuolar transport (GO:0007034);;	K12198|1.09553e-143|bdi:100825412|K12198 charged multivesicular body protein 5 | (RefSeq) charged multivesicular body protein 5-like	Endocytosis (ko04144)	[U]	Intracellular trafficking, secretion, and vesicular transport	Snf7	Vacuolar protein sorting-associated protein 60.1 OS=Arabidopsis thaliana OX=3702 GN=VPS60-1 PE=1 SV=1	U	Intracellular trafficking, secretion, and vesicular transport	charged multivesicular body protein 5-like [Aegilops tauschii subsp. tauschii]
subcluster_20	gene11516	LOC109770574	2.46071	1.23972	2.20333	0.420718	2.15656	0.652711	4.95768	1.9165	--	--	Cellular Component: GINS complex (GO:0000811);; Cellular Component: chloroplast (GO:0009507);; Cellular Component: integral component of membrane (GO:0016021);; Biological Process: DNA duplex unwinding (GO:0032508);; Molecular Function: 3'-5' DNA helicase activity (GO:0043138);; Biological Process: DNA strand elongation involved in mitotic DNA replication (GO:1902983);;	K10732|3.64304e-130|bdi:100823089|K10732 GINS complex subunit 1 | (RefSeq) DNA replication complex GINS protein PSF1	--	[L]	Replication, recombination and repair	GINS complex protein	--	S	Function unknown	DNA replication complex GINS protein PSF1 [Aegilops tauschii subsp. tauschii]
subcluster_20	gene11597	LOC109770664	19.7746	3.69597	15.6237	1.49945	10.886	1.65415	32.0164	18.6995	[L]	Replication, recombination and repair	Cellular Component: THO complex (GO:0000347);; Molecular Function: DNA binding (GO:0003677);; Molecular Function: DNA helicase activity (GO:0003678);; Molecular Function: ATP binding (GO:0005524);; Cellular Component: cytoplasm (GO:0005737);; Biological Process: DNA replication initiation (GO:0006270);; Biological Process: cell cycle (GO:0007049);; Biological Process: DNA duplex unwinding (GO:003…	K02210|0|bdi:100834667|K02210 DNA replication licensing factor MCM7 [EC:3.6.4.12] | (RefSeq) DNA replication licensing factor MCM7	DNA replication (ko03030)	[L]	Replication, recombination and repair	MCM2/3/5 family;; MCM OB domain;; MCM N-terminal domain;; Magnesium chelatase, subunit ChlI;; AAA domain (dynein-related subfamily)	DNA replication licensing factor MCM7 OS=Oryza sativa subsp. indica OX=39946 GN=MCM7 PE=3 SV=1	L	Replication, recombination and repair	DNA replication licensing factor MCM7 [Aegilops tauschii subsp. tauschii]
subcluster_20	gene11809	LOC109770898	1.04304	0.229589	0.839156	0.21247	0.574792	0.528779	1.74289	0.62065	[J]	Translation, ribosomal structure and biogenesis	Molecular Function: aminoacyl-tRNA hydrolase activity (GO:0004045);; Cellular Component: mitochondrion (GO:0005739);; Cellular Component: plastid (GO:0009536);; Biological Process: mitochondrial translation (GO:0032543);;	K01056|3.11152e-129|bdi:100837817|K01056 peptidyl-tRNA hydrolase, PTH1 family [EC:3.1.1.29] | (RefSeq) peptidyl-tRNA hydrolase, mitochondrial-like	--	[J]	Translation, ribosomal structure and biogenesis	Peptidyl-tRNA hydrolase	Peptidyl-tRNA hydrolase, mitochondrial OS=Arabidopsis thaliana OX=3702 GN=At5g19830 PE=2 SV=1	J	Translation, ribosomal structure and biogenesis	peptidyl-tRNA hydrolase, mitochondrial-like [Aegilops tauschii subsp. tauschii]
subcluster_20	gene11810	LOC109770895	13.8999	5.10334	15.6661	2.45617	7.90786	3.22992	22.53	8.55721	--	--	Molecular Function: DNA binding (GO:0003677);; Cellular Component: nucleus (GO:0005634);; Biological Process: regulation of transcription, DNA-templated (GO:0006355);; Cellular Component: plastid (GO:0009536);; Biological Process: auxin-activated signaling pathway (GO:0009734);; Biological Process: flower development (GO:0009908);;	--	--	--	--	Auxin response factor;; B3 DNA binding domain;; AUX/IAA family	Auxin response factor 12 OS=Oryza sativa subsp. japonica OX=39947 GN=ARF12 PE=2 SV=1	K	Transcription	auxin response factor 12 [Aegilops tauschii subsp. tauschii]
subcluster_20	gene11818	LOC109770908	8.64783	8.97564	8.00316	3.58663	6.92547	3.71991	11.526	7.07196	--	--	Molecular Function: translation initiation factor activity (GO:0003743);; Cellular Component: cytoplasm (GO:0005737);; Biological Process: translational initiation (GO:0006413);; Biological Process: stem cell population maintenance (GO:0019827);; Biological Process: gene silencing by RNA (GO:0031047);; Biological Process: leaf development (GO:0048366);;	K11593|0|bdi:100839655|K11593 eukaryotic translation initiation factor 2C | (RefSeq) protein argonaute PNH1	--	[J]	Translation, ribosomal structure and biogenesis	Piwi domain;; N-terminal domain of argonaute;; PAZ domain;; Argonaute linker 1 domain;; Argonaute linker 2 domain;; Mid domain of argonaute	Protein argonaute PNH1 OS=Oryza sativa subsp. japonica OX=39947 GN=PHN1 PE=2 SV=1	J	Translation, ribosomal structure and biogenesis	protein argonaute PNH1 [Aegilops tauschii subsp. tauschii]
subcluster_20	gene12049	LOC109771176	5.45284	1.1276	4.29917	1.04802	2.76512	1.09139	7.95604	3.20134	[L]	Replication, recombination and repair	Molecular Function: RNA binding (GO:0003723);; Molecular Function: RNA-DNA hybrid ribonuclease activity (GO:0004523);; Biological Process: mismatch repair (GO:0006298);; Cellular Component: ribonuclease H2 complex (GO:0032299);; Biological Process: DNA replication, removal of RNA primer (GO:0043137);; Biological Process: RNA phosphodiester bond hydrolysis, endonucleolytic (GO:0090502);;	K10743|0|bdi:100841783|K10743 ribonuclease H2 subunit A [EC:3.1.26.4] | (RefSeq) ribonuclease H2 subunit A	DNA replication (ko03030)	[L]	Replication, recombination and repair	Ribonuclease HII	Ribonuclease H2 subunit A OS=Arabidopsis thaliana OX=3702 GN=At2g25100 PE=2 SV=2	L	Replication, recombination and repair	ribonuclease H2 subunit A [Aegilops tauschii subsp. tauschii]
subcluster_20	gene12067	LOC109771181	1.54938	0.586734	2.62419	0.418486	1.24392	0.458838	4.10775	0.786497	--	--	Cellular Component: plastid (GO:0009536);;	--	--	--	--	--	--	S	Function unknown	uncharacterized protein LOC109771181 [Aegilops tauschii subsp. tauschii]
subcluster_20	gene12103	LOC109771219	4.37078	0.341724	3.26503	0.250623	1.3202	0.116165	6.12957	3.36593	[G]	Carbohydrate transport and metabolism	Molecular Function: glucan exo-1,3-beta-glucosidase activity (GO:0004338);; Molecular Function: beta-galactosidase activity (GO:0004565);; Cellular Component: extracellular region (GO:0005576);; Biological Process: carbohydrate metabolic process (GO:0005975);; Molecular Function: beta-D-fucosidase activity (GO:0033907);; Molecular Function: beta-L-arabinosidase activity (GO:0047701);; Molecular F…	K01188|0|bdi:100839264|K01188 beta-glucosidase [EC:3.2.1.21] | (RefSeq) beta-glucosidase 12-like	Cyanoamino acid metabolism (ko00460);; Starch and sucrose metabolism (ko00500);; Phenylpropanoid biosynthesis (ko00940)	[G]	Carbohydrate transport and metabolism	Glycosyl hydrolase family 1	Beta-glucosidase 12 OS=Oryza sativa subsp. japonica OX=39947 GN=BGLU12 PE=1 SV=2	G	Carbohydrate transport and metabolism	beta-glucosidase 12-like [Aegilops tauschii subsp. tauschii]
subcluster_20	gene12139	LOC109771265	60.23	12.2993	34.021	5.51634	27.2759	15.7355	133.129	50.735	--	--	Cellular Component: nucleosome (GO:0000786);; Molecular Function: DNA binding (GO:0003677);; Cellular Component: nucleus (GO:0005634);; Molecular Function: protein heterodimerization activity (GO:0046982);;	K11251|1.15385e-47|bvg:104890299|K11251 histone H2A | (RefSeq) probable histone H2A.1	--	[B]	Chromatin structure and dynamics	C-terminus of histone H2A;; Core histone H2A/H2B/H3/H4;; Histone-like transcription factor (CBF/NF-Y) and archaeal histone	Protein H2A.6 OS=Triticum aestivum OX=4565 GN=H2A-3 PE=2 SV=3	B	Chromatin structure and dynamics	protein H2A.6-like [Aegilops tauschii subsp. tauschii]
subcluster_20	gene12196	LOC109771334	3.20382	1.44161	3.80074	0.495708	0.849457	0.600921	7.09098	0.693771	--	--	Molecular Function: DNA binding (GO:0003677);; Cellular Component: nucleus (GO:0005634);; Biological Process: regulation of transcription, DNA-templated (GO:0006355);; Biological Process: mRNA transcription (GO:0009299);; Biological Process: post-embryonic animal morphogenesis (GO:0009886);;	--	--	--	--	Protein of unknown function (DUF640)	Protein G1-like5 OS=Oryza sativa subsp. japonica OX=39947 GN=G1L5 PE=1 SV=1	S	Function unknown	hypothetical protein TRIUR3_33566 [Triticum urartu]
subcluster_20	gene12352	LOC109771501	4.4908	1.7839	3.99019	0.975048	2.32714	1.00518	5.60635	3.12833	--	--	Biological Process: carbohydrate metabolic process (GO:0005975);; Molecular Function: beta-glucosidase activity (GO:0008422);; Biological Process: glycosyl compound metabolic process (GO:1901657);;	--	--	--	--	--	--	S	Function unknown	uncharacterized protein LOC109771501 isoform X1 [Aegilops tauschii subsp. tauschii]
subcluster_20	gene12356	LOC109771502	44.5622	10.2914	38.2537	5.33093	0	0	74.6381	30.3201	--	--	Cellular Component: nuclear nucleosome (GO:0000788);; Molecular Function: DNA binding (GO:0003677);; Biological Process: nucleosome assembly (GO:0006334);; Molecular Function: protein heterodimerization activity (GO:0046982);;	K11252|1.3164e-61|sbi:SORBI_02g041800|K11252 histone H2B | (RefSeq) SORBIDRAFT_02g041800, Sb02g041800; hypothetical protein	--	[B]	Chromatin structure and dynamics	Core histone H2A/H2B/H3/H4;; Histone-like transcription factor (CBF/NF-Y) and archaeal histone	Histone H2B.1 OS=Triticum aestivum OX=4565 PE=1 SV=3	B	Chromatin structure and dynamics	histone H2B.1-like [Aegilops tauschii subsp. tauschii]
subcluster_20	gene12438	LOC109771596	7.05091	3.1143	3.37845	0.834588	0.873731	0.470538	9.25379	1.63974	--	--	--	--	--	--	--	Wound-induced protein	--	S	Function unknown	uncharacterized protein LOC109771596 [Aegilops tauschii subsp. tauschii]
subcluster_20	gene12520	LOC109771687	0.512738	0.0948755	0.374304	0.0859245	0.189885	0.217259	0.6778	0.296793	--	--	--	--	--	[R]	General function prediction only	PPR repeat;; PPR repeat family;; PPR repeat;; Pentatricopeptide repeat domain	Pentatricopeptide repeat-containing protein At1g11290, chloroplastic OS=Arabidopsis thaliana OX=3702 GN=PCMP-H40 PE=2 SV=1	S	Function unknown	pentatricopeptide repeat-containing protein At1g11290, chloroplastic-like [Aegilops tauschii subsp. tauschii]
subcluster_20	gene12663	LOC109771845	1.55231	0.0667555	0.749972	0.0316175	0.303183	0.0728277	2.70024	0.319509	--	--	Molecular Function: DNA-directed 5'-3' RNA polymerase activity (GO:0003899);; Biological Process: RNA biosynthetic process (GO:0032774);;	--	--	--	--	--	Protodermal factor 1 OS=Arabidopsis thaliana OX=3702 GN=PDF1 PE=2 SV=1	S	Function unknown	leucine-rich repeat extensin-like protein 5 [Aegilops tauschii subsp. tauschii]
subcluster_20	gene12978	LOC109772196	5.9206	1.79871	6.20778	0.860783	3.7314	1.51391	10.9933	7.00903	--	--	Molecular Function: microtubule motor activity (GO:0003777);; Molecular Function: ATP binding (GO:0005524);; Cellular Component: microtubule (GO:0005874);; Biological Process: microtubule-based movement (GO:0007018);; Molecular Function: microtubule binding (GO:0008017);; Cellular Component: plasmodesma (GO:0009506);; Biological Process: cell wall organization (GO:0071555);;	K10395|0|bdi:100828670|K10395 kinesin family member 4/21/27 | (RefSeq) kinesin-like protein FRA1	--	[Z]	Cytoskeleton	Kinesin motor domain;; Microtubule binding	Kinesin-like protein KIN-4C OS=Oryza sativa subsp. japonica OX=39947 GN=KIN4C PE=2 SV=1	Z	Cytoskeleton	kinesin-like protein KIN-4C [Aegilops tauschii subsp. tauschii]
subcluster_20	gene13087	LOC109772293	143.945	45.1968	148.939	29.4045	83.312	65.1501	260.306	96.6196	--	--	Cellular Component: nucleosome (GO:0000786);; Molecular Function: DNA binding (GO:0003677);; Cellular Component: nucleus (GO:0005634);; Biological Process: nucleosome assembly (GO:0006334);; Molecular Function: protein heterodimerization activity (GO:0046982);;	K11254|1.45591e-49|zma:103634846|K11254 histone H4 | (RefSeq) histone H4	--	[B]	Chromatin structure and dynamics	Centromere kinetochore component CENP-T histone fold;; TATA box binding protein associated factor (TAF)	Histone H4 OS=Glycine max OX=3847 PE=3 SV=1	B	Chromatin structure and dynamics	histone H4 [Zea mays]
subcluster_20	gene13133	LOC109772364	4.2015	0.740398	3.59292	0.308488	2.01518	0.622302	7.97322	2.49582	--	--	Cellular Component: nucleus (GO:0005634);; Biological Process: DNA replication (GO:0006260);;	K10734|1.80327e-129|bdi:100829131|K10734 GINS complex subunit 3 | (RefSeq) probable DNA replication complex GINS protein PSF3	--	[S]	Function unknown	GINS complex protein	--	S	Function unknown	probable DNA replication complex GINS protein PSF3 [Aegilops tauschii subsp. tauschii]
subcluster_20	gene13240	LOC109772482	0.888723	0.174469	1.22056	0.044	0.306887	0.269392	1.81506	0.757358	--	--	--	--	--	--	--	--	--	S	Function unknown	uncharacterized protein LOC109772482 [Aegilops tauschii subsp. tauschii]
subcluster_20	gene13270	LOC109772524	84.4964	60.3125	84.433	38.5059	62.9825	49.3943	161.195	70.8638	[J]	Translation, ribosomal structure and biogenesis	Molecular Function: structural constituent of ribosome (GO:0003735);; Biological Process: translation (GO:0006412);; Cellular Component: cytosolic large ribosomal subunit (GO:0022625);;	K02930|0|bdi:100845116|K02930 large subunit ribosomal protein L4e | (RefSeq) 60S ribosomal protein L4-1-like	Ribosome (ko03010)	[A]	RNA processing and modification	Ribosomal protein L4/L1 family;; 60S ribosomal protein L4 C-terminal domain	60S ribosomal protein L4-1 OS=Arabidopsis thaliana OX=3702 GN=RPL4A PE=1 SV=1	J	Translation, ribosomal structure and biogenesis	60S ribosomal protein L4-1-like [Aegilops tauschii subsp. tauschii]
subcluster_20	gene13380	LOC109772633	2.06127	0.212406	1.86311	0.416347	0.918502	0.416554	4.67039	1.09672	--	--	Molecular Function: transcription factor activity, sequence-specific DNA binding (GO:0003700);; Cellular Component: nucleus (GO:0005634);; Biological Process: regulation of transcription, DNA-templated (GO:0006355);; Molecular Function: identical protein binding (GO:0042802);; Molecular Function: sequence-specific DNA binding (GO:0043565);;	K09419|7.53471e-97|sbi:SORBI_02g040790|K09419 heat shock transcription factor, other eukaryote | (RefSeq) SORBIDRAFT_02g040790, Sb02g040790; hypothetical protein	--	[K]	Transcription	HSF-type DNA-binding	Heat stress transcription factor B-4b OS=Oryza sativa subsp. japonica OX=39947 GN=HSFB4B PE=1 SV=1	K	Transcription	heat stress transcription factor B-4b-like [Aegilops tauschii subsp. tauschii]
subcluster_20	gene13383	LOC109772635	0.92849	0.394744	1.19752	0.702414	1.40041	0.603823	1.96307	1.18103	[L]	Replication, recombination and repair	Molecular Function: DNA binding (GO:0003677);; Molecular Function: ATP-dependent DNA helicase activity (GO:0004003);; Molecular Function: ATP binding (GO:0005524);; Cellular Component: plastid (GO:0009536);; Biological Process: DNA duplex unwinding (GO:0032508);;	--	--	[L]	Replication, recombination and repair	UvrD/REP helicase N-terminal domain;; UvrD-like helicase C-terminal domain;; AAA domain;; UvrD-like helicase C-terminal domain;; AAA domain;; AAA domain;; Viral (Superfamily 1) RNA helicase	ATP-dependent DNA helicase SRS2-like protein At4g25120 OS=Arabidopsis thaliana OX=3702 GN=SRS2 PE=1 SV=1	L	Replication, recombination and repair	ATP-dependent DNA helicase SRS2-like protein At4g25120 [Aegilops tauschii subsp. tauschii]
subcluster_20	gene13647	LOC109772938	3.00835	0.841212	2.29944	0.233587	1.66427	0.728049	5.34429	1.94212	--	--	Molecular Function: RNA polymerase II transcription factor activity, sequence-specific DNA binding (GO:0000981);; Molecular Function: DNA binding (GO:0003677);; Cellular Component: nucleoplasm (GO:0005654);; Cellular Component: cytoplasm (GO:0005737);;	--	--	--	--	Domain of unknown function (DUF4371)	--	S	Function unknown	zinc finger MYM-type protein 1-like isoform X1 [Aegilops tauschii subsp. tauschii]
subcluster_20	gene13696	LOC109772994	3.40938	1.28587	6.1538	0.796186	3.57798	1.72636	10.8974	5.20326	--	--	Molecular Function: ATP binding (GO:0005524);; Cellular Component: nucleus (GO:0005634);; Biological Process: regulation of transcription, DNA-templated (GO:0006355);; Biological Process: developmental process (GO:0032502);;	--	--	--	--	WRC;; QLQ	Growth-regulating factor 6 OS=Oryza sativa subsp. japonica OX=39947 GN=GRF6 PE=2 SV=2	K	Transcription	growth-regulating factor 6-like [Aegilops tauschii subsp. tauschii]
subcluster_20	gene13843	LOC109773174	1.66417	0.103824	1.65011	0.207789	1.10582	0.39007	4.41716	0.936682	--	--	Molecular Function: DNA binding (GO:0003677);; Cellular Component: nucleus (GO:0005634);; Biological Process: metabolic process (GO:0008152);; Molecular Function: amino acid binding (GO:0016597);; Molecular Function: protein dimerization activity (GO:0046983);;	--	--	--	--	--	--	S	Function unknown	uncharacterized protein LOC109773174 [Aegilops tauschii subsp. tauschii]
subcluster_20	gene13972	LOC109773311	5.22033	2.99405	4.89237	1.83401	4.10398	3.61628	7.70206	3.58749	--	--	Molecular Function: nucleotide binding (GO:0000166);; Molecular Function: RNA binding (GO:0003723);; Cellular Component: nucleolus (GO:0005730);; Biological Process: cysteine biosynthetic process from serine (GO:0006535);;	K14782|0|bdi:100838475|K14782 protein AATF/BFR2 | (RefSeq) putative uncharacterized protein DDB_G0270496	--	[KU]	Transcription;; Intracellular trafficking, secretion, and vesicular transport	Apoptosis antagonizing transcription factor;; Apoptosis-antagonizing transcription factor, C-terminal	--	K	Transcription	protein AATF-like isoform X1 [Aegilops tauschii subsp. tauschii]
subcluster_20	gene14009	LOC109773355	1.33427	0.595523	1.32691	0.374362	1.26801	0.636104	3.11397	1.04764	--	--	Molecular Function: DNA binding (GO:0003677);; Molecular Function: transcription factor activity, sequence-specific DNA binding (GO:0003700);; Cellular Component: nucleus (GO:0005634);; Cellular Component: transcription factor complex (GO:0005667);; Biological Process: regulation of transcription, DNA-templated (GO:0006355);;	--	--	[K]	Transcription	E2F/DP family winged-helix DNA-binding domain	E2F transcription factor-like E2FE OS=Arabidopsis thaliana OX=3702 GN=E2FE PE=1 SV=1	K	Transcription	E2F transcription factor-like E2FE isoform X2 [Aegilops tauschii subsp. tauschii]
subcluster_20	gene14065	LOC109773411	9.49889	1.53039	7.66363	0.403552	3.88052	0.94716	12.611	6.38242	--	--	Biological Process: double-strand break repair via homologous recombination (GO:0000724);; Cellular Component: nucleus (GO:0005634);; Biological Process: nucleosome assembly (GO:0006334);; Biological Process: regulation of transcription, DNA-templated (GO:0006355);; Biological Process: cell proliferation (GO:0008283);; Biological Process: pollen development (GO:0009555);; Biological Process: regu…	K10750|0|bdi:100846224|K10750 chromatin assembly factor 1 subunit A | (RefSeq) chromatin assembly factor 1 subunit FSM	--	[B]	Chromatin structure and dynamics	Chromatin assembly factor 1 subunit A	Chromatin assembly factor 1 subunit FSM OS=Oryza sativa subsp. japonica OX=39947 GN=FSM PE=2 SV=1	K	Transcription	chromatin assembly factor 1 subunit FSM [Aegilops tauschii subsp. tauschii]
subcluster_20	gene14073	LOC109773413	2.26616	0.692207	2.2593	0.206884	1.16957	0.452205	3.9949	2.37271	--	--	--	--	--	--	--	Protein of unknown function (DUF632);; Protein of unknown function (DUF630)	Nitrate regulatory gene2 protein OS=Arabidopsis thaliana OX=3702 GN=NRG2 PE=1 SV=1	S	Function unknown	uncharacterized protein LOC109773413 [Aegilops tauschii subsp. tauschii]
subcluster_20	gene14139	LOC109773502	34.501	10.4919	31.0827	7.01446	16.29	13.4478	82.024	31.1352	--	--	Cellular Component: nucleosome (GO:0000786);; Cellular Component: nucleus (GO:0005634);; Biological Process: nucleosome assembly (GO:0006334);; Molecular Function: nucleosomal DNA binding (GO:0031492);; Molecular Function: protein heterodimerization activity (GO:0046982);;	K11253|2.06104e-82|zma:103627323|K11253 histone H3 | (RefSeq) histone H3.3	--	[B]	Chromatin structure and dynamics	Core histone H2A/H2B/H3/H4	Histone H3.3 OS=Vitis vinifera OX=29760 PE=2 SV=3	B	Chromatin structure and dynamics	uncharacterized protein A4U43_C03F3130 [Asparagus officinalis]
subcluster_20	gene14149	LOC109773498	2.16093	0.946312	1.68347	0.488957	2.0937	1.09989	3.63331	2.09365	[J]	Translation, ribosomal structure and biogenesis	Molecular Function: core promoter proximal region sequence-specific DNA binding (GO:0000987);; Cellular Component: nucleus (GO:0005634);; Cellular Component: plastid (GO:0009536);; Biological Process: positive regulation of seed germination (GO:0010030);; Molecular Function: transferase activity (GO:0016740);; Biological Process: histone H4-R3 methylation (GO:0043985);;	--	--	[BT]	Chromatin structure and dynamics;; Signal transduction mechanisms	Cupin-like domain;; JmjC domain, hydroxylase;; F-box-like;; F-box domain	F-box protein At5g06550 OS=Arabidopsis thaliana OX=3702 GN=At5g06550 PE=2 SV=1	S	Function unknown	F-box protein At5g06550 [Aegilops tauschii subsp. tauschii]
subcluster_20	gene14415	LOC109773810	0.848684	0.123857	1.25642	0.0615715	0.93881	0.294965	2.75825	0.739939	--	--	Molecular Function: ATP binding (GO:0005524);; Cellular Component: nucleus (GO:0005634);; Biological Process: regulation of transcription, DNA-templated (GO:0006355);; Biological Process: developmental process (GO:0032502);;	--	--	--	--	WRC;; QLQ	Growth-regulating factor 12 OS=Oryza sativa subsp. japonica OX=39947 GN=GRF12 PE=2 SV=1	K	Transcription	growth-regulating factor 12-like [Aegilops tauschii subsp. tauschii]
subcluster_20	gene14897	LOC109774318	3.7192	1.45702	2.8636	0.91596	1.73725	0.588993	8.15522	2.8914	--	--	Cellular Component: nucleus (GO:0005634);; Molecular Function: protein heterodimerization activity (GO:0046982);;	K02326|4.60994e-55|bdi:104584736|K02326 DNA polymerase epsilon subunit 3 [EC:2.7.7.7] | (RefSeq) DNA polymerase epsilon subunit 3-like	Purine metabolism (ko00230);; Pyrimidine metabolism (ko00240);; DNA replication (ko03030);; Base excision repair (ko03410);; Nucleotide excision repair (ko03420)	[K]	Transcription	Histone-like transcription factor (CBF/NF-Y) and archaeal histone	Nuclear transcription factor Y subunit B-2 OS=Arabidopsis thaliana OX=3702 GN=NFYB2 PE=1 SV=1	K	Transcription	DNA polymerase epsilon subunit 3-like isoform X2 [Aegilops tauschii subsp. tauschii]
subcluster_20	gene14974	LOC109774426	4.47909	1.12548	3.44742	0.844342	1.31587	1.06954	6.50993	2.39246	--	--	Cellular Component: nucleus (GO:0005634);; Biological Process: mitotic chromosome condensation (GO:0007076);; Biological Process: cell division (GO:0051301);;	K06677|0|bdi:100826393|K06677 condensin complex subunit 1 | (RefSeq) condensin complex subunit 1	--	[BD]	Chromatin structure and dynamics;; Cell cycle control, cell division, chromosome partitioning	non-SMC mitotic condensation complex subunit 1	--	BD	Chromatin structure and dynamics;; Cell cycle control, cell division, chromosome partitioning	condensin complex subunit 1-like, partial [Aegilops tauschii subsp. tauschii]
subcluster_20	gene1510	LOC109774087	2.85973	0.221445	3.4066	0.147175	1.12539	0.349793	9.20437	2.22538	--	--	Cellular Component: mitochondrion (GO:0005739);; Cellular Component: integral component of membrane (GO:0016021);;	--	--	[TZ]	Signal transduction mechanisms;; Cytoskeleton	Formin Homology 2 Domain	Formin-like protein 15 OS=Oryza sativa subsp. japonica OX=39947 GN=FH15 PE=2 SV=1	S	Function unknown	formin-like protein 15 [Aegilops tauschii subsp. tauschii]
subcluster_20	gene15200	LOC109774682	2.43422	0.451161	2.2821	0.207795	1.17675	0.663931	5.42841	1.33483	--	--	Cellular Component: nucleus (GO:0005634);; Molecular Function: protein dimerization activity (GO:0046983);;	--	--	--	--	Helix-loop-helix DNA-binding domain	Transcription factor bHLH96 OS=Arabidopsis thaliana OX=3702 GN=BHLH96 PE=1 SV=1	K	Transcription	transcription factor bHLH94-like [Aegilops tauschii subsp. tauschii]
subcluster_20	gene15272	LOC109774759	11.4175	4.77935	12.0719	2.15317	7.12585	3.53999	18.8063	9.92538	--	--	--	--	--	[P]	Inorganic ion transport and metabolism	Tesmin/TSO1-like CXC domain, cysteine-rich domain	Protein tesmin/TSO1-like CXC 2 OS=Arabidopsis thaliana OX=3702 GN=TCX2 PE=1 SV=1	S	Function unknown	protein tesmin/TSO1-like CXC 2 [Aegilops tauschii subsp. tauschii]
subcluster_20	gene15631	LOC109775161	5.817	1.09607	5.02918	0.327128	3.38373	0.778455	12.6023	4.16588	--	--	Molecular Function: DNA binding (GO:0003677);; Molecular Function: DNA-directed DNA polymerase activity (GO:0003887);; Cellular Component: alpha DNA polymerase:primase complex (GO:0005658);; Cellular Component: mitochondrion (GO:0005739);; Biological Process: DNA replication initiation (GO:0006270);; Molecular Function: protein heterodimerization activity (GO:0046982);; Biological Process: DNA bi…	K02321|0|bdi:100844321|K02321 DNA polymerase alpha subunit B | (RefSeq) DNA polymerase alpha subunit B	Purine metabolism (ko00230);; Pyrimidine metabolism (ko00240);; DNA replication (ko03030)	[L]	Replication, recombination and repair	DNA polymerase alpha/epsilon subunit B;; DNA polymerase alpha subunit B N-terminal	--	L	Replication, recombination and repair	DNA polymerase alpha subunit B [Aegilops tauschii subsp. tauschii]
subcluster_20	gene16326	LOC109775934	9.70718	2.63095	8.24816	1.89088	5.82599	2.05695	14.1392	10.408	[D]	Cell cycle control, cell division, chromosome partitioning	Molecular Function: ATP binding (GO:0005524);; Cellular Component: nucleus (GO:0005634);; Cellular Component: chromosome (GO:0005694);; Cellular Component: plasma membrane (GO:0005886);; Cellular Component: integral component of membrane (GO:0016021);; Molecular Function: transmembrane transporter activity (GO:0022857);; Biological Process: chromosome organization (GO:0051276);; Biological Proces…	K06675|0|bdi:100831033|K06675 structural maintenance of chromosome 4 | (RefSeq) structural maintenance of chromosomes protein 4	--	[BD]	Chromatin structure and dynamics;; Cell cycle control, cell division, chromosome partitioning	RecF/RecN/SMC N terminal domain;; SMC proteins Flexible Hinge Domain;; AAA domain, putative AbiEii toxin, Type IV TA system;; P-loop containing region of AAA domain	Structural maintenance of chromosomes protein 4 OS=Arabidopsis thaliana OX=3702 GN=SMC4 PE=1 SV=1	D	Cell cycle control, cell division, chromosome partitioning	structural maintenance of chromosomes protein 4 [Aegilops tauschii subsp. tauschii]
subcluster_20	gene16425	LOC109776041	1.4801	0.254076	1.04897	0.137122	0.923217	0.222302	2.76952	0.978484	--	--	Biological Process: mitotic sister chromatid segregation (GO:0000070);; Cellular Component: nuclear MIS12/MIND complex (GO:0000818);; Biological Process: protein localization to kinetochore (GO:0034501);; Biological Process: kinetochore assembly (GO:0051382);;	--	--	--	--	Mis12 protein	Protein MIS12 homolog OS=Arabidopsis thaliana OX=3702 GN=MIS12 PE=3 SV=1	S	Function unknown	protein MIS12 homolog [Aegilops tauschii subsp. tauschii]
subcluster_20	gene16594	LOC109776226	0.306358	0.045326	0.256391	0.090764	0.112215	0.0948958	0.396836	0.374023	--	--	Molecular Function: zinc ion binding (GO:0008270);;	--	--	[R]	General function prediction only	PPR repeat;; PPR repeat family;; PPR repeat;; DYW family of nucleic acid deaminases;; Pentatricopeptide repeat domain;; Tetratricopeptide repeat;; Tetratricopeptide repeat	Pentatricopeptide repeat-containing protein At4g02750 OS=Arabidopsis thaliana OX=3702 GN=PCMP-H24 PE=3 SV=1	S	Function unknown	pentatricopeptide repeat-containing protein At4g02750 [Aegilops tauschii subsp. tauschii]
subcluster_20	gene16864	LOC109776529	0.701038	0.193629	0.8886	0.232387	0.466797	0.362704	1.59282	0.793072	[A]	RNA processing and modification	Molecular Function: nuclease activity (GO:0004518);; Molecular Function: zinc ion binding (GO:0008270);;	K19619|1.64856e-169|sita:101779849|K19619 tyrosyl-DNA phosphodiesterase 2 [EC:3.1.4.-] | (RefSeq) uncharacterized LOC101779849	--	[T]	Signal transduction mechanisms	Endonuclease/Exonuclease/phosphatase family;; Zn-finger in Ran binding protein and others	--	S	Function unknown	uncharacterized protein LOC109776529 [Aegilops tauschii subsp. tauschii]
subcluster_20	gene16872	LOC109776539	4.03271	1.57255	4.41369	0.759233	2.11541	1.21664	6.0613	3.00919	[S]	Function unknown	Cellular Component: plasma membrane (GO:0005886);; Biological Process: anion transport (GO:0006820);; Molecular Function: mechanically-gated ion channel activity (GO:0008381);; Cellular Component: plastid (GO:0009536);; Cellular Component: integral component of membrane (GO:0016021);; Biological Process: ion transmembrane transport (GO:0034220);; Biological Process: detection of mechanical stimul…	--	--	[M]	Cell wall/membrane/envelope biogenesis	Mechanosensitive ion channel	Mechanosensitive ion channel protein 10 OS=Arabidopsis thaliana OX=3702 GN=MSL10 PE=1 SV=1	M	Cell wall/membrane/envelope biogenesis	mechanosensitive ion channel protein 10-like [Aegilops tauschii subsp. tauschii]
subcluster_20	gene16899	LOC109776568	117.956	69.3897	118.557	53.4521	110.86	69.5564	176.793	76.9563	[J]	Translation, ribosomal structure and biogenesis	Molecular Function: structural constituent of ribosome (GO:0003735);; Biological Process: rRNA processing (GO:0006364);; Biological Process: translation (GO:0006412);; Cellular Component: cytosolic small ribosomal subunit (GO:0022627);; Biological Process: ribosomal small subunit biogenesis (GO:0042274);;	K02991|5.0852e-128|bdi:106865870|K02991 small subunit ribosomal protein S6e | (RefSeq) 40S ribosomal protein S6-like	Ribosome (ko03010)	[J]	Translation, ribosomal structure and biogenesis	Ribosomal protein S6e	40S ribosomal protein S6 OS=Asparagus officinalis OX=4686 GN=rps6 PE=2 SV=1	J	Translation, ribosomal structure and biogenesis	40S ribosomal protein S6-2-like [Aegilops tauschii subsp. tauschii]
subcluster_20	gene17258	LOC109776972	2.95251	0.557198	2.55994	0.138414	1.01579	0.244581	7.31371	1.97094	--	--	--	--	--	--	--	IQ calmodulin-binding motif	Protein IQ-DOMAIN 1 OS=Arabidopsis thaliana OX=3702 GN=IQD1 PE=1 SV=1	S	Function unknown	protein IQ-DOMAIN 1-like [Aegilops tauschii subsp. tauschii]
subcluster_20	gene17365	LOC109777091	51.6246	12.6153	44.0586	7.96864	17.0919	9.79205	105.271	44.5856	--	--	Cellular Component: integral component of membrane (GO:0016021);;	K11296|6.9517e-42|zma:542658|K11296 high mobility group protein B3 | (RefSeq) nfd101, GRMZM2G066528; HMG-like nucleosome/chromatin assembly factor D	--	[R]	General function prediction only	HMG (high mobility group) box;; HMG-box domain	HMG1/2-like protein OS=Ipomoea nil OX=35883 PE=2 SV=1	B	Chromatin structure and dynamics	HMG1/2-like protein [Aegilops tauschii subsp. tauschii]
subcluster_20	gene17416	LOC109777148	0.786535	0.525245	0.890955	0.28759	0.45701	0.348252	1.27812	0.647401	--	--	Molecular Function: DNA binding (GO:0003677);; Cellular Component: mitochondrion (GO:0005739);; Biological Process: regulation of transcription, DNA-templated (GO:0006355);;	--	--	--	--	Dof domain, zinc finger	Cyclic dof factor 3 OS=Arabidopsis thaliana OX=3702 GN=CDF3 PE=1 SV=2	S	Function unknown	cyclic dof factor 3-like [Aegilops tauschii subsp. tauschii]
subcluster_20	gene17544	LOC109777290	2.93981	0.592082	3.43646	0.157068	1.5004	0.375777	5.925	2.18023	[L]	Replication, recombination and repair	Molecular Function: ATP binding (GO:0005524);; Cellular Component: nucleus (GO:0005634);; Biological Process: DNA replication initiation (GO:0006270);; Biological Process: cell cycle (GO:0007049);; Cellular Component: plastid (GO:0009536);; Biological Process: cell division (GO:0051301);;	K02213|0|bdi:100834179|K02213 cell division control protein 6 | (RefSeq) cell division control protein 6 homolog	--	[LD]	Replication, recombination and repair;; Cell cycle control, cell division, chromosome partitioning	AAA domain;; CDC6, C terminal winged helix domain;; ATPase family associated with various cellular activities (AAA)	Cell division control protein 6 homolog OS=Oryza sativa subsp. japonica OX=39947 GN=CDC6 PE=2 SV=1	L	Replication, recombination and repair	cell division control protein 6 homolog [Aegilops tauschii subsp. tauschii]
subcluster_20	gene17603	LOC109777357	2.83275	0.655659	2.58105	0.083749	1.13495	0.214864	4.64877	1.89971	--	--	Molecular Function: transcription factor activity, sequence-specific DNA binding (GO:0003700);; Molecular Function: DNA-directed DNA polymerase activity (GO:0003887);; Cellular Component: mitochondrion (GO:0005739);; Biological Process: DNA-dependent DNA replication (GO:0006261);; Biological Process: regulation of transcription, DNA-templated (GO:0006355);; Cellular Component: epsilon DNA polymer…	K02325|0|bdi:100828214|K02325 DNA polymerase epsilon subunit 2 [EC:2.7.7.7] | (RefSeq) DNA polymerase epsilon subunit 2	Purine metabolism (ko00230);; Pyrimidine metabolism (ko00240);; DNA replication (ko03030);; Base excision repair (ko03410);; Nucleotide excision repair (ko03420)	[L]	Replication, recombination and repair	DNA polymerase alpha/epsilon subunit B;; DNA polymerases epsilon N terminal	DNA polymerase epsilon subunit B OS=Arabidopsis thaliana OX=3702 GN=DPB2 PE=1 SV=1	L	Replication, recombination and repair	DNA polymerase epsilon subunit B [Aegilops tauschii subsp. tauschii]
subcluster_20	gene17626	LOC109777382	1.90603	0.809231	1.72458	0.505216	1.3768	0.963842	3.97199	1.53394	[T]	Signal transduction mechanisms	Molecular Function: anaphase-promoting complex binding (GO:0010997);; Biological Process: regulation of catalytic activity (GO:0050790);; Biological Process: cell division (GO:0051301);; Molecular Function: ubiquitin-protein transferase activator activity (GO:0097027);;	K03363|0|bdi:100835337|K03363 cell division cycle 20, cofactor of APC complex | (RefSeq) cell division cycle 20.2, cofactor of APC complex-like	Ubiquitin mediated proteolysis (ko04120)	[DO]	Cell cycle control, cell division, chromosome partitioning;; Posttranslational modification, protein turnover, chaperones	WD domain, G-beta repeat;; Anaphase-promoting complex subunit 4 WD40 domain	Cell division cycle 20.1, cofactor of APC complex OS=Arabidopsis thaliana OX=3702 GN=CDC20-1 PE=1 SV=1	D	Cell cycle control, cell division, chromosome partitioning	cell division cycle 20.2, cofactor of APC complex-like [Aegilops tauschii subsp. tauschii]
subcluster_20	gene17659	LOC109777421	4.4932	3.97701	3.13702	0.670725	2.68099	2.27218	7.0643	3.04708	[K]	Transcription	Molecular Function: kinase activity (GO:0016301);; Biological Process: phosphorylation (GO:0016310);;	--	--	--	--	Leucine rich repeat;; Leucine Rich repeats (2 copies);; Leucine Rich Repeat;; Leucine Rich repeat	Leucine-rich repeat extensin-like protein 4 OS=Arabidopsis thaliana OX=3702 GN=LRX4 PE=1 SV=1	S	Function unknown	leucine-rich repeat extensin-like protein 3 [Aegilops tauschii subsp. tauschii]
subcluster_20	gene18319	LOC109778153	11.5891	6.0932	8.46654	3.25622	5.29758	5.53102	17.2405	6.96077	[J]	Translation, ribosomal structure and biogenesis	Molecular Function: structural constituent of ribosome (GO:0003735);; Biological Process: translation (GO:0006412);; Cellular Component: cytosolic small ribosomal subunit (GO:0022627);;	K02949|4.84676e-98|bdi:100824210|K02949 small subunit ribosomal protein S11e | (RefSeq) 40S ribosomal protein S11-like	Ribosome (ko03010)	[J]	Translation, ribosomal structure and biogenesis	Ribosomal_S17 N-terminal;; Ribosomal protein S17	40S ribosomal protein S11 OS=Euphorbia esula OX=3993 GN=RPS11 PE=2 SV=1	J	Translation, ribosomal structure and biogenesis	40S ribosomal protein S11-like [Aegilops tauschii subsp. tauschii]
subcluster_20	gene18387	LOC109778254	58.5431	18.6556	51.6436	14.2931	35.8133	16.9646	75.166	36.1467	[J]	Translation, ribosomal structure and biogenesis	Biological Process: rRNA modification (GO:0000154);; Cellular Component: plastid (GO:0009536);; Molecular Function: snoRNA binding (GO:0030515);; Cellular Component: box C/D snoRNP complex (GO:0031428);; Cellular Component: small-subunit processome (GO:0032040);;	K14565|0|bdi:100841812|K14565 nucleolar protein 58 | (RefSeq) probable nucleolar protein 5-2	Ribosome biogenesis in eukaryotes (ko03008)	[AJ]	RNA processing and modification;; Translation, ribosomal structure and biogenesis	snoRNA binding domain, fibrillarin;; NOP5NT (NUC127) domain	Probable nucleolar protein 5-2 OS=Arabidopsis thaliana OX=3702 GN=NOP5-2 PE=1 SV=1	J	Translation, ribosomal structure and biogenesis	probable nucleolar protein 5-2 [Aegilops tauschii subsp. tauschii]
subcluster_20	gene18505	LOC109778355	10.1288	3.62784	7.90547	1.65368	4.33564	4.55418	13.9651	4.78629	--	--	--	--	--	--	--	--	--	S	Function unknown	uncharacterized protein LOC109778355 [Aegilops tauschii subsp. tauschii]
subcluster_20	gene18530	LOC109778398	6.38929	1.07421	5.0256	0.565443	1.7588	0.608498	10.98	4.0966	--	--	Molecular Function: hydrolase activity, hydrolyzing O-glycosyl compounds (GO:0004553);; Biological Process: carbohydrate metabolic process (GO:0005975);; Molecular Function: polysaccharide binding (GO:0030247);; Cellular Component: anchored component of plasma membrane (GO:0046658);;	K19891|0|bdi:100826275|K19891 glucan endo-1,3-beta-glucosidase 1/2/3 [EC:3.2.1.39] | (RefSeq) glucan endo-1,3-beta-glucosidase 3	Starch and sucrose metabolism (ko00500)	--	--	Glycosyl hydrolases family 17;; X8 domain	Glucan endo-1,3-beta-glucosidase 3 OS=Arabidopsis thaliana OX=3702 GN=At2g01630 PE=1 SV=2	G	Carbohydrate transport and metabolism	glucan endo-1,3-beta-glucosidase 3 [Aegilops tauschii subsp. tauschii]
subcluster_20	gene18596	LOC109778461	7.51002	3.82185	6.16551	1.12064	6.39658	2.5189	12.9382	4.71521	--	--	Molecular Function: glucose-6-phosphate isomerase activity (GO:0004347);; Biological Process: gluconeogenesis (GO:0006094);; Biological Process: glycolytic process (GO:0006096);; Cellular Component: thylakoid (GO:0009579);; Cellular Component: integral component of membrane (GO:0016021);;	--	--	--	--	CAAD domains of cyanobacterial aminoacyl-tRNA synthetase	Protein CURVATURE THYLAKOID 1D, chloroplastic OS=Arabidopsis thaliana OX=3702 GN=CURT1D PE=1 SV=1	S	Function unknown	protein CURVATURE THYLAKOID 1D, chloroplastic-like [Aegilops tauschii subsp. tauschii]
subcluster_20	gene18693	LOC109778570	16.2867	3.06269	18.2054	1.75013	8.99063	4.83729	43.4487	13.8371	[G]	Carbohydrate transport and metabolism	Molecular Function: hydrolase activity, hydrolyzing O-glycosyl compounds (GO:0004553);; Cellular Component: cell wall (GO:0005618);; Biological Process: xyloglucan metabolic process (GO:0010411);; Molecular Function: xyloglucan:xyloglucosyl transferase activity (GO:0016762);; Biological Process: cell wall biogenesis (GO:0042546);; Cellular Component: apoplast (GO:0048046);; Biological Process: ce…	K08235|0|bdi:100842891|K08235 xyloglucan:xyloglucosyl transferase [EC:2.4.1.207] | (RefSeq) probable xyloglucan endotransglucosylase/hydrolase protein 28	--	--	--	Glycosyl hydrolases family 16;; Xyloglucan endo-transglycosylase (XET) C-terminus	Probable xyloglucan endotransglucosylase/hydrolase protein 28 OS=Arabidopsis thaliana OX=3702 GN=XTH28 PE=2 SV=1	G	Carbohydrate transport and metabolism	probable xyloglucan endotransglucosylase/hydrolase protein 28 [Aegilops tauschii subsp. tauschii]
subcluster_20	gene18788	LOC109778679	4.93792	1.54748	3.97311	1.40393	3.0065	1.32922	7.2939	4.64049	--	--	Molecular Function: double-stranded DNA binding (GO:0003690);; Molecular Function: zinc ion binding (GO:0008270);; Cellular Component: plastid (GO:0009536);; Biological Process: phosphorylation (GO:0016310);; Molecular Function: nucleotide kinase activity (GO:0019201);; Molecular Function: polynucleotide 3'-phosphatase activity (GO:0046403);; Molecular Function: ATP-dependent polydeoxyribonucleot…	K08073|0|bdi:100844676|K08073 bifunctional polynucleotide phosphatase/kinase [EC:3.1.3.32 2.7.1.78] | (RefSeq) polynucleotide 3'-phosphatase ZDP-like	--	[L]	Replication, recombination and repair	Poly(ADP-ribose) polymerase and DNA-Ligase Zn-finger region;; Polynucleotide kinase 3 phosphatase	Polynucleotide 3&apos;-phosphatase ZDP OS=Arabidopsis thaliana OX=3702 GN=ZDP PE=1 SV=1	E	Amino acid transport and metabolism	polynucleotide 3&apos;-phosphatase ZDP [Aegilops tauschii subsp. tauschii]
subcluster_20	gene18874	LOC109778776	3.06471	0.682317	2.43178	0.267041	1.22034	0.390295	4.13792	2.9543	[L]	Replication, recombination and repair	Molecular Function: nucleotide binding (GO:0000166);; Molecular Function: DNA binding (GO:0003677);; Molecular Function: DNA-directed DNA polymerase activity (GO:0003887);; Biological Process: DNA replication (GO:0006260);; Biological Process: DNA repair (GO:0006281);; Molecular Function: zinc ion binding (GO:0008270);; Molecular Function: 3'-5' exonuclease activity (GO:0008408);; Cellular Compon…	K02324|0|bdi:100829409|K02324 DNA polymerase epsilon subunit 1 [EC:2.7.7.7] | (RefSeq) POLE; DNA polymerase epsilon catalytic subunit A	Purine metabolism (ko00230);; Pyrimidine metabolism (ko00240);; DNA replication (ko03030);; Base excision repair (ko03410);; Nucleotide excision repair (ko03420)	[L]	Replication, recombination and repair	Domain of unknown function (DUF1744);; DNA polymerase family B, exonuclease domain;; DNA polymerase family B;; Predicted 3'-5' exonuclease related to the exonuclease domain of PolB	DNA polymerase epsilon catalytic subunit A OS=Arabidopsis thaliana OX=3702 GN=POL2A PE=1 SV=1	L	Replication, recombination and repair	DNA polymerase epsilon catalytic subunit A-like [Aegilops tauschii subsp. tauschii]
subcluster_20	gene18915	LOC109778828	2.77344	0.83241	2.81012	0.102982	2.08852	0.457174	4.77103	1.53908	--	--	Biological Process: chiasma assembly (GO:0051026);;	--	--	[T]	Signal transduction mechanisms	Tat binding protein 1(TBP-1)-interacting protein (TBPIP)	Homologous-pairing protein 2 homolog OS=Arabidopsis thaliana OX=3702 GN=HOP2 PE=1 SV=1	S	Function unknown	homologous-pairing protein 2 homolog [Aegilops tauschii subsp. tauschii]
subcluster_20	gene19061	LOC109778980	1.19515	0.823252	1.50064	0.369434	0.817454	1.07263	2.12239	1.0888	--	--	Molecular Function: RNA polymerase III activity (GO:0001056);; Cellular Component: DNA-directed RNA polymerase III complex (GO:0005666);; Biological Process: regulation of transcription from RNA polymerase III promoter (GO:0006359);; Cellular Component: chloroplast (GO:0009507);;	K03025|1.34881e-148|bdi:100840897|K03025 DNA-directed RNA polymerase III subunit RPC6 | (RefSeq) DNA-directed RNA polymerase III subunit rpc6-like	Purine metabolism (ko00230);; Pyrimidine metabolism (ko00240);; RNA polymerase (ko03020)	[K]	Transcription	RNA polymerase Rpc34 subunit	--	K	Transcription	DNA-directed RNA polymerase III subunit RPC6 [Aegilops tauschii subsp. tauschii]
subcluster_20	gene19210	LOC109779154	2.77993	0.843688	3.02813	0.275346	1.19171	0.36454	5.00446	1.90718	--	--	Molecular Function: zinc ion binding (GO:0008270);; Molecular Function: oxidoreductase activity (GO:0016491);; Biological Process: oxidation-reduction process (GO:0055114);;	K11985|0|bdi:100821625|K11985 TRAF-interacting protein [EC:2.3.2.27] | (RefSeq) uncharacterized LOC100821625	--	[O]	Posttranslational modification, protein turnover, chaperones	Ring finger domain;; RING-type zinc-finger	--	S	Function unknown	uncharacterized protein LOC109779154 [Aegilops tauschii subsp. tauschii]
subcluster_20	gene19389	LOC109779350	100.428	29.9081	78.3536	12.579	66.7899	37.8675	197.414	76.3303	--	--	Cellular Component: nucleosome (GO:0000786);; Cellular Component: nuclear chromatin (GO:0000790);; Molecular Function: DNA binding (GO:0003677);; Biological Process: nucleosome assembly (GO:0006334);; Biological Process: chromatin silencing (GO:0006342);; Molecular Function: protein heterodimerization activity (GO:0046982);;	K11251|6.70011e-70|bdi:100826987|K11251 histone H2A | (RefSeq) probable histone H2A variant 2	--	[B]	Chromatin structure and dynamics	Core histone H2A/H2B/H3/H4;; C-terminus of histone H2A	Probable histone H2A variant 2 OS=Oryza sativa subsp. japonica OX=39947 GN=Os10g0418000 PE=2 SV=1	B	Chromatin structure and dynamics	PREDICTED: probable histone H2A variant 2 [Brachypodium distachyon]
subcluster_20	gene19521	LOC109779496	19.2665	2.91764	14.3063	1.15523	9.55892	2.11971	35.3424	18.0676	[L]	Replication, recombination and repair	Cellular Component: THO complex (GO:0000347);; Molecular Function: DNA helicase activity (GO:0003678);; Molecular Function: chromatin binding (GO:0003682);; Molecular Function: DNA replication origin binding (GO:0003688);; Molecular Function: ATP binding (GO:0005524);; Cellular Component: cytoplasm (GO:0005737);; Biological Process: DNA replication initiation (GO:0006270);; Biological Process: ce…	K02209|0|bdi:100831346|K02209 DNA replication licensing factor MCM5 [EC:3.6.4.12] | (RefSeq) DNA replication licensing factor MCM5	DNA replication (ko03030)	[L]	Replication, recombination and repair	MCM2/3/5 family;; MCM OB domain;; MCM N-terminal domain;; ATPase family associated with various cellular activities (AAA);; Magnesium chelatase, subunit ChlI	DNA replication licensing factor MCM5 OS=Oryza sativa subsp. japonica OX=39947 GN=MCM5 PE=2 SV=1	L	Replication, recombination and repair	DNA replication licensing factor MCM5 [Aegilops tauschii subsp. tauschii]
subcluster_20	gene19710	LOC109779720	3.38238	1.97656	2.81168	1.0043	1.90848	0.98812	6.58171	1.9735	--	--	Molecular Function: DNA replication origin binding (GO:0003688);; Molecular Function: ATP binding (GO:0005524);; Cellular Component: nuclear origin of replication recognition complex (GO:0005664);; Biological Process: DNA replication initiation (GO:0006270);; Cellular Component: plastid (GO:0009536);; Biological Process: response to sucrose (GO:0009744);;	K02606|0|bdi:100842039|K02606 origin recognition complex subunit 4 | (RefSeq) origin of replication complex subunit 4	--	[L]	Replication, recombination and repair	Origin recognition complex (ORC) subunit 4 C-terminus;; AAA ATPase domain;; ATPase family associated with various cellular activities (AAA)	Origin of replication complex subunit 4 OS=Oryza sativa subsp. japonica OX=39947 GN=ORC4 PE=2 SV=1	L	Replication, recombination and repair	origin of replication complex subunit 4 [Aegilops tauschii subsp. tauschii]
subcluster_20	gene19728	LOC109779741	2.12162	0.63749	2.38012	0.799003	1.34354	1.00462	3.5295	1.25698	[E]	Amino acid transport and metabolism	Cellular Component: mitochondrion (GO:0005739);;	--	--	--	--	--	--	S	Function unknown	uncharacterized protein LOC109779741 [Aegilops tauschii subsp. tauschii]
subcluster_20	gene19731	LOC109779743	3.36858	0.832037	3.28109	0.680494	1.40503	0.96447	5.07844	2.22146	--	--	Molecular Function: nucleotide binding (GO:0000166);; Molecular Function: nucleic acid binding (GO:0003676);; Cellular Component: intracellular (GO:0005622);; Biological Process: transport (GO:0006810);;	--	--	[T]	Signal transduction mechanisms	Nuclear transport factor 2 (NTF2) domain;; RNA recognition motif. (a.k.a. RRM, RBD, or RNP domain)	--	S	Function unknown	ras GTPase-activating protein-binding protein 1-like [Aegilops tauschii subsp. tauschii]
subcluster_20	gene19768	LOC109779787	3.59827	0.959405	3.20661	0.479549	2.82174	1.58866	8.40343	5.61187	--	--	Molecular Function: ATP binding (GO:0005524);; Cellular Component: kinesin complex (GO:0005871);; Biological Process: microtubule-based movement (GO:0007018);; Molecular Function: microtubule binding (GO:0008017);; Molecular Function: ATP-dependent microtubule motor activity, plus-end-directed (GO:0008574);;	K10398|0|bdi:100829843|K10398 kinesin family member 11 | (RefSeq) 125 kDa kinesin-related protein-like	--	[Z]	Cytoskeleton	Kinesin motor domain;; Microtubule binding	Kinesin-like protein KIN-5A OS=Oryza sativa subsp. japonica OX=39947 GN=KIN5A PE=2 SV=1	Z	Cytoskeleton	kinesin-like protein KIN-5A [Aegilops tauschii subsp. tauschii]
subcluster_20	gene19805	LOC109779832	52.5827	5.17123	49.3079	3.20529	15.4148	3.46301	113.199	34.3858	--	--	--	--	--	--	--	--	--	S	Function unknown	uncharacterized protein LOC109779832 [Aegilops tauschii subsp. tauschii]
subcluster_20	gene1989	LOC109779228	65.024	14.531	55.0871	7.41805	43.0972	28.3414	136.9	50.1426	--	--	Cellular Component: nucleosome (GO:0000786);; Cellular Component: nuclear chromatin (GO:0000790);; Molecular Function: DNA binding (GO:0003677);; Biological Process: chromatin silencing (GO:0006342);; Molecular Function: protein heterodimerization activity (GO:0046982);;	K11251|3.90181e-45|spen:107004541|K11251 histone H2A | (RefSeq) histone H2A	--	[B]	Chromatin structure and dynamics	C-terminus of histone H2A;; Core histone H2A/H2B/H3/H4;; Histone-like transcription factor (CBF/NF-Y) and archaeal histone	Histone H2A OS=Euphorbia esula OX=3993 PE=2 SV=1	B	Chromatin structure and dynamics	histone H2A-like [Aegilops tauschii subsp. tauschii]
subcluster_20	gene20104	LOC109780172	2.25438	0.927611	2.52614	0.372322	1.16928	0.988629	3.87023	2.08332	[R]	General function prediction only	Biological Process: G2/M transition of mitotic cell cycle (GO:0000086);; Molecular Function: aminoacyl-tRNA editing activity (GO:0002161);; Molecular Function: isoleucine-tRNA ligase activity (GO:0004822);; Molecular Function: ATP binding (GO:0005524);; Cellular Component: nucleus (GO:0005634);; Cellular Component: cytosol (GO:0005829);; Biological Process: isoleucyl-tRNA aminoacylation (GO:00064…	--	--	[R]	General function prediction only	Tetratricopeptide repeat;; Tetratricopeptide repeat;; Tetratricopeptide repeat;; Tetratricopeptide repeat;; Tetratricopeptide repeat;; Tetratricopeptide repeat;; Tetratricopeptide repeat	Protein TONSOKU OS=Arabidopsis thaliana OX=3702 GN=TSK PE=1 SV=2	S	Function unknown	protein TONSOKU [Aegilops tauschii subsp. tauschii]
subcluster_20	gene20121	LOC109780189	0.262313	0.119044	0.266048	0.0385685	0.047773	0.0830432	0.445649	0.172025	--	--	Cellular Component: mitochondrion (GO:0005739);; Molecular Function: zinc ion binding (GO:0008270);; Cellular Component: plastid (GO:0009536);;	--	--	[R]	General function prediction only	DYW family of nucleic acid deaminases;; PPR repeat;; PPR repeat family;; PPR repeat;; Pentatricopeptide repeat domain;; Pentacotripeptide-repeat region of PRORP	Pentatricopeptide repeat-containing protein At3g26782, mitochondrial OS=Arabidopsis thaliana OX=3702 GN=PCMP-H34 PE=2 SV=1	S	Function unknown	pentatricopeptide repeat-containing protein At3g26782, mitochondrial [Aegilops tauschii subsp. tauschii]
subcluster_20	gene20134	LOC109780199	1.47454	0.591921	1.26909	0.266694	0.791835	0.52045	2.84953	0.81225	--	--	--	--	--	--	--	--	--	S	Function unknown	uncharacterized protein LOC109780199 [Aegilops tauschii subsp. tauschii]
subcluster_20	gene20159	LOC109780229	0.760015	0.369252	0.596646	0.276297	0.603839	0.325764	1.0245	0.398657	--	--	--	--	--	[R]	General function prediction only	PPR repeat family;; PPR repeat;; PPR repeat;; Pentatricopeptide repeat domain;; Tetratricopeptide repeat;; Pentacotripeptide-repeat region of PRORP;; Tetratricopeptide repeat	Pentatricopeptide repeat-containing protein At2g37310 OS=Arabidopsis thaliana OX=3702 GN=PCMP-E49 PE=2 SV=1	S	Function unknown	pentatricopeptide repeat-containing protein At2g37310 [Aegilops tauschii subsp. tauschii]
subcluster_20	gene20331	LOC109780429	2.55738	0.696593	2.00265	0.530559	1.1102	0.550793	6.2626	2.1222	--	--	Cellular Component: plastid (GO:0009536);;	--	--	--	--	--	--	S	Function unknown	uncharacterized protein LOC109780429 [Aegilops tauschii subsp. tauschii]
subcluster_20	gene20425	LOC109780534	0.441092	0.24328	0.326029	0.222002	0.304532	0.161356	0.638629	0.218434	--	--	--	--	--	[R]	General function prediction only	PPR repeat;; PPR repeat family;; PPR repeat;; Pentatricopeptide repeat domain;; Pentacotripeptide-repeat region of PRORP;; Tetratricopeptide repeat;; Tetratricopeptide repeat	Pentatricopeptide repeat-containing protein At2g36980, mitochondrial OS=Arabidopsis thaliana OX=3702 GN=PCMP-E73 PE=2 SV=1	S	Function unknown	pentatricopeptide repeat-containing protein At2g36980, mitochondrial-like [Aegilops tauschii subsp. tauschii]
subcluster_20	gene20534	LOC109780656	4.22688	1.43171	4.63299	0.727096	3.09634	1.7353	10.9343	3.81304	[R]	General function prediction only	--	--	--	--	--	Tetratricopeptide repeat;; Tetratricopeptide repeat;; Tetratricopeptide repeat;; Tetratricopeptide repeat	Protein POLLENLESS 3-LIKE 2 OS=Arabidopsis thaliana OX=3702 GN=At3g51280 PE=2 SV=1	S	Function unknown	protein POLLENLESS 3-LIKE 2 isoform X1 [Aegilops tauschii subsp. tauschii]
subcluster_20	gene20890	LOC109781045	43.0613	12.3138	34.8717	7.47767	26.3801	15.676	69.8208	25.6339	--	--	Biological Process: pseudouridine synthesis (GO:0001522);; Cellular Component: viral nucleocapsid (GO:0019013);; Cellular Component: box H/ACA snoRNP complex (GO:0031429);; Biological Process: ribosome biogenesis (GO:0042254);;	K11128|6.72168e-67|bdi:100830464|K11128 H/ACA ribonucleoprotein complex subunit 1 | (RefSeq) putative H/ACA ribonucleoprotein complex subunit 1-like protein 1	Ribosome biogenesis in eukaryotes (ko03008)	[J]	Translation, ribosomal structure and biogenesis	Gar1/Naf1 RNA binding region	Putative H/ACA ribonucleoprotein complex subunit 1-like protein 1 OS=Arabidopsis thaliana OX=3702 GN=At3g03920 PE=2 SV=1	J	Translation, ribosomal structure and biogenesis	putative H/ACA ribonucleoprotein complex subunit 1-like protein 1 [Aegilops tauschii subsp. tauschii]
subcluster_20	gene20902	LOC109781056	2.91381	0.57702	2.55785	1.29593	2.04439	1.86998	4.4737	3.57344	[L]	Replication, recombination and repair	Molecular Function: recombinase activity (GO:0000150);; Molecular Function: four-way junction DNA binding (GO:0000400);; Biological Process: DNA recombinase assembly (GO:0000730);; Molecular Function: double-stranded DNA binding (GO:0003690);; Molecular Function: single-stranded DNA binding (GO:0003697);; Molecular Function: endodeoxyribonuclease activity (GO:0004520);; Molecular Function: ATP bi…	K03553|0|bdi:100846188|K03553 recombination protein RecA | (RefSeq) DNA repair protein recA homolog 3, mitochondrial	Homologous recombination (ko03440)	[L]	Replication, recombination and repair	recA bacterial DNA recombination protein;; Rad51;; KaiC	DNA repair protein recA homolog 3, mitochondrial OS=Arabidopsis thaliana OX=3702 GN=At2g19490 PE=2 SV=2	L	Replication, recombination and repair	DNA repair protein recA homolog 3, mitochondrial [Aegilops tauschii subsp. tauschii]
subcluster_20	gene20931	LOC109781090	3.9873	1.04359	3.5655	0.578888	1.79349	0.968752	8.19326	2.51796	--	--	Cellular Component: kinetochore (GO:0000776);; Cellular Component: nuclear envelope (GO:0005635);; Cellular Component: cytoplasm (GO:0005737);; Cellular Component: kinetochore microtubule (GO:0005828);; Biological Process: mitotic spindle assembly checkpoint (GO:0007094);; Cellular Component: chromocenter (GO:0010369);; Biological Process: cell division (GO:0051301);;	K02537|2.56197e-140|bdi:100829553|K02537 mitotic spindle assembly checkpoint protein MAD2 | (RefSeq) mitotic spindle checkpoint protein MAD2	--	[DZ]	Cell cycle control, cell division, chromosome partitioning;; Cytoskeleton	HORMA domain	Mitotic spindle checkpoint protein MAD2 OS=Zea mays OX=4577 GN=MAD2 PE=2 SV=1	S	Function unknown	mitotic spindle checkpoint protein MAD2 [Aegilops tauschii subsp. tauschii]
subcluster_20	gene20991	LOC109781161	51.4004	20.8796	43.3537	6.98349	25.2884	18.3676	102.662	27.2614	--	--	Cellular Component: mitochondrion (GO:0005739);;	--	--	--	--	Protein of unknown function (DUF642)	--	S	Function unknown	uncharacterized protein LOC109781161 [Aegilops tauschii subsp. tauschii]
subcluster_20	gene21014	LOC109781187	2.44119	0.522619	3.55201	0.239141	1.42527	0.326259	4.72756	2.28656	--	--	Molecular Function: nucleotide binding (GO:0000166);; Molecular Function: metal ion binding (GO:0046872);;	--	--	--	--	Torus domain;; RNA recognition motif. (a.k.a. RRM, RBD, or RNP domain);; Zinc finger C-x8-C-x5-C-x3-H type (and similar)	Zinc finger CCCH domain-containing protein 53 OS=Oryza sativa subsp. japonica OX=39947 GN=Os07g0682400 PE=2 SV=1	S	Function unknown	zinc finger CCCH domain-containing protein 53-like isoform X1 [Aegilops tauschii subsp. tauschii]
subcluster_20	gene21163	LOC109781347	5.23805	2.27941	4.72593	0.738676	3.0755	1.70272	8.46525	2.95657	--	--	Cellular Component: mitochondrion (GO:0005739);;	--	--	--	--	Complex 1 protein (LYR family);; Complex1_LYR-like	LYR motif-containing protein At3g19508 OS=Arabidopsis thaliana OX=3702 GN=At3g19508 PE=3 SV=1	S	Function unknown	LYR motif-containing protein At3g19508 [Aegilops tauschii subsp. tauschii]
subcluster_20	gene21315	LOC109781519	85.7326	69.1872	83.162	33.4123	83.0341	52.4132	162.864	75.5477	[J]	Translation, ribosomal structure and biogenesis	Molecular Function: structural constituent of ribosome (GO:0003735);; Cellular Component: mitochondrion (GO:0005739);; Biological Process: translation (GO:0006412);; Cellular Component: plastid (GO:0009536);; Cellular Component: cytosolic large ribosomal subunit (GO:0022625);;	K02912|5.54652e-86|bdi:100837803|K02912 large subunit ribosomal protein L32e | (RefSeq) 60S ribosomal protein L32-1	Ribosome (ko03010)	[J]	Translation, ribosomal structure and biogenesis	Ribosomal protein L32	60S ribosomal protein L32-1 OS=Arabidopsis thaliana OX=3702 GN=RPL32A PE=2 SV=2	J	Translation, ribosomal structure and biogenesis	60S ribosomal protein L32-1-like [Aegilops tauschii subsp. tauschii]
subcluster_20	gene21366	LOC109781574	24.1803	5.23712	18.1214	2.48137	11.9696	5.55353	57.8774	20.2007	--	--	Cellular Component: nucleosome (GO:0000786);; Cellular Component: nucleus (GO:0005634);; Biological Process: nucleosome assembly (GO:0006334);; Cellular Component: plastid (GO:0009536);; Molecular Function: nucleosomal DNA binding (GO:0031492);; Molecular Function: protein heterodimerization activity (GO:0046982);;	K11253|1.35834e-91|zma:103641629|K11253 histone H3 | (RefSeq) GRMZM2G179005; histone H3.2-like	--	[B]	Chromatin structure and dynamics	Core histone H2A/H2B/H3/H4	Histone H3.2 OS=Triticum aestivum OX=4565 PE=1 SV=2	B	Chromatin structure and dynamics	hypothetical protein SETIT_019787mg, partial [Setaria italica]
subcluster_20	gene21419	LOC109781646	68.0493	13.9301	54.2255	10.1908	36.0485	30.422	144.122	45.6386	--	--	Cellular Component: nucleosome (GO:0000786);; Molecular Function: DNA binding (GO:0003677);; Cellular Component: nucleus (GO:0005634);; Biological Process: nucleosome assembly (GO:0006334);; Molecular Function: protein heterodimerization activity (GO:0046982);;	K11254|4.25099e-51|sly:101252889|K11254 histone H4 | (RefSeq) uncharacterized LOC101252889	--	[B]	Chromatin structure and dynamics	Centromere kinetochore component CENP-T histone fold;; TATA box binding protein associated factor (TAF)	Histone H4 OS=Glycine max OX=3847 PE=3 SV=1	B	Chromatin structure and dynamics	uncharacterized protein LOC109758756 [Aegilops tauschii subsp. tauschii]
subcluster_20	gene21423	LOC109781647	116.456	38.4421	113.598	37.7833	46.1488	35.1038	205.374	73.4447	--	--	Cellular Component: nucleosome (GO:0000786);; Molecular Function: DNA binding (GO:0003677);; Cellular Component: nucleus (GO:0005634);; Biological Process: nucleosome assembly (GO:0006334);; Molecular Function: protein heterodimerization activity (GO:0046982);;	K11254|4.75e-50|pda:103722506|K11254 histone H4 | (RefSeq) uncharacterized LOC103722506	--	[B]	Chromatin structure and dynamics	Centromere kinetochore component CENP-T histone fold;; TATA box binding protein associated factor (TAF)	Histone H4 OS=Glycine max OX=3847 PE=3 SV=1	B	Chromatin structure and dynamics	histone H4 [Zea mays]
subcluster_20	gene21643	LOC109781881	2.59176	1.43102	3.18384	0.376161	1.63189	0.849865	5.72284	1.42075	--	--	Cellular Component: mitochondrion (GO:0005739);; Cellular Component: plastid (GO:0009536);; Cellular Component: integral component of membrane (GO:0016021);;	--	--	--	--	--	--	S	Function unknown	uncharacterized protein LOC109781881 [Aegilops tauschii subsp. tauschii]
subcluster_20	gene21814	LOC109782082	1.75367	0.80135	1.44048	0.298851	1.40117	0.729627	2.43968	1.28262	--	--	--	--	--	--	--	--	--	S	Function unknown	uncharacterized protein LOC109782082 [Aegilops tauschii subsp. tauschii]
subcluster_20	gene21973	LOC109782258	7.27398	2.85196	6.20823	2.19385	4.27867	2.26319	9.63127	5.09874	[F]	Nucleotide transport and metabolism	Molecular Function: dihydrofolate reductase activity (GO:0004146);; Molecular Function: thymidylate synthase activity (GO:0004799);; Biological Process: dTMP biosynthetic process (GO:0006231);; Biological Process: glycine biosynthetic process (GO:0006545);; Biological Process: one-carbon metabolic process (GO:0006730);; Biological Process: methylation (GO:0032259);; Biological Process: tetrahydro…	K13998|0|bdi:100832991|K13998 dihydrofolate reductase / thymidylate synthase [EC:1.5.1.3 2.1.1.45] | (RefSeq) putative bifunctional dihydrofolate reductase-thymidylate synthase	Pyrimidine metabolism (ko00240);; One carbon pool by folate (ko00670);; Folate biosynthesis (ko00790)	[F]	Nucleotide transport and metabolism	Thymidylate synthase;; Dihydrofolate reductase	Putative bifunctional dihydrofolate reductase-thymidylate synthase OS=Oryza sativa subsp. japonica OX=39947 GN=Os12g0446900 PE=3 SV=2	H	Coenzyme transport and metabolism	putative bifunctional dihydrofolate reductase-thymidylate synthase isoform X1 [Aegilops tauschii subsp. tauschii]
subcluster_20	gene22122	LOC109782412	16.8617	10.8409	14.2917	4.62641	12.0382	7.52681	28.8129	11.4911	[J]	Translation, ribosomal structure and biogenesis	Biological Process: ribosomal small subunit assembly (GO:0000028);; Biological Process: maturation of SSU-rRNA from tricistronic rRNA transcript (SSU-rRNA, 5.8S rRNA, LSU-rRNA) (GO:0000462);; Molecular Function: structural constituent of ribosome (GO:0003735);; Biological Process: translation (GO:0006412);; Cellular Component: cytosolic small ribosomal subunit (GO:0022627);; Molecular Function: m…	K02955|2.15416e-82|bdi:100839846|K02955 small subunit ribosomal protein S14e | (RefSeq) 40S ribosomal protein S14	Ribosome (ko03010)	[J]	Translation, ribosomal structure and biogenesis	Ribosomal protein S11	40S ribosomal protein S14-3 OS=Arabidopsis thaliana OX=3702 GN=RPS14C PE=2 SV=2	J	Translation, ribosomal structure and biogenesis	40S ribosomal protein S14-3 [Aegilops tauschii subsp. tauschii]
subcluster_20	gene2288	LOC109782326	0.369714	0.126494	0.593081	0.079465	0.340541	0.120114	1.07262	0.657011	--	--	Molecular Function: GTPase activator activity (GO:0005096);; Cellular Component: cytoplasm (GO:0005737);; Biological Process: signal transduction (GO:0007165);; Biological Process: pollen tube growth (GO:0009860);; Cellular Component: apical plasma membrane (GO:0016324);; Molecular Function: Rho GTPase binding (GO:0017048);; Biological Process: positive regulation of GTPase activity (GO:0043547);;	--	--	[T]	Signal transduction mechanisms	RhoGAP domain;; Leucine-zipper of ternary complex factor MIP1;; PH domain	Rho GTPase-activating protein REN1 OS=Arabidopsis thaliana OX=3702 GN=REN1 PE=1 SV=2	S	Function unknown	rho GTPase-activating protein REN1-like [Aegilops tauschii subsp. tauschii]
subcluster_20	gene22951	LOC109783332	4.14527	0.80394	3.23515	0.694321	1.87566	0.660831	8.23106	3.06998	--	--	Biological Process: mitotic sister chromatid cohesion (GO:0007064);; Cellular Component: Ctf18 RFC-like complex (GO:0031390);;	K11270|2.92059e-54|bdi:100825030|K11270 chromosome transmission fidelity protein 8 | (RefSeq) putative uncharacterized protein DDB_G0287975	--	[S]	Function unknown	Ctf8	--	S	Function unknown	chromosome transmission fidelity protein 8 [Aegilops tauschii subsp. tauschii]
subcluster_20	gene2298	LOC109782439	3.79653	1.5781	2.33257	0.481928	2.38539	1.61386	5.12434	2.92353	--	--	Cellular Component: nucleus (GO:0005634);; Cellular Component: cytosol (GO:0005829);; Cellular Component: proteasome regulatory particle, lid subcomplex (GO:0008541);; Biological Process: proteasome-mediated ubiquitin-dependent protein catabolic process (GO:0043161);; Biological Process: proteasome assembly (GO:0043248);;	K03031|4.09205e-135|bdi:100826516|K03031 26S proteasome regulatory subunit N12 | (RefSeq) 26S proteasome non-ATPase regulatory subunit 8 homolog A-like	Proteasome (ko03050)	[O]	Posttranslational modification, protein turnover, chaperones	CSN8/PSMD8/EIF3K family;; SAC3/GANP family	26S proteasome non-ATPase regulatory subunit 8 homolog A OS=Arabidopsis thaliana OX=3702 GN=RPN12A PE=1 SV=1	O	Posttranslational modification, protein turnover, chaperones	26S proteasome non-ATPase regulatory subunit 8 homolog A-like [Aegilops tauschii subsp. tauschii]
subcluster_20	gene22984	LOC109783379	73.776	33.0165	57.1821	21.306	37.6862	25.0646	135.955	53.2239	--	--	Cellular Component: nucleosome (GO:0000786);; Cellular Component: nuclear chromatin (GO:0000790);; Molecular Function: DNA binding (GO:0003677);; Biological Process: chromatin silencing (GO:0006342);; Molecular Function: protein heterodimerization activity (GO:0046982);;	K11251|2.31678e-50|osa:4343518|K11251 histone H2A | (RefSeq) OJ1582_D10.25, OsJ_023673; probable histone H2A.1	--	[B]	Chromatin structure and dynamics	C-terminus of histone H2A;; Core histone H2A/H2B/H3/H4;; Histone-like transcription factor (CBF/NF-Y) and archaeal histone	Histone H2A.4 OS=Triticum aestivum OX=4565 GN=TH254 PE=2 SV=3	B	Chromatin structure and dynamics	predicted protein [Hordeum vulgare subsp. vulgare]
subcluster_20	gene23055	LOC109783452	0.663836	0.523502	0.700348	0.073666	0.41222	0.24308	0.977841	0.479924	--	--	--	--	--	--	--	--	--	--	--	uncharacterized protein LOC109783452 [Aegilops tauschii subsp. tauschii]
subcluster_20	gene23062	LOC109783460	56.7725	23.6552	57.0134	15.245	57.8273	34.5847	126.555	46.1509	[J]	Translation, ribosomal structure and biogenesis	Biological Process: cleavage involved in rRNA processing (GO:0000469);; Biological Process: maturation of LSU-rRNA (GO:0000470);; Biological Process: translation (GO:0006412);; Cellular Component: viral nucleocapsid (GO:0019013);; Cellular Component: cytosolic large ribosomal subunit (GO:0022625);; Biological Process: rRNA pseudouridine synthesis (GO:0031118);; Biological Process: snRNA pseudouri…	K11129|2.17947e-96|bdi:100824602|K11129 H/ACA ribonucleoprotein complex subunit 2 | (RefSeq) H/ACA ribonucleoprotein complex subunit 2-like protein	Ribosome biogenesis in eukaryotes (ko03008)	[A]	RNA processing and modification	Ribosomal protein L7Ae/L30e/S12e/Gadd45 family	H/ACA ribonucleoprotein complex subunit 2-like protein OS=Arabidopsis thaliana OX=3702 GN=At5g08180 PE=1 SV=1	J	Translation, ribosomal structure and biogenesis	H/ACA ribonucleoprotein complex subunit 2-like protein [Aegilops tauschii subsp. tauschii]
subcluster_20	gene2307	LOC109782589	1.02432	0.051884	1.15227	0.041448	0.979386	0.18708	3.14224	0.623727	--	--	Cellular Component: nucleus (GO:0005634);; Biological Process: regulation of transcription, DNA-templated (GO:0006355);; Biological Process: negative regulation of cell proliferation (GO:0008285);; Biological Process: photomorphogenesis (GO:0009640);; Biological Process: floral organ abscission (GO:0010227);; Biological Process: vegetative to reproductive phase transition of meristem (GO:0010228)…	--	--	[K]	Transcription	Associated with HOX;; Homeobox KN domain;; Homeobox domain	Homeobox protein ATH1 OS=Arabidopsis thaliana OX=3702 GN=ATH1 PE=1 SV=1	K	Transcription	BEL1-like homeodomain protein 2 [Aegilops tauschii subsp. tauschii]
subcluster_20	gene23178	LOC109783599	8.75479	2.41454	6.79416	1.78493	4.16172	2.27491	12.2601	5.74797	--	--	Molecular Function: RNA binding (GO:0003723);;	K17943|0|bdi:100846906|K17943 pumilio RNA-binding family | (RefSeq) pumilio homolog 1-like	--	[J]	Translation, ribosomal structure and biogenesis	Nucleic acid binding protein NABP;; Pumilio-family RNA binding repeat	Pumilio homolog 3 OS=Arabidopsis thaliana OX=3702 GN=APUM3 PE=1 SV=1	J	Translation, ribosomal structure and biogenesis	pumilio homolog 1-like [Aegilops tauschii subsp. tauschii]
subcluster_20	gene23264	LOC109783687	79.1265	26.9648	65.608	14.7094	39.6432	33.236	133.754	56.5918	--	--	Cellular Component: nucleosome (GO:0000786);; Molecular Function: DNA binding (GO:0003677);; Cellular Component: nucleus (GO:0005634);; Molecular Function: protein heterodimerization activity (GO:0046982);;	K11251|5.86314e-53|zma:100501869|K11251 histone H2A | (RefSeq) uncharacterized LOC100501869	--	[B]	Chromatin structure and dynamics	C-terminus of histone H2A;; Core histone H2A/H2B/H3/H4;; Histone-like transcription factor (CBF/NF-Y) and archaeal histone	Protein H2A.6 OS=Triticum aestivum OX=4565 GN=H2A-3 PE=2 SV=3	B	Chromatin structure and dynamics	protein H2A.6 [Aegilops tauschii subsp. tauschii]
subcluster_20	gene23295	LOC109783728	1.54456	0.50903	2.21617	0.474776	1.14269	0.688074	3.17327	1.61146	--	--	Cellular Component: spindle (GO:0005819);; Cellular Component: microtubule (GO:0005874);; Biological Process: activation of protein kinase activity (GO:0032147);; Biological Process: regulation of mitotic spindle organization (GO:0060236);;	--	--	--	--	Cell cycle regulated microtubule associated protein	Protein TPX2 OS=Arabidopsis thaliana OX=3702 GN=TPX2 PE=1 SV=1	S	Function unknown	protein TPX2-like [Aegilops tauschii subsp. tauschii]
subcluster_20	gene23336	LOC109783763	0.461087	0	1.0001	0.08028	0.306038	0.283638	1.83366	0.186364	--	--	--	--	--	--	--	--	--	S	Function unknown	uncharacterized protein LOC109783763 [Aegilops tauschii subsp. tauschii]
subcluster_20	gene23343	LOC109783776	4.89984	1.78912	4.52703	0.765925	1.96721	1.68917	11.4416	3.42629	--	--	--	--	--	--	--	--	--	--	--	serine/arginine repetitive matrix protein 1-like [Aegilops tauschii subsp. tauschii]
subcluster_20	gene23491	LOC109783935	4.58357	0.963495	3.75196	0.405624	3.02925	0.766725	9.86525	4.79781	[L]	Replication, recombination and repair	Molecular Function: DNA primase activity (GO:0003896);; Biological Process: DNA replication, synthesis of RNA primer (GO:0006269);; Cellular Component: integral component of membrane (GO:0016021);; Cellular Component: primosome complex (GO:1990077);;	K02684|0|bdi:100835644|K02684 DNA primase small subunit [EC:2.7.7.-] | (RefSeq) DNA primase small subunit-like	Purine metabolism (ko00230);; Pyrimidine metabolism (ko00240);; DNA replication (ko03030)	[L]	Replication, recombination and repair	DNA primase small subunit	--	L	Replication, recombination and repair	DNA primase small subunit [Aegilops tauschii subsp. tauschii]
subcluster_20	gene23523	LOC109783975	0.508022	0.213245	0.509985	0.100246	0.217233	0.075152	0.660367	0.454854	--	--	Cellular Component: mitochondrion (GO:0005739);; Molecular Function: zinc ion binding (GO:0008270);;	--	--	[R]	General function prediction only	PPR repeat family;; PPR repeat;; PPR repeat;; DYW family of nucleic acid deaminases;; Pentatricopeptide repeat domain;; Pentacotripeptide-repeat region of PRORP	Pentatricopeptide repeat-containing protein At2g22070 OS=Arabidopsis thaliana OX=3702 GN=PCMP-H41 PE=3 SV=1	S	Function unknown	putative pentatricopeptide repeat-containing protein At5g52630 [Aegilops tauschii subsp. tauschii]
subcluster_20	gene23693	LOC109784160	1.73568	0.545636	1.47256	0.665454	1.72254	0.489329	3.39466	1.10026	[L]	Replication, recombination and repair	Biological Process: base-excision repair (GO:0006284);; Molecular Function: DNA N-glycosylase activity (GO:0019104);;	K03575|0|bdi:100830675|K03575 A/G-specific adenine glycosylase [EC:3.2.2.-] | (RefSeq) A/G-specific adenine DNA glycosylase	Base excision repair (ko03410)	[L]	Replication, recombination and repair	HhH-GPD superfamily base excision DNA repair protein;; NUDIX domain	Adenine DNA glycosylase OS=Arabidopsis thaliana OX=3702 GN=MYH PE=3 SV=1	L	Replication, recombination and repair	adenine DNA glycosylase [Aegilops tauschii subsp. tauschii]
subcluster_20	gene23743	LOC109784217	3.5929	1.09108	3.45951	0.64263	2.3774	1.50653	7.23719	3.07621	--	--	Molecular Function: zinc ion binding (GO:0008270);;	--	--	[O]	Posttranslational modification, protein turnover, chaperones	Zinc finger, C3HC4 type (RING finger);; Zinc finger, C3HC4 type (RING finger);; Zinc finger, C3HC4 type (RING finger)	--	O	Posttranslational modification, protein turnover, chaperones	putative E3 ubiquitin-protein ligase RING1a [Aegilops tauschii subsp. tauschii]
subcluster_20	gene24123	LOC109784617	4.05251	1.20251	3.9899	0.519269	2.14981	1.41651	7.7926	3.49458	[R]	General function prediction only	Cellular Component: plastid (GO:0009536);; Molecular Function: anaphase-promoting complex binding (GO:0010997);; Biological Process: regulation of catalytic activity (GO:0050790);; Molecular Function: ubiquitin-protein transferase activator activity (GO:0097027);;	K03364|0|sita:101766533|K03364 cell division cycle 20-like protein 1, cofactor of APC complex | (RefSeq) protein FIZZY-RELATED 3	Ubiquitin mediated proteolysis (ko04120)	[DO]	Cell cycle control, cell division, chromosome partitioning;; Posttranslational modification, protein turnover, chaperones	WD domain, G-beta repeat;; Anaphase-promoting complex subunit 4 WD40 domain;; Eukaryotic translation initiation factor eIF2A	Protein FIZZY-RELATED 3 OS=Arabidopsis thaliana OX=3702 GN=FZR3 PE=1 SV=1	D	Cell cycle control, cell division, chromosome partitioning	protein FIZZY-RELATED 3 [Aegilops tauschii subsp. tauschii]
subcluster_20	gene24159	LOC109784660	6.35445	1.51911	5.57659	0.912024	3.94123	2.42546	12.0964	4.77583	--	--	--	--	--	--	--	--	--	S	Function unknown	uncharacterized protein LOC109784660 [Aegilops tauschii subsp. tauschii]
subcluster_20	gene24332	LOC109784849	99.4711	42.2807	97.0796	35.0093	93.8425	50.4724	180.052	78.8167	--	--	Cellular Component: membrane (GO:0016020);; Molecular Function: metal ion binding (GO:0046872);;	--	--	--	--	--	Histone deacetylase HDT2 OS=Zea mays OX=4577 GN=HDT2 PE=1 SV=1	B	Chromatin structure and dynamics	histone deacetylase HDAC2 [Triticum aestivum]
subcluster_20	gene24385	LOC109784912	50.4283	10.7676	44.8404	8.41122	29.2108	17.5706	107.151	39.6115	--	--	Cellular Component: nucleosome (GO:0000786);; Molecular Function: DNA binding (GO:0003677);; Cellular Component: nucleus (GO:0005634);; Biological Process: nucleosome assembly (GO:0006334);; Molecular Function: protein heterodimerization activity (GO:0046982);;	K11254|9.21524e-49|zma:103634846|K11254 histone H4 | (RefSeq) histone H4	--	[B]	Chromatin structure and dynamics	Centromere kinetochore component CENP-T histone fold;; TATA box binding protein associated factor (TAF)	Histone H4 OS=Glycine max OX=3847 PE=3 SV=1	B	Chromatin structure and dynamics	hypothetical protein DCAR_027657 [Daucus carota subsp. sativus]
subcluster_20	gene24433	LOC109784957	14.8153	8.87077	12.1858	3.93811	9.19633	5.7036	32.63	9.08005	--	--	Cellular Component: nucleosome (GO:0000786);; Cellular Component: nucleus (GO:0005634);; Biological Process: nucleosome assembly (GO:0006334);; Cellular Component: plastid (GO:0009536);; Molecular Function: nucleosomal DNA binding (GO:0031492);; Molecular Function: protein heterodimerization activity (GO:0046982);;	K11253|4.24489e-92|eus:EUTSA_v10014731mg|K11253 histone H3 | (RefSeq) hypothetical protein	--	[B]	Chromatin structure and dynamics	Core histone H2A/H2B/H3/H4;; Centromere kinetochore component CENP-T histone fold	Histone H3.2 OS=Triticum aestivum OX=4565 PE=1 SV=2	B	Chromatin structure and dynamics	hypothetical protein Csa_1G612925 [Cucumis sativus]
subcluster_20	gene24694	LOC109785241	23.3177	5.68689	23.2296	4.36964	8.57822	7.62879	41.9273	11.8167	--	--	Cellular Component: nucleosome (GO:0000786);; Cellular Component: nuclear chromatin (GO:0000790);; Molecular Function: DNA binding (GO:0003677);; Biological Process: chromatin silencing (GO:0006342);; Molecular Function: protein heterodimerization activity (GO:0046982);;	K11251|1.35287e-51|obr:102711210|K11251 histone H2A | (RefSeq) probable histone H2AXb	--	[B]	Chromatin structure and dynamics	C-terminus of histone H2A;; Core histone H2A/H2B/H3/H4	Probable histone H2AXb OS=Oryza sativa subsp. japonica OX=39947 GN=Os12g0530000 PE=2 SV=1	B	Chromatin structure and dynamics	probable histone H2AXb [Aegilops tauschii subsp. tauschii]
subcluster_20	gene24695	LOC109785240	39.3368	16.231	31.2578	6.48839	19.2511	15.2141	73.6086	30.1535	--	--	Cellular Component: nucleosome (GO:0000786);; Cellular Component: nuclear chromatin (GO:0000790);; Molecular Function: DNA binding (GO:0003677);; Biological Process: chromatin silencing (GO:0006342);; Molecular Function: protein heterodimerization activity (GO:0046982);;	K11251|8.99858e-62|sbi:SORBI_01g009820|K11251 histone H2A | (RefSeq) SORBIDRAFT_01g009820, Sb01g009820; hypothetical protein	--	[B]	Chromatin structure and dynamics	C-terminus of histone H2A;; Core histone H2A/H2B/H3/H4	Histone H2AX OS=Cicer arietinum OX=3827 GN=HIS2A PE=2 SV=1	B	Chromatin structure and dynamics	probable histone H2AXb [Aegilops tauschii subsp. tauschii]
subcluster_20	gene25101	LOC109785690	33.024	9.6762	39.8056	9.04764	18.6952	15.6122	74.9726	27.9747	--	--	Cellular Component: nucleosome (GO:0000786);; Molecular Function: DNA binding (GO:0003677);; Cellular Component: nucleus (GO:0005634);; Biological Process: nucleosome assembly (GO:0006334);; Molecular Function: protein heterodimerization activity (GO:0046982);;	K11254|2.2274e-46|zma:103634846|K11254 histone H4 | (RefSeq) histone H4	--	[B]	Chromatin structure and dynamics	Centromere kinetochore component CENP-T histone fold;; TATA box binding protein associated factor (TAF)	Histone H4 OS=Glycine max OX=3847 PE=3 SV=1	B	Chromatin structure and dynamics	histone H4 [Zea mays]
subcluster_20	gene25236	LOC109785839	2.03255	0.538765	1.738	0.106501	1.1099	0.480021	4.44506	1.36637	--	--	Molecular Function: protein kinase activity (GO:0004672);; Molecular Function: ATP binding (GO:0005524);; Biological Process: protein phosphorylation (GO:0006468);;	--	--	--	--	Protein of unknown function (DUF740)	UPF0503 protein At3g09070, chloroplastic OS=Arabidopsis thaliana OX=3702 GN=At3g09070 PE=1 SV=1	S	Function unknown	UPF0503 protein At3g09070, chloroplastic-like [Aegilops tauschii subsp. tauschii]
subcluster_20	gene2545	LOC109785203	1.30812	0.681288	0.845338	0.11832	0.443962	1.10016	1.73042	0.515925	[K]	Transcription	Molecular Function: kinase activity (GO:0016301);; Biological Process: phosphorylation (GO:0016310);;	--	--	[R]	General function prediction only	Leucine rich repeat;; Leucine Rich repeats (2 copies);; Leucine Rich repeat;; Leucine Rich Repeat	Probable inactive leucine-rich repeat receptor kinase XIAO OS=Oryza sativa subsp. japonica OX=39947 GN=XIAO PE=2 SV=1	S	Function unknown	leucine-rich repeat receptor-like kinase protein THICK TASSEL DWARF1 [Aegilops tauschii subsp. tauschii]
subcluster_20	gene25595	LOC109786237	29.8522	4.97527	22.7521	2.8873	16.9981	9.63463	63.1011	23.1031	--	--	Cellular Component: nuclear nucleosome (GO:0000788);; Molecular Function: DNA binding (GO:0003677);; Biological Process: nucleosome assembly (GO:0006334);; Molecular Function: protein heterodimerization activity (GO:0046982);;	K11252|1.20157e-58|bdi:100839381|K11252 histone H2B | (RefSeq) histone H2B.5	--	[B]	Chromatin structure and dynamics	Core histone H2A/H2B/H3/H4;; Histone-like transcription factor (CBF/NF-Y) and archaeal histone	Histone H2B.8 OS=Oryza sativa subsp. japonica OX=39947 GN=H2B.8 PE=3 SV=1	B	Chromatin structure and dynamics	PREDICTED: histone H2B.5 [Brachypodium distachyon]
subcluster_20	gene25597	LOC109786239	9.34099	3.19411	8.36894	2.36502	8.32817	4.04177	15.4124	6.16549	[J]	Translation, ribosomal structure and biogenesis	Molecular Function: structural constituent of ribosome (GO:0003735);; Cellular Component: mitochondrion (GO:0005739);; Biological Process: translation (GO:0006412);; Cellular Component: large ribosomal subunit (GO:0015934);;	K02879|1.73761e-107|bdi:100839075|K02879 large subunit ribosomal protein L17 | (RefSeq) 50S ribosomal protein L17	Ribosome (ko03010)	[J]	Translation, ribosomal structure and biogenesis	Ribosomal protein L17	50S ribosomal protein L17, chloroplastic OS=Spinacia oleracea OX=3562 GN=RPL17 PE=1 SV=2	J	Translation, ribosomal structure and biogenesis	uncharacterized protein LOC109786239 [Aegilops tauschii subsp. tauschii]
subcluster_20	gene25611	LOC109786256	11.3305	1.4535	11.0674	0.557115	5.65218	1.2007	28.4446	5.98509	--	--	Biological Process: enzyme-directed rRNA 2'-O-methylation (GO:0000453);; Molecular Function: rRNA (uridine-2'-O-)-methyltransferase activity (GO:0008650);; Cellular Component: integral component of membrane (GO:0016021);;	--	--	--	--	--	Cyclin-dependent protein kinase inhibitor SMR4 OS=Arabidopsis thaliana OX=3702 GN=SMR4 PE=1 SV=1	S	Function unknown	cyclin-dependent protein kinase inhibitor SMR5-like [Aegilops tauschii subsp. tauschii]
subcluster_20	gene25675	LOC109786327	3.83856	2.61019	3.11505	1.36074	2.28485	1.91917	6.85915	1.95836	--	--	Molecular Function: peroxidase activity (GO:0004601);; Cellular Component: extracellular region (GO:0005576);; Cellular Component: mitochondrion (GO:0005739);; Biological Process: response to oxidative stress (GO:0006979);; Molecular Function: heme binding (GO:0020037);; Biological Process: hydrogen peroxide catabolic process (GO:0042744);; Molecular Function: metal ion binding (GO:0046872);; Bio…	K00430|0|bdi:100841484|K00430 peroxidase [EC:1.11.1.7] | (RefSeq) peroxidase 16-like	Phenylpropanoid biosynthesis (ko00940)	--	--	Peroxidase	Peroxidase 50 OS=Arabidopsis thaliana OX=3702 GN=PER50 PE=1 SV=1	G	Carbohydrate transport and metabolism	peroxidase 50-like [Aegilops tauschii subsp. tauschii]
subcluster_20	gene25993	LOC109786684	29.9469	5.26371	23.0115	2.10187	12.781	2.71872	42.4097	23.814	[L]	Replication, recombination and repair	Cellular Component: THO complex (GO:0000347);; Molecular Function: DNA binding (GO:0003677);; Molecular Function: DNA helicase activity (GO:0003678);; Molecular Function: ATP binding (GO:0005524);; Biological Process: DNA replication initiation (GO:0006270);; Biological Process: cell cycle (GO:0007049);; Biological Process: DNA duplex unwinding (GO:0032508);; Cellular Component: MCM complex (GO:0…	K02541|0|bdi:100823461|K02541 DNA replication licensing factor MCM3 [EC:3.6.4.12] | (RefSeq) DNA replication licensing factor MCM3 homolog 2	DNA replication (ko03030)	[L]	Replication, recombination and repair	MCM2/3/5 family;; MCM OB domain;; MCM N-terminal domain;; Magnesium chelatase, subunit ChlI	DNA replication licensing factor MCM3 homolog 1 OS=Zea mays OX=4577 GN=ROA1 PE=2 SV=2	L	Replication, recombination and repair	DNA replication licensing factor MCM3 [Aegilops tauschii subsp. tauschii]
subcluster_20	gene26073	LOC109786772	1.60682	0.320041	1.39445	0.313501	0.502409	0.132776	2.19958	1.41271	[L]	Replication, recombination and repair	Cellular Component: nuclear chromosome (GO:0000228);; Molecular Function: four-way junction DNA binding (GO:0000400);; Biological Process: meiotic mismatch repair (GO:0000710);; Molecular Function: damaged DNA binding (GO:0003684);; Molecular Function: ATP binding (GO:0005524);; Biological Process: reciprocal meiotic recombination (GO:0007131);; Biological Process: response to UV (GO:0009411);; M…	K08737|0|bdi:100837570|K08737 DNA mismatch repair protein MSH6 | (RefSeq) DNA mismatch repair protein MSH7	Mismatch repair (ko03430)	[L]	Replication, recombination and repair	MutS domain V;; MutS domain I;; MutS domain III;; MutS domain II	DNA mismatch repair protein MSH7 OS=Arabidopsis thaliana OX=3702 GN=MSH7 PE=1 SV=1	L	Replication, recombination and repair	DNA mismatch repair protein MSH7 [Aegilops tauschii subsp. tauschii]
subcluster_20	gene26179	LOC109786889	2.36563	0.660899	1.88451	0.25666	1.2396	0.362463	4.70189	1.42688	--	--	--	--	--	--	--	Plant protein of unknown function (DUF936)	--	S	Function unknown	uncharacterized protein LOC109786889 [Aegilops tauschii subsp. tauschii]
subcluster_20	gene26367	LOC109787096	4.04756	1.45013	4.16317	0.540734	2.95815	1.46439	8.11259	4.34725	--	--	Cellular Component: plastid (GO:0009536);;	--	--	--	--	F-box domain	F-box/LRR-repeat protein 17 OS=Arabidopsis thaliana OX=3702 GN=FBL17 PE=1 SV=1	S	Function unknown	F-box/LRR-repeat protein 17-like isoform X1 [Aegilops tauschii subsp. tauschii]
subcluster_20	gene26432	LOC109787168	119.646	26.3068	102.593	14.3066	65.6921	43.4219	254.718	84.9177	--	--	Cellular Component: nucleosome (GO:0000786);; Molecular Function: DNA binding (GO:0003677);; Cellular Component: nucleus (GO:0005634);; Molecular Function: protein heterodimerization activity (GO:0046982);;	K11253|2.84879e-92|mtr:MTR_7g013610|K11253 histone H3 | (RefSeq) core histone H2A/H2B/H3/H4	--	[B]	Chromatin structure and dynamics	Core histone H2A/H2B/H3/H4	Histone H3.2 OS=Triticum aestivum OX=4565 PE=1 SV=2	B	Chromatin structure and dynamics	hypothetical protein SETIT_012541mg, partial [Setaria italica]
subcluster_20	gene26443	LOC109787180	5.15225	1.2235	3.50713	0.532354	3.24825	1.18667	9.87839	3.55381	--	--	Cellular Component: nucleus (GO:0005634);; Biological Process: chromatin assembly or disassembly (GO:0006333);;	K10753|4.59903e-108|bdi:100834908|K10753 histone chaperone ASF1 | (RefSeq) probable histone chaperone ASF1A	--	[KB]	Transcription;; Chromatin structure and dynamics	ASF1 like histone chaperone	Histone chaperone ASF1B OS=Arabidopsis thaliana OX=3702 GN=ASF1B PE=1 SV=1	BK	Chromatin structure and dynamics;; Transcription	probable histone chaperone ASF1A [Aegilops tauschii subsp. tauschii]
subcluster_20	gene26617	LOC109787375	24.5066	3.77217	14.0644	0.980618	25.8093	7.57305	29.558	26.9944	--	--	Cellular Component: cytoplasm (GO:0005737);; Biological Process: response to wounding (GO:0009611);; Molecular Function: oxidoreductase activity, acting on single donors with incorporation of molecular oxygen, incorporation of two atoms of oxygen (GO:0016702);; Biological Process: oxylipin biosynthetic process (GO:0031408);; Molecular Function: metal ion binding (GO:0046872);; Biological Process:…	K15718|0|bdi:100833634|K15718 linoleate 9S-lipoxygenase [EC:1.13.11.58] | (RefSeq) linoleate 9S-lipoxygenase 2-like	Linoleic acid metabolism (ko00591)	--	--	Lipoxygenase;; PLAT/LH2 domain	Putative linoleate 9S-lipoxygenase 3 OS=Oryza sativa subsp. japonica OX=39947 GN=Os03g0700400 PE=3 SV=1	S	Function unknown	putative linoleate 9S-lipoxygenase 3 [Aegilops tauschii subsp. tauschii]
subcluster_20	gene26667	LOC109787427	4.61777	2.42872	4.08687	0.696519	3.02543	1.79554	8.99968	3.72598	[K]	Transcription	Molecular Function: protein serine/threonine kinase activity (GO:0004674);; Molecular Function: ATP binding (GO:0005524);; Cellular Component: plasma membrane (GO:0005886);; Biological Process: protein phosphorylation (GO:0006468);; Cellular Component: integral component of membrane (GO:0016021);;	--	--	--	--	Protein tyrosine kinase;; Protein kinase domain;; Leucine rich repeat;; Leucine Rich repeats (2 copies);; Leucine rich repeat N-terminal domain;; Leucine Rich Repeat	Protein NSP-INTERACTING KINASE 3 OS=Arabidopsis thaliana OX=3702 GN=NIK3 PE=1 SV=1	S	Function unknown	LRR receptor-like serine/threonine-protein kinase GSO2 [Aegilops tauschii subsp. tauschii]
subcluster_20	gene26824	LOC109787590	2.48861	0.434525	2.64356	0.310719	1.93787	0.661848	7.37286	2.87368	--	--	Molecular Function: actin binding (GO:0003779);;	--	--	--	--	KIP1-like protein	--	S	Function unknown	kinase-interacting family protein [Aegilops tauschii subsp. tauschii]
subcluster_20	gene26865	LOC109787647	4.55519	1.88904	3.67139	1.87672	2.96408	2.57356	5.99835	2.53577	[O]	Posttranslational modification, protein turnover, chaperones	Molecular Function: peptidyl-prolyl cis-trans isomerase activity (GO:0003755);; Molecular Function: FK506 binding (GO:0005528);; Cellular Component: endoplasmic reticulum membrane (GO:0005789);; Biological Process: chaperone-mediated protein folding (GO:0061077);;	K14826|3.8999e-148|osa:4346641|K14826 FK506-binding nuclear protein [EC:5.2.1.8] | (RefSeq) peptidyl-prolyl cis-trans isomerase FKBP53	--	[O]	Posttranslational modification, protein turnover, chaperones	FKBP-type peptidyl-prolyl cis-trans isomerase	Peptidyl-prolyl cis-trans isomerase FKBP43 OS=Arabidopsis thaliana OX=3702 GN=FKBP43 PE=2 SV=1	O	Posttranslational modification, protein turnover, chaperones	peptidyl-prolyl cis-trans isomerase FKBP43-like isoform X2 [Aegilops tauschii subsp. tauschii]
subcluster_20	gene26936	LOC109731482	3.4628	2.15679	3.71027	0.756323	3.02331	2.14984	7.5642	3.95969	--	--	Molecular Function: zinc ion binding (GO:0008270);; Cellular Component: integral component of membrane (GO:0016021);; Molecular Function: protein-cysteine S-palmitoyltransferase activity (GO:0019706);;	K20027|0|bdi:100834664|K20027 palmitoyltransferase ZDHHC1/11 [EC:2.3.1.225] | (RefSeq) probable protein S-acyltransferase 22	--	[R]	General function prediction only	DHHC palmitoyltransferase	Probable protein S-acyltransferase 22 OS=Arabidopsis thaliana OX=3702 GN=PAT22 PE=2 SV=2	S	Function unknown	probable protein S-acyltransferase 22 isoform X2 [Aegilops tauschii subsp. tauschii]
subcluster_20	gene2705	LOC109787271	0.946038	0.227626	1.07419	0.130779	0.580736	0.186977	2.91212	1.02891	[L]	Replication, recombination and repair	Molecular Function: recombinase activity (GO:0000150);; Molecular Function: four-way junction DNA binding (GO:0000400);; Biological Process: DNA recombinase assembly (GO:0000730);; Cellular Component: condensed nuclear chromosome (GO:0000794);; Molecular Function: double-stranded DNA binding (GO:0003690);; Molecular Function: single-stranded DNA binding (GO:0003697);; Molecular Function: endodeox…	K10870|1.16985e-168|bdi:100846302|K10870 RAD51-like protein 2 | (RefSeq) DNA repair protein RAD51 homolog 3	Homologous recombination (ko03440)	[DL]	Cell cycle control, cell division, chromosome partitioning;; Replication, recombination and repair	Rad51	DNA repair protein RAD51 homolog 3 OS=Arabidopsis thaliana OX=3702 GN=RAD51C PE=1 SV=2	L	Replication, recombination and repair	DNA repair protein RAD51 homolog 3 isoform X1 [Aegilops tauschii subsp. tauschii]
subcluster_20	gene27102	LOC109731672	61.9684	15.5004	59.7649	8.04375	21.8331	10.0737	106.955	35.2606	--	--	Cellular Component: nucleosome (GO:0000786);; Molecular Function: DNA binding (GO:0003677);; Cellular Component: nucleus (GO:0005634);; Biological Process: nucleosome assembly (GO:0006334);; Molecular Function: protein heterodimerization activity (GO:0046982);;	K11254|2.56789e-49|zma:103634846|K11254 histone H4 | (RefSeq) histone H4	--	[B]	Chromatin structure and dynamics	Centromere kinetochore component CENP-T histone fold;; TATA box binding protein associated factor (TAF)	Histone H4 OS=Glycine max OX=3847 PE=3 SV=1	B	Chromatin structure and dynamics	histone H4 [Zea mays]
subcluster_20	gene27368	LOC109731960	4.07677	2.56351	3.84245	0.752559	3.45223	2.30805	7.92228	5.10182	--	--	--	--	--	--	--	--	--	S	Function unknown	uncharacterized protein LOC109731960 isoform X1 [Aegilops tauschii subsp. tauschii]
subcluster_20	gene27521	LOC109732121	1.39771	0	1.19246	0.079814	0.722247	0.145696	3.04145	1.02001	--	--	--	--	--	--	--	--	Uncharacterized protein At1g65710 OS=Arabidopsis thaliana OX=3702 GN=At1g65710 PE=2 SV=1	S	Function unknown	uncharacterized protein At1g65710-like [Aegilops tauschii subsp. tauschii]
subcluster_20	gene2761	LOC109731591	5.66985	2.50614	5.34995	1.49251	5.39088	2.68513	11.0541	4.41254	[J]	Translation, ribosomal structure and biogenesis	Cellular Component: mitochondrion (GO:0005739);; Cellular Component: cytosol (GO:0005829);; Molecular Function: small protein activating enzyme activity (GO:0008641);; Cellular Component: plastid (GO:0009536);; Molecular Function: tRNA threonylcarbamoyladenosine dehydratase (GO:0061503);; Biological Process: cyclic threonylcarbamoyladenosine biosynthetic process (GO:0061504);;	--	--	[O]	Posttranslational modification, protein turnover, chaperones	ThiF family	--	H	Coenzyme transport and metabolism	tRNA threonylcarbamoyladenosine dehydratase isoform X1 [Aegilops tauschii subsp. tauschii]
subcluster_20	gene27791	LOC109732427	0.725889	0.440119	1.11156	0.138841	0.302819	0.279268	1.88647	0.872835	--	--	Molecular Function: actin binding (GO:0003779);; Cellular Component: actin cytoskeleton (GO:0015629);; Biological Process: actin filament depolymerization (GO:0030042);;	K05765|1.6421e-93|bdi:100835958|K05765 cofilin | (RefSeq) actin-depolymerizing factor 10	--	[Z]	Cytoskeleton	Cofilin/tropomyosin-type actin-binding protein	Actin-depolymerizing factor 10 OS=Oryza sativa subsp. japonica OX=39947 GN=ADF10 PE=2 SV=1	S	Function unknown	actin-depolymerizing factor 10 isoform X1 [Aegilops tauschii subsp. tauschii]
subcluster_20	gene28084	LOC109732745	60.6383	14.9458	48.0459	4.0283	35.0484	24.4777	150.953	56.8523	--	--	Cellular Component: nucleosome (GO:0000786);; Cellular Component: nucleus (GO:0005634);; Biological Process: nucleosome assembly (GO:0006334);; Cellular Component: plastid (GO:0009536);; Molecular Function: nucleosomal DNA binding (GO:0031492);; Molecular Function: protein heterodimerization activity (GO:0046982);;	K11253|7.66678e-92|crb:CARUB_v10021660mg|K11253 histone H3 | (RefSeq) hypothetical protein	--	[B]	Chromatin structure and dynamics	Core histone H2A/H2B/H3/H4	Histone H3.2 OS=Triticum aestivum OX=4565 PE=1 SV=2	B	Chromatin structure and dynamics	hypothetical protein CARUB_v10021660mg, partial [Capsella rubella]
subcluster_20	gene28121	LOC109732787	6.72264	1.90823	5.66615	0.631781	3.70344	0.533755	10.4723	6.04598	--	--	Molecular Function: DNA binding (GO:0003677);; Molecular Function: DNA primase activity (GO:0003896);; Biological Process: DNA replication, synthesis of RNA primer (GO:0006269);; Molecular Function: metal ion binding (GO:0046872);; Molecular Function: 4 iron, 4 sulfur cluster binding (GO:0051539);; Cellular Component: primosome complex (GO:1990077);;	K02685|0|bdi:100832512|K02685 DNA primase large subunit [EC:2.7.7.-] | (RefSeq) probable DNA primase large subunit	Purine metabolism (ko00230);; Pyrimidine metabolism (ko00240);; DNA replication (ko03030)	[L]	Replication, recombination and repair	Eukaryotic and archaeal DNA primase, large subunit	Probable DNA primase large subunit OS=Arabidopsis thaliana OX=3702 GN=At1g67320 PE=2 SV=2	L	Replication, recombination and repair	probable DNA primase large subunit [Aegilops tauschii subsp. tauschii]
subcluster_20	gene28261	LOC109732942	4.4089	1.46164	4.02836	0.267831	1.95988	0.802858	9.38253	3.79022	--	--	Cellular Component: nucleus (GO:0005634);; Biological Process: cell cycle (GO:0007049);; Cellular Component: plastid (GO:0009536);; Biological Process: cell division (GO:0051301);;	K06627|0|bdi:100833039|K06627 cyclin A | (RefSeq) cyclin-A3-1-like	--	[D]	Cell cycle control, cell division, chromosome partitioning	Cyclin, N-terminal domain;; Cyclin, C-terminal domain	Cyclin-A3-1 OS=Oryza sativa subsp. japonica OX=39947 GN=CYCA3-1 PE=3 SV=1	D	Cell cycle control, cell division, chromosome partitioning	cyclin-A3-1-like [Aegilops tauschii subsp. tauschii]
subcluster_20	gene28660	LOC109733390	3.51097	0.762146	3.40803	0.473112	1.7099	0.41737	6.44597	2.55086	--	--	Molecular Function: nucleic acid binding (GO:0003676);; Molecular Function: copper ion binding (GO:0005507);; Cellular Component: nucleus (GO:0005634);; Biological Process: cellular response to DNA damage stimulus (GO:0006974);; Biological Process: cell cycle (GO:0007049);; Molecular Function: primary amine oxidase activity (GO:0008131);; Molecular Function: zinc ion binding (GO:0008270);; Biolog…	K10904|4.43475e-111|bdi:100821358|K10904 TIMELESS-interacting protein | (RefSeq) uncharacterized LOC100821358	--	[D]	Cell cycle control, cell division, chromosome partitioning	Replication Fork Protection Component Swi3;; Zinc knuckle	--	K	Transcription	uncharacterized protein LOC109733390 [Aegilops tauschii subsp. tauschii]
subcluster_20	gene28837	LOC109733602	5.91143	1.07447	6.95948	0.169404	1.49394	0.354909	16.7438	4.19032	--	--	Biological Process: adaxial/abaxial pattern specification (GO:0009955);; Biological Process: leaf development (GO:0048366);;	--	--	[K]	Transcription	SSXT protein (N-terminal region)	GRF1-interacting factor 1 OS=Arabidopsis thaliana OX=3702 GN=GIF1 PE=1 SV=1	K	Transcription	hypothetical protein TRIUR3_34827 [Triticum urartu]
subcluster_20	gene28858	LOC109733612	4.72164	2.85857	3.95123	1.03519	3.65064	2.40266	9.4083	3.981	--	--	Cellular Component: plasma membrane (GO:0005886);;	--	--	[U]	Intracellular trafficking, secretion, and vesicular transport	--	SNAP25 homologous protein SNAP33 OS=Arabidopsis thaliana OX=3702 GN=SNAP33 PE=1 SV=1	U	Intracellular trafficking, secretion, and vesicular transport	SNAP25 homologous protein SNAP33-like [Aegilops tauschii subsp. tauschii]
subcluster_20	gene28968	LOC109733740	10.8486	4.84202	10.3861	2.73079	6.41051	3.21068	16.145	10.3547	--	--	Molecular Function: ATP binding (GO:0005524);; Cellular Component: cytoplasm (GO:0005737);; Cellular Component: spindle (GO:0005819);; Cellular Component: kinesin complex (GO:0005871);; Cellular Component: microtubule (GO:0005874);; Biological Process: microtubule-based movement (GO:0007018);; Molecular Function: microtubule binding (GO:0008017);; Molecular Function: ATP-dependent microtubule mot…	K10398|0|bdi:100834413|K10398 kinesin family member 11 | (RefSeq) 125 kDa kinesin-related protein	--	[Z]	Cytoskeleton	Kinesin motor domain;; Microtubule binding	Kinesin-like protein KIN-5C OS=Oryza sativa subsp. japonica OX=39947 GN=KIN5C PE=2 SV=2	Z	Cytoskeleton	kinesin-like protein KIN-5C [Aegilops tauschii subsp. tauschii]
subcluster_20	gene29068	LOC109733849	30.4533	7.89174	23.5095	5.19836	16.0254	11.4903	50.2899	20.3135	--	--	Cellular Component: nuclear nucleosome (GO:0000788);; Molecular Function: DNA binding (GO:0003677);; Biological Process: nucleosome assembly (GO:0006334);; Molecular Function: protein heterodimerization activity (GO:0046982);;	K11252|3.8143e-58|zma:100501306|K11252 histone H2B | (RefSeq) GRMZM2G163939; uncharacterized LOC100501306	--	[B]	Chromatin structure and dynamics	Core histone H2A/H2B/H3/H4;; Histone-like transcription factor (CBF/NF-Y) and archaeal histone	Histone H2B.2 OS=Oryza sativa subsp. japonica OX=39947 GN=H2B.2 PE=3 SV=1	B	Chromatin structure and dynamics	predicted protein [Hordeum vulgare subsp. vulgare]
subcluster_20	gene29194	LOC109733978	40.273	15.1862	33.0442	10.8896	21.9037	10.9545	53.1059	27.1444	--	--	Molecular Function: serine-type endopeptidase inhibitor activity (GO:0004867);; Cellular Component: extracellular region (GO:0005576);; Molecular Function: peptidase activity (GO:0008233);; Biological Process: negative regulation of endopeptidase activity (GO:0010951);;	--	--	--	--	Bowman-Birk serine protease inhibitor family	Bowman-Birk type trypsin inhibitor OS=Triticum aestivum OX=4565 PE=1 SV=1	S	Function unknown	Bowman-Birk type proteinase inhibitor PVI-3(2)-like [Aegilops tauschii subsp. tauschii]
subcluster_20	gene29208	LOC109734010	1.01718	0.346355	1.2082	0.251211	0.419328	0.773717	1.49312	0.799184	[R]	General function prediction only	Biological Process: metabolic process (GO:0008152);; Molecular Function: hydrolase activity (GO:0016787);;	K14664|0|bdi:100846346|K14664 IAA-amino acid hydrolase [EC:3.5.1.-] | (RefSeq) IAA-amino acid hydrolase ILR1-like 3	--	--	--	Peptidase family M20/M25/M40;; Peptidase dimerisation domain	IAA-amino acid hydrolase ILR1-like 4 OS=Oryza sativa subsp. japonica OX=39947 GN=ILL4 PE=2 SV=1	E	Amino acid transport and metabolism	IAA-amino acid hydrolase ILR1-like 4 [Aegilops tauschii subsp. tauschii]
subcluster_20	gene29289	LOC109734099	0.909273	0.252084	0.976476	0.068586	0.341106	0.0809418	1.54292	1.06687	[L]	Replication, recombination and repair	Molecular Function: helicase activity (GO:0004386);; Cellular Component: integral component of membrane (GO:0016021);; Molecular Function: 5'-flap endonuclease activity (GO:0017108);; Biological Process: DNA replication, Okazaki fragment processing (GO:0033567);; Molecular Function: single-stranded DNA-dependent ATPase activity (GO:0043142);;	K10742|0|bdi:100823226|K10742 DNA replication ATP-dependent helicase Dna2 [EC:3.6.4.12] | (RefSeq) DNA replication ATP-dependent helicase/nuclease DNA2	DNA replication (ko03030)	[L]	Replication, recombination and repair	DNA replication factor Dna2;; AAA domain;; AAA domain;; AAA domain;; AAA domain;; PD-(D/E)XK nuclease superfamily	Probable RNA helicase SDE3 OS=Arabidopsis thaliana OX=3702 GN=SDE3 PE=1 SV=1	L	Replication, recombination and repair	DNA replication ATP-dependent helicase/nuclease DNA2 [Aegilops tauschii subsp. tauschii]
subcluster_20	gene29441	LOC109734271	6.06429	1.49751	5.24203	1.09857	3.29991	1.50195	9.30388	5.31298	--	--	Molecular Function: microtubule motor activity (GO:0003777);; Molecular Function: ATP binding (GO:0005524);; Cellular Component: kinesin complex (GO:0005871);; Biological Process: microtubule-based movement (GO:0007018);; Molecular Function: microtubule binding (GO:0008017);; Molecular Function: ATPase activity (GO:0016887);;	K10400|0|bdi:100835055|K10400 kinesin family member 15 | (RefSeq) phragmoplast orienting kinesin 2	--	[Z]	Cytoskeleton	Kinesin motor domain;; Microtubule binding	Kinesin-like protein KIN-12G OS=Oryza sativa subsp. japonica OX=39947 GN=KIN12G PE=3 SV=1	Z	Cytoskeleton	kinesin-like protein KIN-12G isoform X1 [Aegilops tauschii subsp. tauschii]
subcluster_20	gene29447	LOC109734262	3.53609	1.80925	2.78751	1.47322	2.14272	2.11484	6.52911	3.04124	--	--	Molecular Function: nucleic acid binding (GO:0003676);; Cellular Component: cytoplasm (GO:0005737);; Molecular Function: protein-lysine N-methyltransferase activity (GO:0016279);; Biological Process: peptidyl-lysine methylation (GO:0018022);;	--	--	[S]	Function unknown	Probable N6-adenine methyltransferase	--	L	Replication, recombination and repair	protein-lysine N-methyltransferase n6amt2 [Aegilops tauschii subsp. tauschii]
subcluster_20	gene29554	LOC109734394	0.558871	0.086667	0.550403	0.058918	0.38468	0.239785	1.32112	0.609966	--	--	Molecular Function: metal ion binding (GO:0046872);;	--	--	[BK]	Chromatin structure and dynamics;; Transcription	DDT domain;; PHD-finger;; WSTF, HB1, Itc1p, MBD9 motif 1	DDT domain-containing protein PTM OS=Arabidopsis thaliana OX=3702 GN=PTM PE=1 SV=1	S	Function unknown	DDT domain-containing protein PTM-like [Aegilops tauschii subsp. tauschii]
subcluster_20	gene29736	LOC109734595	1.5432	0.428984	1.51699	0.230794	0.604741	0.323325	2.51941	0.960643	[F]	Nucleotide transport and metabolism	Cellular Component: plasma membrane (GO:0005886);; Molecular Function: CTD phosphatase activity (GO:0008420);; Molecular Function: adenine transmembrane transporter activity (GO:0015207);; Molecular Function: guanine transmembrane transporter activity (GO:0015208);; Molecular Function: uracil transmembrane transporter activity (GO:0015210);; Molecular Function: solute:cation symporter activity (G…	--	--	[F]	Nucleotide transport and metabolism	Permease family	Nucleobase-ascorbate transporter 12 OS=Arabidopsis thaliana OX=3702 GN=NAT12 PE=1 SV=3	F	Nucleotide transport and metabolism	nucleobase-ascorbate transporter 12 [Aegilops tauschii subsp. tauschii]
subcluster_20	gene30143	LOC109735047	3.04896	0.873174	3.21043	0.947175	2.49627	1.14872	6.27612	2.75051	[L]	Replication, recombination and repair	Molecular Function: calcium ion binding (GO:0005509);; Molecular Function: GTP binding (GO:0005525);;	K12483|0|bdi:100826262|K12483 EH domain-containing protein 1 | (RefSeq) EH domain-containing protein 1-like	Endocytosis (ko04144)	[TU]	Signal transduction mechanisms;; Intracellular trafficking, secretion, and vesicular transport	N-terminal EH-domain containing protein;; Dynamin family;; 50S ribosome-binding GTPase;; Cytoskeletal-regulatory complex EF hand	EH domain-containing protein 1 OS=Arabidopsis thaliana OX=3702 GN=EHD1 PE=1 SV=1	S	Function unknown	EH domain-containing protein 1-like [Aegilops tauschii subsp. tauschii]
subcluster_20	gene30256	LOC109735147	4.13085	0.444943	3.10358	0.0491095	2.33118	0.447224	8.459	2.52318	--	--	Molecular Function: DNA binding (GO:0003677);; Cellular Component: nucleus (GO:0005634);; Biological Process: regulation of transcription, DNA-templated (GO:0006355);;	--	--	--	--	B3 DNA binding domain	B3 domain-containing protein Os03g0184500 OS=Oryza sativa subsp. japonica OX=39947 GN=Os03g0184500 PE=2 SV=1	K	Transcription	B3 domain-containing protein Os03g0184500-like [Aegilops tauschii subsp. tauschii]
subcluster_20	gene30269	LOC109735188	3.02024	1.66237	2.47579	0.317224	2.3209	0.93463	5.07365	3.45477	--	--	--	--	--	--	--	--	--	S	Function unknown	uncharacterized protein LOC109735188 isoform X2 [Aegilops tauschii subsp. tauschii]
subcluster_20	gene30361	LOC109735291	0.929282	0.334015	1.87313	0.294409	0.721647	0.411339	2.88077	1.32494	--	--	--	K11550|3.45959e-127|bdi:100841431|K11550 kinetochore protein Spc25, animal type | (RefSeq) probable kinetochore protein SPC25	--	[S]	Function unknown	Chromosome segregation protein Spc25	--	S	Function unknown	kinetochore protein spc25-like isoform X1 [Aegilops tauschii subsp. tauschii]
subcluster_20	gene30465	LOC109735401	21.0067	3.35036	15.6309	1.4604	10.3234	2.0769	34.6819	16.9895	[S]	Function unknown	Cellular Component: nucleosome (GO:0000786);; Molecular Function: ATP-dependent DNA helicase activity (GO:0004003);; Molecular Function: ATP binding (GO:0005524);; Biological Process: maintenance of chromatin silencing (GO:0006344);; Biological Process: methylation-dependent chromatin silencing (GO:0006346);; Biological Process: regulation of gene expression by genetic imprinting (GO:0006349);; B…	K19001|0|bdi:100839770|K19001 ATP-dependent DNA helicase | (RefSeq) ATP-dependent DNA helicase DDM1	--	[K]	Transcription	SNF2 family N-terminal domain;; Helicase conserved C-terminal domain;; Class II histone deacetylase complex subunits 2 and 3;; Type III restriction enzyme, res subunit	ATP-dependent DNA helicase DDM1 OS=Arabidopsis thaliana OX=3702 GN=DDM1 PE=1 SV=1	L	Replication, recombination and repair	ATP-dependent DNA helicase DDM1-like [Aegilops tauschii subsp. tauschii]
subcluster_20	gene30552	LOC109735505	1.18942	0.327596	1.21967	0.102989	0.440333	0.283364	3.58935	1.25761	--	--	Cellular Component: mitochondrion (GO:0005739);;	--	--	--	--	--	--	S	Function unknown	uncharacterized protein LOC109735505 [Aegilops tauschii subsp. tauschii]
subcluster_20	gene30564	LOC109735513	4.10444	1.86431	4.13067	1.13034	3.53261	1.51373	6.93596	4.27153	--	--	Cellular Component: plastid (GO:0009536);;	--	--	--	--	--	--	S	Function unknown	uncharacterized protein LOC109735513 [Aegilops tauschii subsp. tauschii]
subcluster_20	gene30593	LOC109735542	1.34392	0.440725	1.43887	0.249741	0.441227	0.321756	2.90507	0.77268	--	--	--	--	--	--	--	--	--	S	Function unknown	uncharacterized protein LOC109735542 isoform X1 [Aegilops tauschii subsp. tauschii]
subcluster_20	gene31140	LOC109736148	0.536523	0.364862	0.441589	0.0100605	0.19367	0.050143	1.38664	0.523092	--	--	Cellular Component: plastid (GO:0009536);; Cellular Component: membrane (GO:0016020);;	--	--	--	--	Transcription factor regulating root and shoot growth via Pin3;; Transcription factor BRX N-terminal domain	Protein Brevis radix-like 2 OS=Oryza sativa subsp. japonica OX=39947 GN=BRXL2 PE=2 SV=1	S	Function unknown	protein Brevis radix-like 2 [Aegilops tauschii subsp. tauschii]
subcluster_20	gene31313	LOC109736338	6.11974	1.03361	4.16979	0.48583	2.6408	0.629277	10.8136	4.23848	[R]	General function prediction only	Cellular Component: nucleus (GO:0005634);;	K10752|0|bdi:100842169|K10752 histone-binding protein RBBP4 | (RefSeq) histone-binding protein MSI1	--	[B]	Chromatin structure and dynamics	WD domain, G-beta repeat;; Histone-binding protein RBBP4 or subunit C of CAF1 complex;; Anaphase-promoting complex subunit 4 WD40 domain	Histone-binding protein MSI1 OS=Arabidopsis thaliana OX=3702 GN=MSI1 PE=1 SV=1	S	Function unknown	histone-binding protein MSI1-like [Aegilops tauschii subsp. tauschii]
subcluster_20	gene31453	LOC109736487	2.00129	1.11776	2.06217	0.643409	1.90243	1.01314	2.54552	2.17946	--	--	--	--	--	[DR]	Cell cycle control, cell division, chromosome partitioning;; General function prediction only	MATH domain	TNF receptor-associated factor homolog 1b OS=Arabidopsis thaliana OX=3702 GN=TRAF1B PE=1 SV=1	S	Function unknown	uncharacterized protein LOC109736487 isoform X1 [Aegilops tauschii subsp. tauschii]
subcluster_20	gene31493	LOC109736532	1.91276	0.413963	2.37722	0.052323	0.782336	0.311416	4.56245	2.45626	[M]	Cell wall/membrane/envelope biogenesis	Molecular Function: catalytic activity (GO:0003824);; Molecular Function: coenzyme binding (GO:0050662);;	--	--	[V]	Defense mechanisms	NAD dependent epimerase/dehydratase family;; 3-beta hydroxysteroid dehydrogenase/isomerase family;; NAD(P)H-binding;; GDP-mannose 4,6 dehydratase;; Male sterility protein;; NmrA-like family;; KR domain;; Polysaccharide biosynthesis protein	Cinnamoyl-CoA reductase 1 OS=Arabidopsis thaliana OX=3702 GN=CCR1 PE=1 SV=1	M	Cell wall/membrane/envelope biogenesis	cinnamoyl-CoA reductase 1-like [Aegilops tauschii subsp. tauschii]
subcluster_20	gene31505	LOC109736547	6.18565	1.05684	4.12519	0.587986	2.93886	1.23995	9.04121	4.75064	[E]	Amino acid transport and metabolism	Molecular Function: serine-type carboxypeptidase activity (GO:0004185);; Cellular Component: vacuole (GO:0005773);; Biological Process: brassinosteroid mediated signaling pathway (GO:0009742);; Cellular Component: integral component of membrane (GO:0016021);; Biological Process: proteolysis involved in cellular protein catabolic process (GO:0051603);;	K16297|0|bdi:100827166|K16297 serine carboxypeptidase-like clade II [EC:3.4.16.-] | (RefSeq) serine carboxypeptidase 24	--	[OE]	Posttranslational modification, protein turnover, chaperones;; Amino acid transport and metabolism	Serine carboxypeptidase	Serine carboxypeptidase 24 OS=Arabidopsis thaliana OX=3702 GN=SCPL24 PE=1 SV=1	E	Amino acid transport and metabolism	serine carboxypeptidase 24 [Aegilops tauschii subsp. tauschii]
subcluster_20	gene31506	LOC109736549	0.474349	0.093019	0.453323	0	0.300796	0.177517	0.962785	0.494615	--	--	Molecular Function: transferase activity, transferring acyl groups other than amino-acyl groups (GO:0016747);;	--	--	--	--	Transferase family	Anthocyanin 5-aromatic acyltransferase OS=Gentiana triflora OX=55190 PE=1 SV=1	S	Function unknown	malonyl-CoA:anthocyanidin 5-O-glucoside-6&apos;&apos;-O-malonyltransferase-like [Aegilops tauschii subsp. tauschii]
subcluster_20	gene31732	LOC109736791	29.1955	16.6164	28.0764	11.1448	15.8609	15.5829	48.3207	19.1455	--	--	Molecular Function: zinc ion binding (GO:0008270);;	--	--	[R]	General function prediction only	Zn-finger in Ran binding protein and others	--	S	Function unknown	RNA-binding protein cabeza-like isoform X2 [Aegilops tauschii subsp. tauschii]
subcluster_20	gene31796	LOC109736835	1.04931	0.27014	0.94452	0.151627	0.654898	0.896209	1.20562	0.838785	--	--	--	--	--	[R]	General function prediction only	PPR repeat family;; PPR repeat;; PPR repeat;; Pentatricopeptide repeat domain;; Tetratricopeptide repeat;; Pentacotripeptide-repeat region of PRORP	Pentatricopeptide repeat-containing protein At3g20730 OS=Arabidopsis thaliana OX=3702 GN=PCMP-E94 PE=2 SV=1	S	Function unknown	pentatricopeptide repeat-containing protein At3g20730-like isoform X1 [Aegilops tauschii subsp. tauschii]
subcluster_20	gene32022	LOC109737098	2.22082	0.445894	2.2694	0.175447	1.29842	0.204771	3.86589	2.33523	[KL]	Transcription;; Replication, recombination and repair	Molecular Function: nucleic acid binding (GO:0003676);; Molecular Function: ATP binding (GO:0005524);; Molecular Function: zinc ion binding (GO:0008270);; Cellular Component: chloroplast envelope (GO:0009941);; Molecular Function: hydrolase activity, acting on acid anhydrides, in phosphorus-containing anhydrides (GO:0016818);;	K15505|0|bdi:100835802|K15505 DNA repair protein RAD5 [EC:3.6.4.-] | (RefSeq) putative SWI/SNF-related matrix-associated actin-dependent regulator of chromatin subfamily A member 3-like 3	--	[KL]	Transcription;; Replication, recombination and repair	SNF2 family N-terminal domain;; Helicase conserved C-terminal domain;; HIRAN domain;; Zinc finger, C3HC4 type (RING finger);; Ring finger domain;; Zinc finger, C3HC4 type (RING finger);; Zinc finger, C3HC4 type (RING finger);; Type III restriction enzyme, res subunit	DNA repair protein RAD5B OS=Arabidopsis thaliana OX=3702 GN=RAD5B PE=3 SV=1	L	Replication, recombination and repair	putative SWI/SNF-related matrix-associated actin-dependent regulator of chromatin subfamily A member 3-like 3 [Aegilops tauschii subsp. tauschii]
subcluster_20	gene32588	LOC109737750	2.42012	0.728344	2.57612	0.466751	1.49385	1.25826	5.50859	2.08386	--	--	Cellular Component: plastid (GO:0009536);; Cellular Component: integral component of membrane (GO:0016021);;	--	--	--	--	ERG2 and Sigma1 receptor like protein	--	S	Function unknown	uncharacterized protein LOC109737750 [Aegilops tauschii subsp. tauschii]
subcluster_20	gene32924	LOC109738128	3.86124	1.25993	2.5359	0.4926	2.21382	1.01412	5.60164	1.25799	--	--	--	--	--	--	--	--	--	--	--	nucleolin-like [Aegilops tauschii subsp. tauschii]
subcluster_20	gene33059	LOC109738276	0.403847	0.132112	0.467553	0.134899	0.282336	0.185377	0.799174	0.531539	--	--	Molecular Function: microtubule motor activity (GO:0003777);; Molecular Function: ATP binding (GO:0005524);; Cellular Component: microtubule (GO:0005874);; Biological Process: microtubule-based movement (GO:0007018);; Molecular Function: microtubule binding (GO:0008017);;	K10406|0|bdi:100825805|K10406 kinesin family member C2/C3 | (RefSeq) kinesin KP1	--	[Z]	Cytoskeleton	Kinesin motor domain;; Microtubule binding;; Calponin homology (CH) domain	Kinesin-like protein KIN-14A OS=Oryza sativa subsp. japonica OX=39947 GN=KIN14A PE=2 SV=2	Z	Cytoskeleton	kinesin-like protein KIN-14A isoform X1 [Aegilops tauschii subsp. tauschii]
subcluster_20	gene33066	LOC109738285	54.2447	12.7801	48.8784	7.02538	25.331	15.5584	140.676	44.6606	--	--	Cellular Component: nucleosome (GO:0000786);; Molecular Function: DNA binding (GO:0003677);; Cellular Component: nucleus (GO:0005634);; Molecular Function: protein heterodimerization activity (GO:0046982);;	K11253|4.13981e-86|gmx:100779059|K11253 histone H3 | (RefSeq) histone H3-like centromeric protein CSE4	--	[B]	Chromatin structure and dynamics	Core histone H2A/H2B/H3/H4	Histone H3.2 OS=Triticum aestivum OX=4565 PE=1 SV=2	B	Chromatin structure and dynamics	hypothetical protein EUGRSUZ_J00806, partial [Eucalyptus grandis]
subcluster_20	gene33299	LOC109738546	0.889229	0.519047	0.657743	0.259657	0.551277	0.598516	1.16718	0.435282	--	--	Molecular Function: protein dimerization activity (GO:0046983);;	--	--	--	--	--	Transcription factor bHLH110 OS=Arabidopsis thaliana OX=3702 GN=BHLH110 PE=2 SV=2	S	Function unknown	uncharacterized protein LOC109738546 [Aegilops tauschii subsp. tauschii]
subcluster_20	gene33364	LOC109738617	0.358681	0.08624	1.67762	0.239723	0.428195	0.173423	2.01195	0.666308	[QV]	Secondary metabolites biosynthesis, transport and catabolism;; Defense mechanisms	Molecular Function: monooxygenase activity (GO:0004497);; Molecular Function: iron ion binding (GO:0005506);; Molecular Function: oxidoreductase activity, acting on paired donors, with incorporation or reduction of molecular oxygen (GO:0016705);; Molecular Function: heme binding (GO:0020037);; Biological Process: oxidation-reduction process (GO:0055114);;	K20660|0|zma:100381744|K20660 cytochrome P450 family 709 | (RefSeq) GRMZM2G020761; uncharacterized LOC100381744	--	[QI]	Secondary metabolites biosynthesis, transport and catabolism;; Lipid transport and metabolism	Cytochrome P450	Cytochrome P450 709B2 OS=Arabidopsis thaliana OX=3702 GN=CYP709B2 PE=2 SV=1	Q	Secondary metabolites biosynthesis, transport and catabolism	cytochrome P450 709B1-like [Aegilops tauschii subsp. tauschii]
subcluster_20	gene33471	LOC109738738	1.89087	0.426291	1.74223	0.165919	0.845163	0.288902	4.96547	2.10338	--	--	Molecular Function: zinc ion binding (GO:0008270);;	K11380|2.96685e-128|sita:101770853|K11380 NuA3 HAT complex component NTO1 | (RefSeq) lysine-specific demethylase 4B	--	[R]	General function prediction only	PHD-zinc-finger like domain;; PHD-like zinc-binding domain;; PHD-finger;; PHD-finger	Histone-lysine N-methyltransferase TRX1 OS=Oryza sativa subsp. japonica OX=39947 GN=TRX1 PE=1 SV=1	S	Function unknown	tripartite motif-containing protein 66 [Aegilops tauschii subsp. tauschii]
subcluster_20	gene33490	LOC109738761	1.56367	0.705871	1.84112	0.271612	1.29215	0.54199	3.7908	1.5849	--	--	--	--	--	--	--	Domain of unknown function (DUF4378);; DUF761-associated sequence motif	--	S	Function unknown	uncharacterized protein LOC109738761 isoform X1 [Aegilops tauschii subsp. tauschii]
subcluster_20	gene33513	LOC109738785	2.35247	0.867171	2.44431	0.532035	1.56215	0.912719	3.21014	2.47583	[L]	Replication, recombination and repair	Molecular Function: ATP binding (GO:0005524);;	K11269|0|bdi:100835692|K11269 chromosome transmission fidelity protein 18 | (RefSeq) chromosome transmission fidelity protein 18 homolog	--	[DL]	Cell cycle control, cell division, chromosome partitioning;; Replication, recombination and repair	ATPase family associated with various cellular activities (AAA);; Rad17 cell cycle checkpoint protein	Replication factor C subunit 1 OS=Oryza sativa subsp. japonica OX=39947 GN=RFC1 PE=2 SV=2	O	Posttranslational modification, protein turnover, chaperones	chromosome transmission fidelity protein 18 homolog [Aegilops tauschii subsp. tauschii]
subcluster_20	gene33517	LOC109738793	2.26052	0.666397	1.63945	0.227362	0.292747	0.174323	3.31242	0.697536	--	--	--	--	--	--	--	DVL family	--	S	Function unknown	uncharacterized protein LOC109738793 [Aegilops tauschii subsp. tauschii]
subcluster_20	gene33558	LOC109738835	16.5094	2.09073	11.1425	0.83489	7.23372	1.05286	23.3194	13.6296	--	--	Cellular Component: nucleus (GO:0005634);; Biological Process: DNA replication (GO:0006260);; Biological Process: postreplication repair (GO:0006301);; Biological Process: sister chromatid cohesion (GO:0007062);; Cellular Component: chloroplast envelope (GO:0009941);;	--	--	[S]	Function unknown	Mini-chromosome maintenance replisome factor	Mini-chromosome maintenance complex-binding protein OS=Arabidopsis thaliana OX=3702 GN=ETG1 PE=1 SV=1	S	Function unknown	mini-chromosome maintenance complex-binding protein [Aegilops tauschii subsp. tauschii]
subcluster_20	gene3364	LOC109738400	1.91474	0.591724	1.91937	0.365692	1.15889	0.666281	3.62244	2.93276	[T]	Signal transduction mechanisms	Biological Process: cytokinesis by cell plate formation (GO:0000911);; Molecular Function: protein kinase activity (GO:0004672);; Molecular Function: L-glutamate transmembrane transporter activity (GO:0005313);; Molecular Function: ATP binding (GO:0005524);; Cellular Component: integral component of plasma membrane (GO:0005887);; Biological Process: protein phosphorylation (GO:0006468);; Cellular…	K06228|0|bdi:100843914|K06228 fused [EC:2.7.11.1] | (RefSeq) serine/threonine-protein kinase TIO	--	--	--	Protein kinase domain;; Protein tyrosine kinase;; Armadillo/beta-catenin-like repeat;; HEAT repeats;; HEAT-like repeat;; HEAT repeat;; Kinase-like	Serine/threonine-protein kinase TIO OS=Arabidopsis thaliana OX=3702 GN=TIO PE=1 SV=1	T	Signal transduction mechanisms	serine/threonine-protein kinase TIO [Aegilops tauschii subsp. tauschii]
subcluster_20	gene33790	LOC109739099	2.48733	1.27642	2.90424	1.38205	2.13765	1.39377	4.52935	1.84572	[L]	Replication, recombination and repair	Molecular Function: magnesium ion binding (GO:0000287);; Biological Process: DNA catabolic process, endonucleolytic (GO:0000737);; Molecular Function: DNA binding (GO:0003677);; Molecular Function: DNA topoisomerase type II (ATP-hydrolyzing) activity (GO:0003918);; Molecular Function: ATP binding (GO:0005524);; Cellular Component: nucleus (GO:0005634);; Cellular Component: chromosome (GO:0005694)…	K10878|0|bdi:100839132|K10878 meiotic recombination protein SPO11 | (RefSeq) DNA topoisomerase 6 subunit A3	--	[L]	Replication, recombination and repair	Type IIB DNA topoisomerase	Topoisomerase 6 subunit A3 OS=Oryza sativa subsp. japonica OX=39947 GN=SPO11-3 PE=2 SV=2	L	Replication, recombination and repair	DNA topoisomerase 6 subunit A3 [Aegilops tauschii subsp. tauschii]
subcluster_20	gene33827	LOC109739140	25.1758	10.8618	22.2674	5.57534	19.1665	10.2237	36.683	19.7372	[DZ]	Cell cycle control, cell division, chromosome partitioning;; Cytoskeleton	Molecular Function: DNA binding (GO:0003677);;	--	--	[S]	Function unknown	Regulator of chromosome condensation (RCC1) repeat;; Regulator of chromosome condensation (RCC1) repeat	Ultraviolet-B receptor UVR8 OS=Arabidopsis thaliana OX=3702 GN=UVR8 PE=1 SV=1	DZ	Cell cycle control, cell division, chromosome partitioning;; Cytoskeleton	protein RCC2 [Aegilops tauschii subsp. tauschii]
subcluster_20	gene3385	LOC109738758	57.6574	23.7315	48.2817	13.4094	32.4208	15.4728	123.77	52.6519	--	--	Cellular Component: nuclear nucleosome (GO:0000788);; Molecular Function: DNA binding (GO:0003677);; Biological Process: nucleosome assembly (GO:0006334);; Molecular Function: protein heterodimerization activity (GO:0046982);;	K11252|1.13098e-50|bdi:100829959|K11252 histone H2B | (RefSeq) histone H2B.1-like	--	[B]	Chromatin structure and dynamics	Core histone H2A/H2B/H3/H4;; Histone-like transcription factor (CBF/NF-Y) and archaeal histone	Histone H2B.2 OS=Triticum aestivum OX=4565 PE=1 SV=2	B	Chromatin structure and dynamics	predicted protein [Hordeum vulgare subsp. vulgare]
subcluster_20	gene33895	LOC109739216	2.03117	0.595924	1.86127	0.259587	1.05281	0.647212	3.54643	2.1032	[R]	General function prediction only	--	--	--	[R]	General function prediction only	WD domain, G-beta repeat;; Anaphase-promoting complex subunit 4 WD40 domain;; LisH	Transcriptional corepressor LEUNIG OS=Arabidopsis thaliana OX=3702 GN=LUG PE=1 SV=2	S	Function unknown	transcriptional corepressor LEUNIG-like isoform X1 [Aegilops tauschii subsp. tauschii]
subcluster_20	gene34100	LOC109739448	5.00063	1.87601	6.18618	0.665898	3.45045	1.16195	9.60057	5.99696	--	--	Molecular Function: signal transducer activity (GO:0004871);; Cellular Component: heterotrimeric G-protein complex (GO:0005834);; Cellular Component: intermediate filament (GO:0005882);; Biological Process: G-protein coupled receptor signaling pathway (GO:0007186);;	--	--	--	--	--	Guanine nucleotide-binding protein subunit gamma 3 OS=Arabidopsis thaliana OX=3702 GN=GG3 PE=2 SV=1	S	Function unknown	keratin-associated protein 5-2-like [Aegilops tauschii subsp. tauschii]
subcluster_20	gene34166	LOC109739521	1.83152	1.02753	1.92566	0.544117	1.40989	1.0385	2.76046	1.65194	[L]	Replication, recombination and repair	Molecular Function: DNA binding (GO:0003677);; Molecular Function: DNA-directed DNA polymerase activity (GO:0003887);; Cellular Component: nucleus (GO:0005634);; Biological Process: nucleotide-excision repair (GO:0006289);; Biological Process: double-strand break repair via nonhomologous end joining (GO:0006303);; Molecular Function: zinc ion binding (GO:0008270);; Biological Process: DNA biosynt…	K03512|0|bdi:100827137|K03512 DNA polymerase lambda [EC:2.7.7.7 4.2.99.-] | (RefSeq) DNA polymerase beta	Base excision repair (ko03410);; Non-homologous end-joining (ko03450)	[L]	Replication, recombination and repair	DNA polymerase beta palm;; Fingers domain of DNA polymerase lambda;; DNA polymerase beta thumb;; Helix-hairpin-helix domain;; Nucleotidyltransferase domain	DNA polymerase lambda OS=Oryza sativa subsp. japonica OX=39947 GN=POLL PE=1 SV=1	L	Replication, recombination and repair	DNA polymerase lambda [Aegilops tauschii subsp. tauschii]
subcluster_20	gene34461	LOC109739846	0.279808	0.0132665	0.415716	0.047019	0.148584	0.0836705	0.818818	0.0312545	[QV]	Secondary metabolites biosynthesis, transport and catabolism;; Defense mechanisms	Molecular Function: iron ion binding (GO:0005506);; Cellular Component: mitochondrion (GO:0005739);; Cellular Component: integral component of membrane (GO:0016021);; Molecular Function: oxidoreductase activity, acting on paired donors, with incorporation or reduction of molecular oxygen, NAD(P)H as one donor, and incorporation of one atom of oxygen (GO:0016709);; Molecular Function: heme binding…	K20617|0|bdi:100841584|K20617 cytochrome P450 family 71 subfamily A | (RefSeq) cytochrome P450 71A1-like	Tryptophan metabolism (ko00380)	[Q]	Secondary metabolites biosynthesis, transport and catabolism	Cytochrome P450	Cytochrome P450 71A9 OS=Glycine max OX=3847 GN=CYP71A9 PE=2 SV=1	Q	Secondary metabolites biosynthesis, transport and catabolism	cytochrome P450 71A1-like [Aegilops tauschii subsp. tauschii]
subcluster_20	gene3449	LOC109739346	16.9607	6.17863	12.4986	9.74351	10.9379	7.32084	19.3133	13.4755	[S]	Function unknown	Molecular Function: phosphatidylinositol binding (GO:0035091);;	--	--	--	--	Protein RETICULATA-related;; Haem-binding uptake, Tiki superfamily, ChaN;; PX domain;; Vps5 C terminal like	Protein RETICULATA-RELATED 6, chloroplastic OS=Arabidopsis thaliana OX=3702 GN=RER6 PE=2 SV=1	S	Function unknown	protein RETICULATA-RELATED 5, chloroplastic-like [Aegilops tauschii subsp. tauschii]
subcluster_20	gene3452	LOC109739373	2.24264	0.654348	2.21146	0.626834	1.97248	1.72392	4.61508	2.9032	--	--	Cellular Component: exocyst (GO:0000145);; Biological Process: exocytosis (GO:0006887);;	--	--	[U]	Intracellular trafficking, secretion, and vesicular transport	Exo70 exocyst complex subunit	Exocyst complex component EXO70B1 OS=Arabidopsis thaliana OX=3702 GN=EXO70B1 PE=1 SV=1	S	Function unknown	exocyst complex component EXO70B1-like [Aegilops tauschii subsp. tauschii]
subcluster_20	gene3459	LOC109739431	71.7547	40.6637	87.1739	41.2888	41.5775	32.9705	132.548	50.3417	--	--	Cellular Component: nuclear nucleosome (GO:0000788);; Molecular Function: DNA binding (GO:0003677);; Biological Process: nucleosome assembly (GO:0006334);; Molecular Function: protein heterodimerization activity (GO:0046982);;	K11252|3.13619e-58|bdi:100837970|K11252 histone H2B | (RefSeq) histone H2B.1-like	--	[B]	Chromatin structure and dynamics	Core histone H2A/H2B/H3/H4;; Histone-like transcription factor (CBF/NF-Y) and archaeal histone	Histone H2B.10 OS=Oryza sativa subsp. indica OX=39946 GN=H2B.10 PE=3 SV=1	B	Chromatin structure and dynamics	histone H2B.3-like [Aegilops tauschii subsp. tauschii]
subcluster_20	gene34603	LOC109740006	22.5148	3.66792	17.9775	1.78539	8.90722	1.8549	37.6812	17.7286	[L]	Replication, recombination and repair	Cellular Component: THO complex (GO:0000347);; Molecular Function: DNA binding (GO:0003677);; Molecular Function: DNA helicase activity (GO:0003678);; Molecular Function: ATP binding (GO:0005524);; Cellular Component: cytosol (GO:0005829);; Biological Process: DNA replication initiation (GO:0006270);; Biological Process: cell cycle (GO:0007049);; Cellular Component: plastid (GO:0009536);; Biologi…	K02212|0|bdi:100821405|K02212 DNA replication licensing factor MCM4 [EC:3.6.4.12] | (RefSeq) DNA replication licensing factor MCM4	DNA replication (ko03030)	[L]	Replication, recombination and repair	MCM2/3/5 family;; MCM OB domain;; MCM N-terminal domain;; Magnesium chelatase, subunit ChlI;; AAA domain (dynein-related subfamily)	DNA replication licensing factor MCM4 OS=Oryza sativa subsp. japonica OX=39947 GN=MCM4 PE=3 SV=2	L	Replication, recombination and repair	DNA replication licensing factor MCM4 [Aegilops tauschii subsp. tauschii]
subcluster_20	gene34715	LOC109740129	8.39296	3.55704	8.57912	2.94067	4.54258	4.05963	12.0009	4.97716	[L]	Replication, recombination and repair	Molecular Function: single-stranded DNA binding (GO:0003697);; Cellular Component: mitochondrion (GO:0005739);; Biological Process: DNA replication (GO:0006260);;	K03111|3.09733e-102|bdi:100825922|K03111 single-strand DNA-binding protein | (RefSeq) single-stranded DNA-binding protein, mitochondrial	DNA replication (ko03030);; Mismatch repair (ko03430);; Homologous recombination (ko03440)	[L]	Replication, recombination and repair	Single-strand binding protein family	Single-stranded DNA-binding protein, mitochondrial OS=Arabidopsis thaliana OX=3702 GN=At4g11060 PE=2 SV=1	L	Replication, recombination and repair	single-stranded DNA-binding protein, mitochondrial [Aegilops tauschii subsp. tauschii]
subcluster_20	gene34816	LOC109740262	66.782	29.9781	70.9358	28.1449	50.3634	35.2881	129.866	43.7364	[J]	Translation, ribosomal structure and biogenesis	Biological Process: mRNA splicing, via spliceosome (GO:0000398);; Biological Process: maturation of LSU-rRNA (GO:0000470);; Molecular Function: RNA binding (GO:0003723);; Biological Process: translation (GO:0006412);; Cellular Component: cytosolic large ribosomal subunit (GO:0022625);; Biological Process: maturation of SSU-rRNA (GO:0030490);; Cellular Component: box C/D snoRNP complex (GO:0031428…	K12845|1.78237e-72|bdi:100824839|K12845 U4/U6 small nuclear ribonucleoprotein SNU13 | (RefSeq) NHP2-like protein 1	Ribosome biogenesis in eukaryotes (ko03008);; Spliceosome (ko03040)	[AJ]	RNA processing and modification;; Translation, ribosomal structure and biogenesis	Ribosomal protein L7Ae/L30e/S12e/Gadd45 family	H/ACA ribonucleoprotein complex subunit 2-like protein OS=Arabidopsis thaliana OX=3702 GN=At5g08180 PE=1 SV=1	J	Translation, ribosomal structure and biogenesis	NHP2-like protein 1 [Aegilops tauschii subsp. tauschii]
subcluster_20	gene35007	LOC109740458	14.7312	8.60948	12.2155	4.17077	11.7186	7.41534	20.508	10.4923	[J]	Translation, ribosomal structure and biogenesis	Biological Process: maturation of LSU-rRNA (GO:0000470);; Molecular Function: RNA binding (GO:0003723);; Molecular Function: structural constituent of ribosome (GO:0003735);; Cellular Component: mitochondrion (GO:0005739);; Biological Process: translation (GO:0006412);; Biological Process: proteolysis (GO:0006508);; Molecular Function: cysteine-type peptidase activity (GO:0008234);; Cellular Comp…	--	--	[J]	Translation, ribosomal structure and biogenesis	Ribosomal protein L1p/L10e family	50S ribosomal protein L1, chloroplastic OS=Pyropia yezoensis OX=2788 GN=rpl1 PE=3 SV=1	J	Translation, ribosomal structure and biogenesis	uncharacterized protein LOC109740458 [Aegilops tauschii subsp. tauschii]
subcluster_20	gene35104	LOC109740578	2.35327	0.442335	2.25575	0.073366	0.676628	0.101469	6.36206	1.80605	--	--	Cellular Component: nucleus (GO:0005634);; Biological Process: multicellular organism development (GO:0007275);; Biological Process: cell differentiation (GO:0030154);; Molecular Function: metal ion binding (GO:0046872);;	--	--	--	--	YABBY protein;; HMG-box domain	Protein YABBY 4 OS=Oryza sativa subsp. japonica OX=39947 GN=YAB4 PE=2 SV=1	K	Transcription	protein YABBY 4-like isoform X2 [Aegilops tauschii subsp. tauschii]
subcluster_20	gene35173	LOC109740644	4.0486	1.4116	4.24168	0.654633	2.35951	0.704648	8.79948	3.04798	--	--	Cellular Component: nucleus (GO:0005634);; Biological Process: single-organism cellular process (GO:0044763);;	K18810|8.99477e-142|bdi:100828838|K18810 cyclin D1/2/4, plant | (RefSeq) cyclin-D4-1-like	--	[D]	Cell cycle control, cell division, chromosome partitioning	Cyclin, N-terminal domain;; Cyclin, C-terminal domain	Cyclin-D4-1 OS=Oryza sativa subsp. japonica OX=39947 GN=CYCD4-1 PE=2 SV=2	D	Cell cycle control, cell division, chromosome partitioning	cyclin-D4-1-like [Aegilops tauschii subsp. tauschii]
subcluster_20	gene3545	LOC109740330	0.716805	0.509304	0.659565	0.286886	0.406266	0.279359	1.01918	0.356903	--	--	--	--	--	--	--	Plant organelle RNA recognition domain	Protein ROOT PRIMORDIUM DEFECTIVE 1 OS=Arabidopsis thaliana OX=3702 GN=RPD1 PE=1 SV=1	S	Function unknown	protein ROOT PRIMORDIUM DEFECTIVE 1 [Aegilops tauschii subsp. tauschii]
subcluster_20	gene35626	LOC109741161	9.01335	1.46042	8.83034	0.617679	6.30736	1.8583	19.1977	6.94426	--	--	Cellular Component: integral component of membrane (GO:0016021);;	--	--	--	--	--	--	S	Function unknown	selenoprotein H [Aegilops tauschii subsp. tauschii]
subcluster_20	gene35720	LOC109741258	65.1251	13.9825	50.4502	7.14154	29.0534	16.807	123.949	47.546	--	--	Cellular Component: nucleosome (GO:0000786);; Molecular Function: DNA binding (GO:0003677);; Cellular Component: nucleus (GO:0005634);; Molecular Function: protein heterodimerization activity (GO:0046982);;	K11251|2.02927e-45|sita:101771744|K11251 histone H2A | (RefSeq) histone H2A	--	[B]	Chromatin structure and dynamics	C-terminus of histone H2A;; Core histone H2A/H2B/H3/H4;; Histone-like transcription factor (CBF/NF-Y) and archaeal histone	Histone H2A.2.2 OS=Triticum aestivum OX=4565 PE=1 SV=1	B	Chromatin structure and dynamics	histone H2A [Aegilops tauschii subsp. tauschii]
subcluster_20	gene35914	LOC109741484	5.22237	2.09162	4.07418	1.37252	3.40093	1.93305	8.61386	3.8951	--	--	Molecular Function: DNA binding (GO:0003677);; Molecular Function: DNA-directed DNA polymerase activity (GO:0003887);; Cellular Component: nucleus (GO:0005634);; Biological Process: DNA replication (GO:0006260);; Biological Process: DNA biosynthetic process (GO:0071897);;	K02328|0|bdi:100831775|K02328 DNA polymerase delta subunit 2 | (RefSeq) DNA polymerase delta small subunit	Purine metabolism (ko00230);; Pyrimidine metabolism (ko00240);; DNA replication (ko03030);; Base excision repair (ko03410);; Nucleotide excision repair (ko03420);; Mismatch repair (ko03430);; Homologous recombination (ko03440)	[L]	Replication, recombination and repair	DNA polymerase alpha/epsilon subunit B	DNA polymerase delta small subunit OS=Oryza sativa subsp. japonica OX=39947 GN=POLD2 PE=2 SV=1	L	Replication, recombination and repair	DNA polymerase delta small subunit [Aegilops tauschii subsp. tauschii]
subcluster_20	gene36045	LOC109741625	6.55848	2.50337	6.0017	2.60383	3.49283	2.17412	11.0303	5.00752	--	--	Cellular Component: histone acetyltransferase complex (GO:0000123);; Cellular Component: chromosome, telomeric region (GO:0000781);; Cellular Component: nuclear chromatin (GO:0000790);; Cellular Component: cytosol (GO:0005829);; Biological Process: chromatin silencing at telomere (GO:0006348);; Molecular Function: H4 histone acetyltransferase activity (GO:0010485);; Molecular Function: histone bi…	K11303|0|bdi:100830362|K11303 histone acetyltransferase 1 [EC:2.3.1.48] | (RefSeq) probable histone acetyltransferase type B catalytic subunit	--	[B]	Chromatin structure and dynamics	Histone acetyl transferase HAT1 N-terminus;; Acetyltransferase (GNAT) family	Probable histone acetyltransferase type B catalytic subunit OS=Oryza sativa subsp. japonica OX=39947 GN=HATB PE=2 SV=1	B	Chromatin structure and dynamics	probable histone acetyltransferase type B catalytic subunit [Aegilops tauschii subsp. tauschii]
subcluster_20	gene36334	LOC109741946	0.886647	0.0538715	0.979838	0.034212	0.318823	0.0473053	2.97415	0.693601	--	--	Molecular Function: DNA binding (GO:0003677);; Molecular Function: transcription factor activity, sequence-specific DNA binding (GO:0003700);; Cellular Component: nucleus (GO:0005634);; Biological Process: regulation of transcription, DNA-templated (GO:0006355);; Biological Process: multicellular organism development (GO:0007275);;	K09285|7.79097e-146|sita:101769054|K09285 AP2-like factor, ANT lineage | (RefSeq) AP2-like ethylene-responsive transcription factor ANT	--	--	--	AP2 domain	AP2-like ethylene-responsive transcription factor ANT OS=Arabidopsis thaliana OX=3702 GN=ANT PE=1 SV=2	K	Transcription	AP2-like ethylene-responsive transcription factor PLT2 [Aegilops tauschii subsp. tauschii]
subcluster_20	gene36335	LOC109741949	4.39533	2.87932	3.53537	0.80565	2.52998	1.19237	5.43711	3.02319	[J]	Translation, ribosomal structure and biogenesis	Molecular Function: nucleotide binding (GO:0000166);; Molecular Function: nucleic acid binding (GO:0003676);;	K14411|1.06693e-124|bdi:100839859|K14411 RNA-binding protein Musashi | (RefSeq) RNA-binding protein 1-like	mRNA surveillance pathway (ko03015)	[A]	RNA processing and modification	RNA recognition motif. (a.k.a. RRM, RBD, or RNP domain);; RNA recognition motif	RNA-binding protein 1 OS=Arabidopsis thaliana OX=3702 GN=RBP1 PE=2 SV=1	S	Function unknown	heterogeneous nuclear ribonucleoprotein 1-like [Aegilops tauschii subsp. tauschii]
subcluster_20	gene36668	LOC109742339	3.0368	0.871791	1.99923	0.555814	2.42021	1.26123	4.44487	2.14865	[F]	Nucleotide transport and metabolism	Molecular Function: ribonucleoside-diphosphate reductase activity, thioredoxin disulfide as acceptor (GO:0004748);; Molecular Function: ATP binding (GO:0005524);; Cellular Component: ribonucleoside-diphosphate reductase complex (GO:0005971);; Biological Process: DNA replication (GO:0006260);; Biological Process: deoxyribonucleotide biosynthetic process (GO:0009263);; Biological Process: oxidation…	K10807|0|bdi:100839518|K10807 ribonucleoside-diphosphate reductase subunit M1 [EC:1.17.4.1] | (RefSeq) ribonucleoside-diphosphate reductase large subunit-like	Purine metabolism (ko00230);; Pyrimidine metabolism (ko00240);; Glutathione metabolism (ko00480)	[F]	Nucleotide transport and metabolism	Ribonucleotide reductase, barrel domain;; Ribonucleotide reductase, all-alpha domain;; ATP cone domain	Ribonucleoside-diphosphate reductase large subunit OS=Arabidopsis thaliana OX=3702 GN=RNR1 PE=1 SV=1	F	Nucleotide transport and metabolism	ribonucleoside-diphosphate reductase large subunit-like [Aegilops tauschii subsp. tauschii]
subcluster_20	gene36895	LOC109742575	11.5519	3.62454	9.74395	2.4509	8.00271	3.90483	14.6209	8.90952	[J]	Translation, ribosomal structure and biogenesis	Biological Process: maturation of SSU-rRNA from tricistronic rRNA transcript (SSU-rRNA, 5.8S rRNA, LSU-rRNA) (GO:0000462);; Molecular Function: structural constituent of ribosome (GO:0003735);; Cellular Component: mitochondrial small ribosomal subunit (GO:0005763);; Biological Process: translation (GO:0006412);;	K02996|1.6321e-157|obr:102718471|K02996 small subunit ribosomal protein S9 | (RefSeq) uncharacterized LOC102718471	Ribosome (ko03010)	[J]	Translation, ribosomal structure and biogenesis	Ribosomal protein S9/S16	30S ribosomal protein S9, mitochondrial OS=Arabidopsis thaliana OX=3702 GN=RPS9M PE=1 SV=1	J	Translation, ribosomal structure and biogenesis	uncharacterized protein LOC109742575 [Aegilops tauschii subsp. tauschii]
subcluster_20	gene37062	LOC109742776	1.18374	0.173131	1.31748	0.138634	0.656963	0.283247	2.05397	0.846489	[J]	Translation, ribosomal structure and biogenesis	Molecular Function: nucleotide binding (GO:0000166);; Molecular Function: nucleic acid binding (GO:0003676);; Cellular Component: mitochondrion (GO:0005739);;	K12741|3.14631e-31|sita:101768205|K12741 heterogeneous nuclear ribonucleoprotein A1/A3 | (RefSeq) glycine-rich RNA-binding protein 3, mitochondrial	Spliceosome (ko03040)	[R]	General function prediction only	RNA recognition motif. (a.k.a. RRM, RBD, or RNP domain)	Glycine-rich RNA-binding protein 3, mitochondrial OS=Arabidopsis thaliana OX=3702 GN=RBG3 PE=1 SV=1	S	Function unknown	glycine-rich cell wall structural protein 1.8-like isoform X1 [Aegilops tauschii subsp. tauschii]
subcluster_20	gene37418	LOC109743155	40.4578	10.8533	40.1213	10.5036	18.3214	8.52646	68.9105	33.5795	[J]	Translation, ribosomal structure and biogenesis	Biological Process: rRNA modification (GO:0000154);; Molecular Function: snoRNA binding (GO:0030515);; Cellular Component: box C/D snoRNP complex (GO:0031428);; Cellular Component: small-subunit processome (GO:0032040);;	K14564|0|bdi:100831411|K14564 nucleolar protein 56 | (RefSeq) nucleolar protein 56-like	Ribosome biogenesis in eukaryotes (ko03008)	[AJ]	RNA processing and modification;; Translation, ribosomal structure and biogenesis	snoRNA binding domain, fibrillarin;; NOP5NT (NUC127) domain	Probable nucleolar protein 5-2 OS=Arabidopsis thaliana OX=3702 GN=NOP5-2 PE=1 SV=1	J	Translation, ribosomal structure and biogenesis	nucleolar protein 56-like [Aegilops tauschii subsp. tauschii]
subcluster_20	gene37513	LOC109743266	5.33407	2.4794	4.12907	0.893657	1.95273	1.10231	7.93748	2.35498	[E]	Amino acid transport and metabolism	Molecular Function: serine-type carboxypeptidase activity (GO:0004185);; Cellular Component: integral component of membrane (GO:0016021);; Molecular Function: transferase activity, transferring acyl groups other than amino-acyl groups (GO:0016747);; Biological Process: secondary metabolic process (GO:0019748);; Biological Process: proteolysis involved in cellular protein catabolic process (GO:005…	K16297|0|bdi:100835772|K16297 serine carboxypeptidase-like clade II [EC:3.4.16.-] | (RefSeq) serine carboxypeptidase-like 45	--	[OE]	Posttranslational modification, protein turnover, chaperones;; Amino acid transport and metabolism	Serine carboxypeptidase	Serine carboxypeptidase-like 45 OS=Arabidopsis thaliana OX=3702 GN=SCPL45 PE=2 SV=1	E	Amino acid transport and metabolism	serine carboxypeptidase-like 45 [Aegilops tauschii subsp. tauschii]
subcluster_20	gene37622	LOC109743390	1.86834	0.6766	2.43521	0.490322	1.50417	0.514478	3.00157	1.18533	--	--	Cellular Component: mitochondrial proton-transporting ATP synthase complex, coupling factor F(o) (GO:0000276);; Molecular Function: transcription factor activity, sequence-specific DNA binding (GO:0003700);; Molecular Function: copper ion binding (GO:0005507);; Cellular Component: nucleolus (GO:0005730);; Cellular Component: vacuolar membrane (GO:0005774);; Biological Process: regulation of trans…	--	--	--	--	GRAS domain family	Protein DWARF AND LOW-TILLERING OS=Oryza sativa subsp. japonica OX=39947 GN=DLT PE=1 SV=1	K	Transcription	scarecrow-like protein 28 [Aegilops tauschii subsp. tauschii]
subcluster_20	gene37695	LOC109743493	5.04851	1.29004	4.02807	1.4342	3.41019	2.69307	8.05693	3.40876	[R]	General function prediction only	Cellular Component: nucleus (GO:0005634);; Cellular Component: cytoplasm (GO:0005737);; Molecular Function: S-adenosylmethionine-dependent methyltransferase activity (GO:0008757);; Biological Process: methylation (GO:0032259);; Biological Process: S-adenosylhomocysteine metabolic process (GO:0046498);; Biological Process: S-adenosylmethionine metabolic process (GO:0046500);;	K18477|0|bdi:100840055|K18477 type IV protein arginine methyltransferase [EC:2.1.1.322] | (RefSeq) protein arginine N-methyltransferase 2	--	[E]	Amino acid transport and metabolism	Ankyrin repeats (many copies);; Ankyrin repeats (many copies);; Ankyrin repeats (3 copies);; Ankyrin repeat	--	O	Posttranslational modification, protein turnover, chaperones	protein arginine N-methyltransferase 2 [Aegilops tauschii subsp. tauschii]
subcluster_20	gene3781	LOC109742550	40.2029	8.81075	52.652	8.44323	16.1784	11.3177	116.546	37.3624	--	--	Cellular Component: nucleosome (GO:0000786);; Molecular Function: DNA binding (GO:0003677);; Cellular Component: nucleus (GO:0005634);; Molecular Function: protein heterodimerization activity (GO:0046982);;	K11251|6.68382e-37|mis:MICPUN_83469|K11251 histone H2A | (RefSeq) histone H2A	--	[B]	Chromatin structure and dynamics	C-terminus of histone H2A;; Core histone H2A/H2B/H3/H4	Probable histone H2AXb OS=Oryza sativa subsp. japonica OX=39947 GN=Os12g0530000 PE=2 SV=1	B	Chromatin structure and dynamics	probable histone H2AXb [Aegilops tauschii subsp. tauschii]
subcluster_20	gene37971	LOC109743786	3.32908	2.00213	2.51501	0.624935	2.00402	1.67704	5.53992	2.11999	--	--	--	--	--	--	--	Protein of unknown function (DUF4005);; IQ calmodulin-binding motif	--	S	Function unknown	protein IQ-DOMAIN 14-like isoform X1 [Aegilops tauschii subsp. tauschii]
subcluster_20	gene38083	LOC109743910	1.62137	1.12485	1.87619	0.335992	1.18349	0.887524	2.8847	1.10783	--	--	--	--	--	--	--	RWP-RK domain	Protein RKD5 OS=Arabidopsis thaliana OX=3702 GN=RKD5 PE=3 SV=1	K	Transcription	protein RKD5-like [Aegilops tauschii subsp. tauschii]
subcluster_20	gene38104	LOC109743939	22.678	3.58112	17.2525	1.77553	12.3219	1.77275	52.9829	16.0282	--	--	Cellular Component: mitochondrion (GO:0005739);;	--	--	--	--	--	--	S	Function unknown	60S ribosomal protein L22-like [Aegilops tauschii subsp. tauschii]
subcluster_20	gene38105	LOC109743921	3.49246	1.0225	3.87541	0.728514	0.315883	0.202531	7.79394	3.77018	--	--	Cellular Component: mitochondrion (GO:0005739);;	--	--	--	--	--	--	S	Function unknown	60S ribosomal protein L22-like [Aegilops tauschii subsp. tauschii]
subcluster_20	gene38110	LOC109743923	2.99452	0.426766	1.90597	0.142122	0.768902	0.266854	4.44971	1.40725	--	--	Cellular Component: mitochondrion (GO:0005739);;	--	--	--	--	--	--	S	Function unknown	histone H1-beta, late embryonic-like [Aegilops tauschii subsp. tauschii]
subcluster_20	gene38200	LOC109744040	2.45405	0.739607	2.03403	0.629066	1.63862	0.655268	3.18171	2.02785	[T]	Signal transduction mechanisms	Biological Process: pollen development (GO:0009555);;	--	--	[R]	General function prediction only	PIN domain;; FHA domain;; Inner membrane component of T3SS, cytoplasmic domain	FHA domain-containing protein PS1 OS=Arabidopsis thaliana OX=3702 GN=PS1 PE=2 SV=1	T	Signal transduction mechanisms	FHA domain-containing protein PS1 isoform X2 [Aegilops tauschii subsp. tauschii]
subcluster_20	gene38365	LOC109744228	0.662447	0.186057	0.504123	0.115167	0.162149	0.0537105	1.02425	0.314584	[I]	Lipid transport and metabolism	Molecular Function: methyltransferase activity (GO:0008168);; Biological Process: methylation (GO:0032259);;	K08241|3.05999e-145|bdi:100827382|K08241 jasmonate O-methyltransferase [EC:2.1.1.141] | (RefSeq) jasmonate O-methyltransferase-like	alpha-Linolenic acid metabolism (ko00592)	--	--	SAM dependent carboxyl methyltransferase	Anthranilate O-methyltransferase 1 OS=Zea mays OX=4577 GN=AAMT1 PE=1 SV=1	S	Function unknown	jasmonate O-methyltransferase-like [Aegilops tauschii subsp. tauschii]
subcluster_20	gene38367	LOC109744221	3.40752	1.52395	3.76838	2.20511	0.467357	0.535802	8.00241	2.90167	--	--	Molecular Function: translation initiation factor activity (GO:0003743);; Cellular Component: transcription factor TFIID complex (GO:0005669);; Biological Process: DNA-templated transcription, initiation (GO:0006352);; Biological Process: translational initiation (GO:0006413);; Molecular Function: protein heterodimerization activity (GO:0046982);;	K03133|1.24599e-100|bdi:100834532|K03133 transcription initiation factor TFIID subunit 9B | (RefSeq) transcription initiation factor TFIID subunit 9-like	Basal transcription factors (ko03022)	[K]	Transcription	Transcription initiation factor IID, 31kD subunit	Transcription initiation factor TFIID subunit 9 OS=Arabidopsis thaliana OX=3702 GN=TAF9 PE=1 SV=1	K	Transcription	transcription initiation factor TFIID subunit 9-like [Aegilops tauschii subsp. tauschii]
subcluster_20	gene38490	LOC109744362	1.23826	0.634957	1.385	0.27462	0.647922	0.490893	2.44598	1.05077	[V]	Defense mechanisms	Cellular Component: plastid (GO:0009536);;	--	--	[V]	Defense mechanisms	Lanthionine synthetase C-like protein	LanC-like protein GCR2 OS=Arabidopsis thaliana OX=3702 GN=GCR2 PE=1 SV=1	S	Function unknown	lanC-like protein GCL2 isoform X2 [Aegilops tauschii subsp. tauschii]
subcluster_20	gene38498	LOC109744374	5.2746	1.54032	4.40625	0.429663	1.97082	0.961936	12.0601	4.46819	[K]	Transcription	Molecular Function: protein kinase activity (GO:0004672);; Molecular Function: ATP binding (GO:0005524);; Biological Process: protein phosphorylation (GO:0006468);; Cellular Component: integral component of membrane (GO:0016021);;	--	--	--	--	Leucine Rich repeats (2 copies);; Leucine rich repeat;; Leucine Rich Repeat;; Protein kinase domain;; Protein tyrosine kinase;; Leucine Rich repeat;; Leucine rich repeat N-terminal domain	Probable inactive leucine-rich repeat receptor kinase XIAO OS=Oryza sativa subsp. japonica OX=39947 GN=XIAO PE=2 SV=1	S	Function unknown	probable LRR receptor-like serine/threonine-protein kinase At4g36180 [Aegilops tauschii subsp. tauschii]
subcluster_20	gene38633	LOC109744525	36.7636	12.5389	31.6917	5.87749	19.4703	19.7844	75.6497	26.5537	--	--	Cellular Component: integral component of membrane (GO:0016021);;	--	--	--	--	--	--	S	Function unknown	uncharacterized protein LOC109744525 [Aegilops tauschii subsp. tauschii]
subcluster_20	gene38904	LOC109744817	35.5164	9.18025	35.7177	4.23239	21.0405	18.2059	83.6846	24.4104	--	--	Cellular Component: nucleosome (GO:0000786);; Molecular Function: DNA binding (GO:0003677);; Cellular Component: nucleus (GO:0005634);; Molecular Function: protein heterodimerization activity (GO:0046982);;	K11253|3.14166e-92|zma:103641629|K11253 histone H3 | (RefSeq) GRMZM2G179005; histone H3.2-like	--	[B]	Chromatin structure and dynamics	Core histone H2A/H2B/H3/H4	Histone H3.2 OS=Triticum aestivum OX=4565 PE=1 SV=2	B	Chromatin structure and dynamics	hypothetical protein SETIT_012541mg, partial [Setaria italica]
subcluster_20	gene38984	LOC109744918	2.55959	1.16412	2.8511	0.746698	1.82694	1.26695	4.18426	1.60771	[J]	Translation, ribosomal structure and biogenesis	Molecular Function: structural constituent of ribosome (GO:0003735);; Cellular Component: mitochondrion (GO:0005739);; Biological Process: translation (GO:0006412);; Cellular Component: cytosolic small ribosomal subunit (GO:0022627);;	--	--	[J]	Translation, ribosomal structure and biogenesis	Ribosomal protein S18	30S ribosomal protein S18, chloroplastic OS=Trieres chinensis OX=1514140 GN=rps18 PE=3 SV=1	J	Translation, ribosomal structure and biogenesis	uncharacterized protein LOC109744918 [Aegilops tauschii subsp. tauschii]
subcluster_20	gene39048	LOC109744986	29.9534	5.19513	6.31888	0.59128	2.23146	1.32417	34.9285	12.2307	--	--	Cellular Component: nucleosome (GO:0000786);; Molecular Function: DNA binding (GO:0003677);; Cellular Component: nucleus (GO:0005634);; Molecular Function: protein heterodimerization activity (GO:0046982);;	K11251|9.1563e-46|sita:101771744|K11251 histone H2A | (RefSeq) histone H2A	--	[B]	Chromatin structure and dynamics	C-terminus of histone H2A;; Core histone H2A/H2B/H3/H4;; Histone-like transcription factor (CBF/NF-Y) and archaeal histone	Probable histone H2A.6 OS=Oryza sativa subsp. japonica OX=39947 GN=Os05g0113900 PE=2 SV=2	B	Chromatin structure and dynamics	histone H2A-like [Aegilops tauschii subsp. tauschii]
subcluster_20	gene39147	LOC109745098	1.5237	0.506618	1.5565	0.454873	1.26012	0.583163	2.98825	1.24384	--	--	Cellular Component: nucleus (GO:0005634);; Biological Process: DNA repair (GO:0006281);; Cellular Component: Smc5-Smc6 complex (GO:0030915);;	--	--	[S]	Function unknown	Nse4 C-terminal	Non-structural maintenance of chromosomes element 4 homolog A OS=Arabidopsis thaliana OX=3702 GN=NSE4A PE=2 SV=1	S	Function unknown	non-structural maintenance of chromosomes element 4 homolog A-like [Aegilops tauschii subsp. tauschii]
subcluster_20	gene39256	LOC109745210	103.487	29.1122	86.7435	23.9582	56.146	43.5966	200.546	90.1014	--	--	Cellular Component: nuclear nucleosome (GO:0000788);; Molecular Function: DNA binding (GO:0003677);; Biological Process: nucleosome assembly (GO:0006334);; Molecular Function: protein heterodimerization activity (GO:0046982);;	K11252|1.28693e-57|bdi:100837970|K11252 histone H2B | (RefSeq) histone H2B.1-like	--	[B]	Chromatin structure and dynamics	Core histone H2A/H2B/H3/H4	Histone H2B.2 OS=Triticum aestivum OX=4565 PE=1 SV=2	B	Chromatin structure and dynamics	histone H2B.2-like [Aegilops tauschii subsp. tauschii]
subcluster_20	gene39260	LOC109745216	90.0014	19.7897	69.5336	10.3832	51.9299	34.05	122.392	46.9904	--	--	Cellular Component: nuclear nucleosome (GO:0000788);; Molecular Function: DNA binding (GO:0003677);; Biological Process: nucleosome assembly (GO:0006334);; Molecular Function: protein heterodimerization activity (GO:0046982);;	K11252|6.46003e-64|bdi:100837970|K11252 histone H2B | (RefSeq) histone H2B.1-like	--	[B]	Chromatin structure and dynamics	Core histone H2A/H2B/H3/H4	Histone H2B.2 OS=Triticum aestivum OX=4565 PE=1 SV=2	B	Chromatin structure and dynamics	histone H2B.2-like [Aegilops tauschii subsp. tauschii]
subcluster_20	gene39362	LOC109745330	10.5498	2.9064	7.57745	1.35164	4.59539	1.98993	13.2913	6.81147	--	--	Cellular Component: plastid (GO:0009536);;	--	--	--	--	--	--	S	Function unknown	uncharacterized protein LOC109745330 [Aegilops tauschii subsp. tauschii]
subcluster_20	gene39385	LOC109745359	3.44072	1.24539	2.31505	0.566554	2.16357	1.45502	5.3807	1.98424	[G]	Carbohydrate transport and metabolism	Molecular Function: polygalacturonase activity (GO:0004650);; Biological Process: carbohydrate metabolic process (GO:0005975);;	--	--	--	--	Glycosyl hydrolases family 28	Probable polygalacturonase At1g80170 OS=Arabidopsis thaliana OX=3702 GN=At1g80170 PE=1 SV=1	M	Cell wall/membrane/envelope biogenesis	probable polygalacturonase At1g80170 [Aegilops tauschii subsp. tauschii]
subcluster_20	gene3947	LOC109744456	1.97897	1.29351	2.95302	0.59229	1.61755	0.994237	4.97853	1.51087	--	--	Molecular Function: protein binding (GO:0005515);; Cellular Component: nucleus (GO:0005634);; Biological Process: single-organism cellular process (GO:0044763);;	K18811|2.89905e-123|bdi:100832008|K18811 cyclin D5, plant | (RefSeq) cyclin-D5-3	--	[D]	Cell cycle control, cell division, chromosome partitioning	Cyclin, N-terminal domain	Cyclin-D5-3 OS=Oryza sativa subsp. japonica OX=39947 GN=CYCD5-3 PE=2 SV=1	D	Cell cycle control, cell division, chromosome partitioning	cyclin-D5-3-like [Aegilops tauschii subsp. tauschii]
subcluster_20	gene39475	LOC109745458	19.3064	5.98496	16.3335	3.52408	16.6328	7.48718	41.8089	16.3464	--	--	Biological Process: pseudouridine synthesis (GO:0001522);; Cellular Component: viral nucleocapsid (GO:0019013);; Cellular Component: box H/ACA snoRNP complex (GO:0031429);; Biological Process: ribosome biogenesis (GO:0042254);;	K11128|9.2643e-65|bdi:100830464|K11128 H/ACA ribonucleoprotein complex subunit 1 | (RefSeq) putative H/ACA ribonucleoprotein complex subunit 1-like protein 1	Ribosome biogenesis in eukaryotes (ko03008)	[J]	Translation, ribosomal structure and biogenesis	Gar1/Naf1 RNA binding region	Putative H/ACA ribonucleoprotein complex subunit 1-like protein 1 OS=Arabidopsis thaliana OX=3702 GN=At3g03920 PE=2 SV=1	J	Translation, ribosomal structure and biogenesis	putative H/ACA ribonucleoprotein complex subunit 1-like protein 1 [Aegilops tauschii subsp. tauschii]
subcluster_20	gene39481	LOC109745465	1.39404	0.870668	1.70397	0.580537	0.446323	0.536905	3.7001	1.24816	--	--	--	--	--	--	--	--	--	S	Function unknown	uncharacterized protein LOC109745465 [Aegilops tauschii subsp. tauschii]
subcluster_20	gene3971	LOC109744674	1.39885	0.613753	1.97147	0.447757	1.36779	1.21808	3.19477	1.70057	--	--	Cellular Component: plasma membrane (GO:0005886);; Biological Process: cellulose microfibril organization (GO:0010215);; Cellular Component: integral component of membrane (GO:0016021);; Biological Process: cell growth (GO:0016049);; Cellular Component: anchored component of membrane (GO:0031225);;	--	--	--	--	COBRA-like protein	COBRA-like protein 2 OS=Oryza sativa subsp. japonica OX=39947 GN=BC1L2 PE=2 SV=1	S	Function unknown	COBRA-like protein 2 [Aegilops tauschii subsp. tauschii]
subcluster_20	gene39790	LOC109745797	12.2592	9.13487	7.8042	1.78713	8.42948	4.79614	15.8111	8.3715	--	--	Molecular Function: copper ion binding (GO:0005507);; Cellular Component: plant-type cell wall (GO:0009505);; Cellular Component: plasmodesma (GO:0009506);; Molecular Function: oxidoreductase activity, oxidizing metal ions (GO:0016722);; Biological Process: oxidation-reduction process (GO:0055114);;	--	--	[Q]	Secondary metabolites biosynthesis, transport and catabolism	Multicopper oxidase;; Multicopper oxidase;; Multicopper oxidase	Monocopper oxidase-like protein SKU5 OS=Arabidopsis thaliana OX=3702 GN=SKU5 PE=1 SV=1	Q	Secondary metabolites biosynthesis, transport and catabolism	monocopper oxidase-like protein SKU5 [Aegilops tauschii subsp. tauschii]
subcluster_20	gene39929	LOC109745962	23.1084	4.29974	18.9771	1.61432	11.9232	1.87851	35.8718	19.6132	[L]	Replication, recombination and repair	Molecular Function: DNA binding (GO:0003677);; Molecular Function: DNA helicase activity (GO:0003678);; Molecular Function: ATP binding (GO:0005524);; Cellular Component: nucleus (GO:0005634);; Biological Process: DNA replication initiation (GO:0006270);; Biological Process: cell cycle (GO:0007049);; Biological Process: DNA duplex unwinding (GO:0032508);; Cellular Component: MCM complex (GO:00425…	K02542|0|bdi:100835714|K02542 DNA replication licensing factor MCM6 [EC:3.6.4.12] | (RefSeq) DNA replication licensing factor MCM6	DNA replication (ko03030)	[L]	Replication, recombination and repair	MCM2/3/5 family;; MCM OB domain;; MCM N-terminal domain;; Magnesium chelatase, subunit ChlI	DNA replication licensing factor MCM6 OS=Oryza sativa subsp. japonica OX=39947 GN=Os05g0235800 PE=3 SV=1	L	Replication, recombination and repair	DNA replication licensing factor MCM6 [Aegilops tauschii subsp. tauschii]
subcluster_20	gene39999	LOC109746040	0.367769	0.14493	0.83082	0.134345	0.0927775	0.0116393	0.933782	0.186177	--	--	--	--	--	--	--	Protein of unknown function (DUF1618)	--	--	--	uncharacterized protein LOC109746040 [Aegilops tauschii subsp. tauschii]
subcluster_20	gene40126	LOC109746189	1.27332	0.738233	1.61343	0.128707	0.748334	0.75573	3.00939	0.891556	--	--	Molecular Function: DNA binding (GO:0003677);; Cellular Component: nucleus (GO:0005634);; Molecular Function: protein dimerization activity (GO:0046983);;	--	--	--	--	--	Transcription factor bHLH144 OS=Arabidopsis thaliana OX=3702 GN=BHLH144 PE=1 SV=1	K	Transcription	transcription factor bHLH144-like [Aegilops tauschii subsp. tauschii]
subcluster_20	gene40309	LOC109746409	2.35789	0.675504	1.98762	0.310053	2.04253	0.282701	3.23804	1.3879	[L]	Replication, recombination and repair	Biological Process: telomere maintenance via recombination (GO:0000722);; Biological Process: DNA synthesis involved in DNA repair (GO:0000731);; Cellular Component: nuclear chromosome, telomeric region (GO:0000784);; Molecular Function: DNA binding (GO:0003677);; Molecular Function: ATP binding (GO:0005524);; Cellular Component: nucleoplasm (GO:0005654);; Cellular Component: cytoplasm (GO:000573…	K03654|0|bdi:100826629|K03654 ATP-dependent DNA helicase RecQ [EC:3.6.4.12] | (RefSeq) ATP-dependent DNA helicase RecQ-like	RNA degradation (ko03018)	[L]	Replication, recombination and repair	RQC domain;; DEAD/DEAH box helicase;; Helicase conserved C-terminal domain;; Helix-turn-helix domain;; HRDC domain;; RecQ zinc-binding	Mediator of RNA polymerase II transcription subunit 34 OS=Arabidopsis thaliana OX=3702 GN=MED34 PE=1 SV=1	L	Replication, recombination and repair	uncharacterized protein LOC109746409 [Aegilops tauschii subsp. tauschii]
subcluster_20	gene40359	LOC109746444	10.9896	6.01367	10.0877	3.65516	7.15848	7.13188	17.687	8.73662	--	--	--	--	--	[K]	Transcription	SSXT protein (N-terminal region)	GRF1-interacting factor 3 OS=Arabidopsis thaliana OX=3702 GN=GIF3 PE=1 SV=1	K	Transcription	GRF1-interacting factor 2-like [Aegilops tauschii subsp. tauschii]
subcluster_20	gene40415	LOC109746505	2.54426	0.519859	2.55825	0.25974	1.07169	0.645111	5.42593	2.71656	[K]	Transcription	Molecular Function: protein kinase activity (GO:0004672);; Molecular Function: ATP binding (GO:0005524);; Cellular Component: mitochondrion (GO:0005739);; Biological Process: protein phosphorylation (GO:0006468);; Cellular Component: integral component of membrane (GO:0016021);;	--	--	--	--	Protein tyrosine kinase;; Protein kinase domain;; Leucine rich repeat;; Leucine Rich repeats (2 copies);; Leucine Rich Repeat;; Leucine rich repeat N-terminal domain;; Leucine Rich repeat	Probably inactive leucine-rich repeat receptor-like protein kinase IMK2 OS=Arabidopsis thaliana OX=3702 GN=IMK2 PE=1 SV=1	S	Function unknown	probable leucine-rich repeat receptor-like protein kinase IMK3 [Aegilops tauschii subsp. tauschii]
subcluster_20	gene40482	LOC109746594	2.56876	0.630906	2.29315	0.480647	1.558	0.589742	4.41919	2.54518	--	--	--	--	--	--	--	--	Protein JASON OS=Arabidopsis thaliana OX=3702 GN=JASON PE=2 SV=1	S	Function unknown	protein JASON-like [Aegilops tauschii subsp. tauschii]
subcluster_20	gene40644	LOC109746761	0.517823	0.046001	0.644137	0.021647	0.424976	0.0705165	1.40861	0.277855	--	--	Cellular Component: cytoplasm (GO:0005737);; Cellular Component: membrane (GO:0016020);; Biological Process: metal ion transport (GO:0030001);; Molecular Function: transition metal ion binding (GO:0046914);; Biological Process: cellular transition metal ion homeostasis (GO:0046916);;	--	--	[P]	Inorganic ion transport and metabolism	Heavy-metal-associated domain	Heavy metal-associated isoprenylated plant protein 36 OS=Arabidopsis thaliana OX=3702 GN=HIPP36 PE=2 SV=1	S	Function unknown	heavy metal-associated isoprenylated plant protein 35-like [Aegilops tauschii subsp. tauschii]
subcluster_20	gene408	LOC109745160	0.805914	0.116792	1.06937	0.183754	0.40421	0.165616	2.24496	0.335153	--	--	--	--	--	--	--	--	--	S	Function unknown	suppressor protein SRP40-like [Aegilops tauschii subsp. tauschii]
subcluster_20	gene40974	LOC109747125	3.49274	1.24333	3.41299	0.608533	2.93689	1.02079	6.4763	3.5546	[R]	General function prediction only	Molecular Function: signal transducer, downstream of receptor, with serine/threonine kinase activity (GO:0004702);; Molecular Function: ATP binding (GO:0005524);; Cellular Component: cytoplasm (GO:0005737);; Biological Process: signal transduction by protein phosphorylation (GO:0023014);;	K20606|0|bdi:100822172|K20606 mitogen-activated protein kinase kinase kinase ANP1 [EC:2.7.11.25] | (RefSeq) mitogen-activated protein kinase kinase kinase NPK1-like	--	[T]	Signal transduction mechanisms	Protein kinase domain;; Protein tyrosine kinase;; Kinase-like	Mitogen-activated protein kinase kinase kinase NPK1 OS=Nicotiana tabacum OX=4097 GN=NPK1 PE=1 SV=1	T	Signal transduction mechanisms	mitogen-activated protein kinase kinase kinase NPK1-like [Aegilops tauschii subsp. tauschii]
subcluster_20	gene40978	LOC109747126	8.5191	2.64469	8.06046	1.59855	5.06435	2.07329	13.3574	5.64543	--	--	--	K18810|5.42717e-124|bdi:100836992|K18810 cyclin D1/2/4, plant | (RefSeq) cyclin-D2-1-like	--	[D]	Cell cycle control, cell division, chromosome partitioning	Cyclin, N-terminal domain;; Cyclin, C-terminal domain	Cyclin-D2-1 OS=Oryza sativa subsp. japonica OX=39947 GN=CYCD2-1 PE=3 SV=2	D	Cell cycle control, cell division, chromosome partitioning	cyclin-D2-1 isoform X1 [Aegilops tauschii subsp. tauschii]
subcluster_20	gene41139	LOC109747309	25.0719	7.2884	17.7425	2.88586	10.8453	8.79527	37.7127	15.2346	--	--	Cellular Component: nucleosome (GO:0000786);; Molecular Function: DNA binding (GO:0003677);; Cellular Component: nucleus (GO:0005634);; Biological Process: nucleosome assembly (GO:0006334);; Molecular Function: protein heterodimerization activity (GO:0046982);;	K11254|5.05208e-52|gmx:100779904|K11254 histone H4 | (RefSeq) histone H4-like	--	[B]	Chromatin structure and dynamics	Centromere kinetochore component CENP-T histone fold;; TATA box binding protein associated factor (TAF)	Histone H4 OS=Glycine max OX=3847 PE=3 SV=1	B	Chromatin structure and dynamics	PREDICTED: histone H4-like [Glycine max]
subcluster_20	gene4130	LOC109746464	2.00829	0.940333	2.84885	0.631861	1.44651	1.06899	3.4397	1.89596	[R]	General function prediction only	Biological Process: protein depalmitoylation (GO:0002084);; Molecular Function: cytochrome-c oxidase activity (GO:0004129);; Cellular Component: mitochondrial envelope (GO:0005740);; Molecular Function: palmitoyl-(protein) hydrolase activity (GO:0008474);; Molecular Function: carboxylic ester hydrolase activity (GO:0052689);; Biological Process: hydrogen ion transmembrane transport (GO:1902600);;	K06130|1.12459e-149|bdi:100823264|K06130 lysophospholipase II [EC:3.1.1.5] | (RefSeq) acyl-protein thioesterase 1 homolog 1-like	--	[I]	Lipid transport and metabolism	Phospholipase/Carboxylesterase;; Serine hydrolase (FSH1)	Probable carboxylesterase Os04g0669500 OS=Oryza sativa subsp. japonica OX=39947 GN=Os04g0669500 PE=3 SV=1	S	Function unknown	acyl-protein thioesterase 1-like [Aegilops tauschii subsp. tauschii]
subcluster_20	gene41318	LOC109747515	1.25812	0.714079	1.18372	0.471127	1.01376	0.41154	2.28905	0.821716	--	--	--	--	--	--	--	--	AT-rich interactive domain-containing protein 2 OS=Arabidopsis thaliana OX=3702 GN=ARID2 PE=1 SV=1	S	Function unknown	uncharacterized protein LOC109747515 [Aegilops tauschii subsp. tauschii]
subcluster_20	gene41346	LOC109747545	5.35673	2.7681	5.5625	1.78847	3.31399	1.80955	8.31675	5.22816	--	--	Molecular Function: ATP binding (GO:0005524);; Cellular Component: kinesin complex (GO:0005871);; Cellular Component: microtubule (GO:0005874);; Biological Process: microtubule-based movement (GO:0007018);; Molecular Function: microtubule binding (GO:0008017);; Molecular Function: ATP-dependent microtubule motor activity, plus-end-directed (GO:0008574);;	K10400|0|bdi:100834164|K10400 kinesin family member 15 | (RefSeq) kinesin-like protein KIN12A	--	[Z]	Cytoskeleton	Kinesin motor domain;; Microtubule binding	Kinesin-like protein KIN-12A OS=Oryza sativa subsp. japonica OX=39947 GN=KIN12A PE=2 SV=2	Z	Cytoskeleton	kinesin-like protein KIN-12A isoform X1 [Aegilops tauschii subsp. tauschii]
subcluster_20	gene41472	LOC109747685	0.869694	0.337171	0.640985	0.187947	0.608131	0.363665	1.79211	0.929972	--	--	--	--	--	--	--	--	--	--	--	uncharacterized protein LOC109747685 [Aegilops tauschii subsp. tauschii]
subcluster_20	gene41686	LOC109747912	318.811	64.7914	212.047	33.0047	169.182	144.445	454.583	230.954	--	--	--	--	--	--	--	Ricin-type beta-trefoil lectin domain-like	Ricin B-like lectin R40C1 OS=Oryza sativa subsp. japonica OX=39947 GN=R40C1 PE=1 SV=1	S	Function unknown	hypothetical protein TRIUR3_29100 [Triticum urartu]
subcluster_20	gene4175	LOC109747007	2.50113	0.863566	2.28556	0.629221	1.5144	0.864313	3.77668	1.76933	--	--	Molecular Function: RNA binding (GO:0003723);; Cellular Component: integral component of membrane (GO:0016021);;	--	--	[J]	Translation, ribosomal structure and biogenesis	Pumilio-family RNA binding repeat;; Nucleic acid binding protein NABP;; CPL (NUC119) domain	Pumilio homolog 2 OS=Arabidopsis thaliana OX=3702 GN=APUM2 PE=1 SV=1	J	Translation, ribosomal structure and biogenesis	pumilio homolog 3-like [Aegilops tauschii subsp. tauschii]
subcluster_20	gene41780	LOC109748022	15.9491	6.61817	12.3868	2.93047	9.11706	5.90651	24.1898	9.07663	[R]	General function prediction only	Cellular Component: cytosol (GO:0005829);; Biological Process: regulation of transcription, DNA-templated (GO:0006355);; Molecular Function: histone-arginine N-methyltransferase activity (GO:0008469);; Biological Process: vegetative to reproductive phase transition of meristem (GO:0010228);; Molecular Function: [myelin basic protein]-arginine N-methyltransferase activity (GO:0016277);; Biological…	K11434|0|bdi:100826165|K11434 type I protein arginine methyltransferase [EC:2.1.1.319] | (RefSeq) protein arginine N-methyltransferase PRMT10	--	[OKT]	Posttranslational modification, protein turnover, chaperones;; Transcription;; Signal transduction mechanisms	Ribosomal protein L11 methyltransferase (PrmA);; Methyltransferase domain;; Methyltransferase domain;; Methyltransferase small domain;; Met-10+ like-protein	Protein arginine N-methyltransferase PRMT10 OS=Oryza sativa subsp. japonica OX=39947 GN=PRMT10 PE=2 SV=1	S	Function unknown	protein arginine N-methyltransferase PRMT10 [Aegilops tauschii subsp. tauschii]
subcluster_20	gene41932	LOC109748197	0.452441	0.10972	0.484337	0.0600125	0.270217	0.061559	0.752316	0.257996	--	--	Cellular Component: mitochondrion (GO:0005739);;	--	--	[R]	General function prediction only	PPR repeat;; PPR repeat family;; PPR repeat;; Pentatricopeptide repeat domain	Pentatricopeptide repeat-containing protein At5g08510 OS=Arabidopsis thaliana OX=3702 GN=PCMP-E20 PE=2 SV=1	S	Function unknown	pentatricopeptide repeat-containing protein At5g08510 [Aegilops tauschii subsp. tauschii]
subcluster_20	gene42150	LOC109748431	2.12304	0.848835	1.91218	0.826015	0.712379	0.557159	3.22228	1.09033	[F]	Nucleotide transport and metabolism	Molecular Function: amidophosphoribosyltransferase activity (GO:0004044);; Biological Process: 'de novo' IMP biosynthetic process (GO:0006189);; Biological Process: purine nucleobase biosynthetic process (GO:0009113);; Biological Process: nucleoside metabolic process (GO:0009116);; Cellular Component: plastid (GO:0009536);; Molecular Function: metal ion binding (GO:0046872);; Molecular Function: …	K00764|0|bdi:100841735|K00764 amidophosphoribosyltransferase [EC:2.4.2.14] | (RefSeq) amidophosphoribosyltransferase, chloroplastic-like	Purine metabolism (ko00230);; Alanine, aspartate and glutamate metabolism (ko00250)	[F]	Nucleotide transport and metabolism	Glutamine amidotransferase domain;; Glutamine amidotransferase domain;; Phosphoribosyl transferase domain;; Glutamine amidotransferases class-II	Amidophosphoribosyltransferase 1, chloroplastic OS=Arabidopsis thaliana OX=3702 GN=ASE1 PE=2 SV=1	F	Nucleotide transport and metabolism	amidophosphoribosyltransferase, chloroplastic-like [Aegilops tauschii subsp. tauschii]
subcluster_20	gene42178	LOC109748459	1.36373	0.442974	1.56639	0.188108	1.04066	0.395325	3.07466	1.13735	--	--	Molecular Function: zinc ion binding (GO:0008270);; Cellular Component: integral component of membrane (GO:0016021);; Molecular Function: protein-cysteine S-palmitoyltransferase activity (GO:0019706);;	K20027|0|bdi:100837208|K20027 palmitoyltransferase ZDHHC1/11 [EC:2.3.1.225] | (RefSeq) protein S-acyltransferase 18	--	[R]	General function prediction only	DHHC palmitoyltransferase	Protein S-acyltransferase 18 OS=Arabidopsis thaliana OX=3702 GN=PAT18 PE=2 SV=2	S	Function unknown	protein S-acyltransferase 18 [Aegilops tauschii subsp. tauschii]
subcluster_20	gene42397	LOC109748704	5.4525	2.15994	1.92819	2.26502	1.60958	1.99675	6.52522	3.259	--	--	Molecular Function: magnesium ion binding (GO:0000287);; Biological Process: metabolic process (GO:0008152);; Cellular Component: plastid (GO:0009536);; Molecular Function: terpene synthase activity (GO:0010333);;	--	--	--	--	Terpene synthase family, metal binding domain;; Terpene synthase, N-terminal domain	(+)-delta-cadinene synthase isozyme C2 OS=Gossypium arboreum OX=29729 GN=CAD1-C2 PE=2 SV=1	S	Function unknown	alpha-humulene synthase-like isoform X1 [Aegilops tauschii subsp. tauschii]
subcluster_20	gene42623	LOC109748951	10.0685	4.41854	9.15337	2.78233	5.51008	3.73934	12.8761	7.44858	--	--	Molecular Function: DNA binding (GO:0003677);; Cellular Component: nucleus (GO:0005634);; Biological Process: regulation of transcription, DNA-templated (GO:0006355);; Molecular Function: lipid binding (GO:0008289);;	K09338|0|bdi:100838127|K09338 homeobox-leucine zipper protein | (RefSeq) homeobox-leucine zipper protein HOX33	--	--	--	START domain;; MEKHLA domain;; Homeobox domain	Homeobox-leucine zipper protein HOX33 OS=Oryza sativa subsp. japonica OX=39947 GN=HOX33 PE=2 SV=1	K	Transcription	homeobox-leucine zipper protein HOX33-like [Aegilops tauschii subsp. tauschii]
subcluster_20	gene42958	LOC109749314	2.26228	1.23701	1.31287	0.021956	0.446371	0.747373	2.91182	0.83393	--	--	--	--	--	--	--	--	--	S	Function unknown	leucine zipper putative tumor suppressor 2-like [Aegilops tauschii subsp. tauschii]
subcluster_20	gene43176	LOC109749570	2.10496	1.00377	1.21856	0.116753	0.083839	0.0239995	3.55842	2.97567	--	--	Cellular Component: nucleus (GO:0005634);; Biological Process: DNA replication (GO:0006260);;	K10734|6.38892e-129|bdi:100829131|K10734 GINS complex subunit 3 | (RefSeq) probable DNA replication complex GINS protein PSF3	--	[S]	Function unknown	GINS complex protein	--	S	Function unknown	probable DNA replication complex GINS protein PSF3 [Aegilops tauschii subsp. tauschii]
subcluster_20	gene43203	LOC109749589	7.73828	1.71877	7.04524	0.918256	4.55461	2.61898	13.0076	7.45213	--	--	Biological Process: microtubule cytoskeleton organization (GO:0000226);; Biological Process: cytokinesis (GO:0000910);; Molecular Function: microtubule binding (GO:0008017);;	K16732|0|bdi:100843770|K16732 protein regulator of cytokinesis 1 | (RefSeq) 65-kDa microtubule-associated protein 3	--	[DZ]	Cell cycle control, cell division, chromosome partitioning;; Cytoskeleton	Microtubule associated protein (MAP65/ASE1 family)	65-kDa microtubule-associated protein 3 OS=Arabidopsis thaliana OX=3702 GN=MAP65-3 PE=1 SV=1	S	Function unknown	65-kDa microtubule-associated protein 3 [Aegilops tauschii subsp. tauschii]
subcluster_20	gene43324	LOC109749730	15.1308	5.97354	13.9803	4.50655	8.75535	7.59165	21.17	13.1261	--	--	Cellular Component: mitochondrion (GO:0005739);;	--	--	--	--	--	Multiple organellar RNA editing factor 1, mitochondrial OS=Arabidopsis thaliana OX=3702 GN=MORF1 PE=1 SV=1	S	Function unknown	DAG protein, chloroplastic-like [Aegilops tauschii subsp. tauschii]
subcluster_20	gene4376	LOC109749401	6.06962	1.79448	5.25239	0.874385	3.82252	2.47785	13.2285	5.67796	--	--	--	--	--	[U]	Intracellular trafficking, secretion, and vesicular transport	VID27 cytoplasmic protein	Protein CYPRO4 OS=Cynara cardunculus OX=4265 GN=CYPRO4 PE=2 SV=1	U	Intracellular trafficking, secretion, and vesicular transport	protein CYPRO4-like [Aegilops tauschii subsp. tauschii]
subcluster_20	gene43807	LOC109750263	162.802	50.6119	141.81	43.6904	73.5227	51.753	287.543	121.382	--	--	Cellular Component: nuclear nucleosome (GO:0000788);; Molecular Function: DNA binding (GO:0003677);; Biological Process: nucleosome assembly (GO:0006334);; Molecular Function: protein heterodimerization activity (GO:0046982);;	K11252|2.33937e-61|osa:4324495|K11252 histone H2B | (RefSeq) H2B.10, OsJ_000397, P0030H07.8; histone H2B.10	--	[B]	Chromatin structure and dynamics	Core histone H2A/H2B/H3/H4	Histone H2B.10 OS=Oryza sativa subsp. japonica OX=39947 GN=H2B.10 PE=3 SV=1	B	Chromatin structure and dynamics	histone H2B.4-like [Aegilops tauschii subsp. tauschii]
subcluster_20	gene44029	LOC109750510	1.1823	1.1908	2.40545	0.308526	0.973456	0.678746	2.77774	1.27822	[O]	Posttranslational modification, protein turnover, chaperones	Molecular Function: damaged DNA binding (GO:0003684);; Molecular Function: ATP binding (GO:0005524);; Biological Process: DNA repair (GO:0006281);; Molecular Function: DNA-dependent ATPase activity (GO:0008094);; Cellular Component: plastid (GO:0009536);;	K04485|0|bdi:100840689|K04485 DNA repair protein RadA/Sms | (RefSeq) DNA repair protein RadA homolog	--	--	--	AAA domain;; Subunit ChlI of Mg-chelatase;; KaiC;; DnaB-like helicase C terminal domain;; ATPase family associated with various cellular activities (AAA);; Lon protease (S16) C-terminal proteolytic domain;; Rad51	--	O	Posttranslational modification, protein turnover, chaperones	uncharacterized protein LOC109750510 [Aegilops tauschii subsp. tauschii]
subcluster_20	gene44141	LOC109750633	1.71013	1.41939	1.39007	0.266607	0.903698	0.836617	2.70477	1.16755	--	--	Cellular Component: nucleus (GO:0005634);; Biological Process: transcription, DNA-templated (GO:0006351);; Cellular Component: plastid (GO:0009536);;	--	--	--	--	Transcription factor regulating root and shoot growth via Pin3;; Transcription factor BRX N-terminal domain	Protein Brevis radix-like 2 OS=Oryza sativa subsp. japonica OX=39947 GN=BRXL2 PE=2 SV=1	S	Function unknown	protein Brevis radix-like 2 [Aegilops tauschii subsp. tauschii]
subcluster_20	gene44319	LOC109750815	3.88499	0.955228	2.40384	0.334516	1.75508	1.1215	8.66708	2.13727	--	--	Molecular Function: RNA binding (GO:0003723);;	K17943|0|osa:4326392|K17943 pumilio RNA-binding family | (RefSeq) pumilio homolog 1	--	[J]	Translation, ribosomal structure and biogenesis	Nucleic acid binding protein NABP;; Pumilio-family RNA binding repeat	Pumilio homolog 1 OS=Arabidopsis thaliana OX=3702 GN=APUM1 PE=1 SV=1	J	Translation, ribosomal structure and biogenesis	pumilio homolog 1-like [Aegilops tauschii subsp. tauschii]
subcluster_20	gene44329	LOC109750833	41.1436	15.099	29.576	6.60088	30.4409	16.9476	47.5281	26.1622	[O]	Posttranslational modification, protein turnover, chaperones	Molecular Function: ATP binding (GO:0005524);; Cellular Component: mitochondrion (GO:0005739);; Cellular Component: plastid (GO:0009536);; Biological Process: protein refolding (GO:0042026);;	K04077|0|obr:102709114|K04077 chaperonin GroEL | (RefSeq) chaperonin CPN60-1, mitochondrial	RNA degradation (ko03018)	[O]	Posttranslational modification, protein turnover, chaperones	TCP-1/cpn60 chaperonin family	Chaperonin CPN60-1, mitochondrial OS=Zea mays OX=4577 GN=CPN60I PE=1 SV=2	O	Posttranslational modification, protein turnover, chaperones	chaperonin CPN60-1, mitochondrial [Aegilops tauschii subsp. tauschii]
subcluster_20	gene44752	LOC109751312	3.41118	1.41304	5.4698	1.91315	2.31004	1.03477	8.35661	2.67386	--	--	Molecular Function: DNA binding (GO:0003677);; Cellular Component: nucleus (GO:0005634);; Biological Process: regulation of transcription, DNA-templated (GO:0006355);; Molecular Function: metal ion binding (GO:0046872);;	--	--	--	--	ZF-HD protein dimerisation region	Zinc-finger homeodomain protein 1 OS=Oryza sativa subsp. indica OX=39946 GN=ZHD1 PE=3 SV=1	S	Function unknown	zinc-finger homeodomain protein 1 [Aegilops tauschii subsp. tauschii]
subcluster_20	gene44922	LOC109751500	57.5704	28.2197	54.1004	9.05577	46.3683	26.0598	126.164	46.7641	--	--	Molecular Function: hydrolase activity, hydrolyzing O-glycosyl compounds (GO:0004553);; Molecular Function: polysaccharide binding (GO:0030247);; Cellular Component: anchored component of plasma membrane (GO:0046658);;	--	--	--	--	X8 domain	PLASMODESMATA CALLOSE-BINDING PROTEIN 3 OS=Arabidopsis thaliana OX=3702 GN=PDCB3 PE=1 SV=1	S	Function unknown	PLASMODESMATA CALLOSE-BINDING PROTEIN 4-like [Aegilops tauschii subsp. tauschii]
subcluster_20	gene44943	LOC109751523	0.352567	0.446287	0.503394	0.149061	0.21257	0.274181	0.806399	0.537508	--	--	--	--	--	--	--	--	--	--	--	uncharacterized protein LOC109751523 [Aegilops tauschii subsp. tauschii]
subcluster_20	gene44963	LOC109751536	0.854481	0.877072	1.14991	0.265846	0.805376	0.493917	1.25434	1.16093	[L]	Replication, recombination and repair	Molecular Function: catalytic activity (GO:0003824);; Biological Process: base-excision repair (GO:0006284);;	K10773|5.12213e-172|bdi:100825895|K10773 endonuclease III [EC:4.2.99.18] | (RefSeq) putative DNA glycosylase At3g47830	Base excision repair (ko03410)	--	--	HhH-GPD superfamily base excision DNA repair protein	Putative DNA glycosylase At3g47830 OS=Arabidopsis thaliana OX=3702 GN=At3g47830 PE=3 SV=1	L	Replication, recombination and repair	putative DNA glycosylase At3g47830 [Aegilops tauschii subsp. tauschii]
subcluster_20	gene4500	LOC109750721	14.5877	2.75797	9.62584	0.973158	4.04871	1.33932	18.1923	7.1201	[L]	Replication, recombination and repair	Molecular Function: chromatin binding (GO:0003682);; Molecular Function: damaged DNA binding (GO:0003684);; Cellular Component: nucleus (GO:0005634);; Biological Process: leading strand elongation (GO:0006272);; Biological Process: mismatch repair (GO:0006298);; Biological Process: translesion synthesis (GO:0019985);; Molecular Function: DNA polymerase processivity factor activity (GO:0030337);; …	K04802|0|bdi:100843467|K04802 proliferating cell nuclear antigen | (RefSeq) proliferating cell nuclear antigen	DNA replication (ko03030);; Base excision repair (ko03410);; Nucleotide excision repair (ko03420);; Mismatch repair (ko03430)	[L]	Replication, recombination and repair	Proliferating cell nuclear antigen, C-terminal domain;; Proliferating cell nuclear antigen, N-terminal domain;; Rad9	Proliferating cell nuclear antigen OS=Oryza sativa subsp. japonica OX=39947 GN=Os02g0805200 PE=1 SV=2	L	Replication, recombination and repair	proliferating cell nuclear antigen-like [Aegilops tauschii subsp. tauschii]
subcluster_20	gene4543	LOC109751240	1.84047	0.504857	1.45229	0.234367	0.995387	0.302791	2.6745	1.67165	[L]	Replication, recombination and repair	Cellular Component: nuclear chromosome (GO:0000228);; Molecular Function: four-way junction DNA binding (GO:0000400);; Molecular Function: Y-form DNA binding (GO:0000403);; Molecular Function: heteroduplex DNA loop binding (GO:0000404);; Molecular Function: double-strand/single-strand DNA junction binding (GO:0000406);; Biological Process: meiotic mismatch repair (GO:0000710);; Molecular Function…	K08735|0|bdi:100842311|K08735 DNA mismatch repair protein MSH2 | (RefSeq) DNA mismatch repair protein MSH2	Mismatch repair (ko03430)	[L]	Replication, recombination and repair	MutS domain V;; MutS domain III;; MutS domain II;; MutS family domain IV;; MutS domain I	DNA mismatch repair protein MSH2 OS=Zea mays OX=4577 GN=MUS1 PE=3 SV=1	L	Replication, recombination and repair	DNA mismatch repair protein MSH2 [Aegilops tauschii subsp. tauschii]
subcluster_20	gene45516	LOC109752161	30.7441	5.61925	21.9453	2.12984	12.588	1.65094	43.7252	23.194	[L]	Replication, recombination and repair	Cellular Component: THO complex (GO:0000347);; Molecular Function: DNA binding (GO:0003677);; Molecular Function: DNA helicase activity (GO:0003678);; Molecular Function: ATP binding (GO:0005524);; Cellular Component: cytosol (GO:0005829);; Biological Process: DNA unwinding involved in DNA replication (GO:0006268);; Biological Process: DNA replication initiation (GO:0006270);; Biological Process:…	K02540|0|bdi:100824624|K02540 DNA replication licensing factor MCM2 [EC:3.6.4.12] | (RefSeq) DNA replication licensing factor MCM2	DNA replication (ko03030)	[L]	Replication, recombination and repair	MCM2/3/5 family;; MCM OB domain;; Mini-chromosome maintenance protein 2;; MCM N-terminal domain;; Magnesium chelatase, subunit ChlI;; AAA domain (dynein-related subfamily)	DNA replication licensing factor MCM2 OS=Oryza sativa subsp. indica OX=39946 GN=OsI_36121 PE=3 SV=1	L	Replication, recombination and repair	DNA replication licensing factor MCM2 [Aegilops tauschii subsp. tauschii]
subcluster_20	gene45532	LOC109752178	42.2901	16.139	33.6946	9.09866	17.8766	19.3954	57.7561	29.1263	--	--	Cellular Component: nucleosome (GO:0000786);; Molecular Function: DNA binding (GO:0003677);; Cellular Component: nucleus (GO:0005634);; Biological Process: nucleosome assembly (GO:0006334);; Molecular Function: protein heterodimerization activity (GO:0046982);;	K11254|3.55263e-50|zma:103634846|K11254 histone H4 | (RefSeq) histone H4	--	[B]	Chromatin structure and dynamics	Centromere kinetochore component CENP-T histone fold;; TATA box binding protein associated factor (TAF)	Histone H4 OS=Glycine max OX=3847 PE=3 SV=1	B	Chromatin structure and dynamics	Histone H, partial [Parasponia andersonii]
subcluster_20	gene45643	LOC109752292	11.4502	4.87724	8.76062	1.49284	8.96018	5.18479	21.6491	9.62486	--	--	Molecular Function: transporter activity (GO:0005215);; Cellular Component: nucleus (GO:0005634);; Cellular Component: cytosol (GO:0005829);; Cellular Component: plasma membrane (GO:0005886);; Biological Process: transport (GO:0006810);; Cellular Component: integral component of membrane (GO:0016021);;	--	--	[I]	Lipid transport and metabolism	CRAL/TRIO domain;; CRAL/TRIO, N-terminal domain	Patellin-4 OS=Arabidopsis thaliana OX=3702 GN=PATL4 PE=1 SV=2	S	Function unknown	patellin-4 [Aegilops tauschii subsp. tauschii]
subcluster_20	gene45686	LOC109752345	4.07363	0.537697	4.48899	0.448662	1.8973	0.262805	8.20438	3.14058	--	--	Cellular Component: nucleus (GO:0005634);; Biological Process: regulation of DNA replication (GO:0006275);; Molecular Function: zinc ion binding (GO:0008270);; Biological Process: anther dehiscence (GO:0009901);; Molecular Function: histone methyltransferase activity (H3-K27 specific) (GO:0046976);; Biological Process: histone H3-K27 methylation (GO:0070734);;	--	--	[K]	Transcription	PHD-finger;; SET domain	Histone-lysine N-methyltransferase ATXR6 OS=Arabidopsis thaliana OX=3702 GN=ATXR6 PE=1 SV=1	S	Function unknown	histone-lysine N-methyltransferase ATXR6-like [Aegilops tauschii subsp. tauschii]
subcluster_20	gene45749	LOC109752414	4.25375	1.83513	4.27969	0.420864	2.10939	1.3143	6.99742	2.42738	[Q]	Secondary metabolites biosynthesis, transport and catabolism	Molecular Function: cellulase activity (GO:0008810);; Cellular Component: integral component of membrane (GO:0016021);; Biological Process: cellulose catabolic process (GO:0030245);; Biological Process: cell wall organization (GO:0071555);;	--	--	--	--	Glycosyl hydrolase family 9	Endoglucanase 9 OS=Oryza sativa subsp. japonica OX=39947 GN=GLU1 PE=2 SV=1	U	Intracellular trafficking, secretion, and vesicular transport	endoglucanase 9-like [Aegilops tauschii subsp. tauschii]
subcluster_20	gene45983	LOC109752682	1.83797	0.218201	2.19728	0.149195	0.736225	0.082199	4.36554	1.75395	--	--	Cellular Component: nucleus (GO:0005634);; Biological Process: multicellular organism development (GO:0007275);; Biological Process: cell differentiation (GO:0030154);; Molecular Function: metal ion binding (GO:0046872);;	--	--	--	--	YABBY protein;; HMG-box domain	Protein YABBY 5 OS=Oryza sativa subsp. japonica OX=39947 GN=YAB5 PE=2 SV=1	K	Transcription	protein YABBY 5-like [Aegilops tauschii subsp. tauschii]
subcluster_20	gene46092	LOC109752792	1.68199	0.372528	1.79781	0.234469	0.505914	0.316285	3.34083	1.22412	--	--	Molecular Function: protein serine/threonine kinase activity (GO:0004674);; Molecular Function: ATP binding (GO:0005524);; Cellular Component: plasma membrane (GO:0005886);; Biological Process: protein phosphorylation (GO:0006468);; Cellular Component: integral component of membrane (GO:0016021);;	--	--	[T]	Signal transduction mechanisms	Protein tyrosine kinase;; Protein kinase domain	Probable serine/threonine-protein kinase PBL23 OS=Arabidopsis thaliana OX=3702 GN=PBL23 PE=2 SV=1	T	Signal transduction mechanisms	probable serine/threonine-protein kinase PBL7 [Aegilops tauschii subsp. tauschii]
subcluster_20	gene46160	LOC109752876	2.51509	1.39404	1.77927	0.519974	1.13645	0.902101	3.56216	1.47162	--	--	Molecular Function: DNA binding (GO:0003677);; Biological Process: regulation of transcription, DNA-templated (GO:0006355);;	--	--	--	--	Dof domain, zinc finger	Dof zinc finger protein DOF3.6 OS=Arabidopsis thaliana OX=3702 GN=DOF3.6 PE=1 SV=2	S	Function unknown	dof zinc finger protein DOF3.6-like isoform X1 [Aegilops tauschii subsp. tauschii]
subcluster_20	gene46214	LOC109752942	0.755329	0.381395	0.984764	0.302038	0.237456	0.57203	0.948819	1.07113	[M]	Cell wall/membrane/envelope biogenesis	Molecular Function: phospholipid binding (GO:0005543);; Cellular Component: mitochondrion (GO:0005739);; Cellular Component: cytosol (GO:0005829);; Molecular Function: lipid-A-disaccharide synthase activity (GO:0008915);; Biological Process: lipid A biosynthetic process (GO:0009245);; Biological Process: lipid X metabolic process (GO:2001289);;	K00748|0|bdi:100841534|K00748 lipid-A-disaccharide synthase [EC:2.4.1.182] | (RefSeq) probable lipid-A-disaccharide synthase, mitochondrial	--	--	--	Lipid-A-disaccharide synthetase	Probable lipid-A-disaccharide synthase, mitochondrial OS=Arabidopsis thaliana OX=3702 GN=LPXB PE=2 SV=1	M	Cell wall/membrane/envelope biogenesis	probable lipid-A-disaccharide synthase, mitochondrial isoform X1 [Aegilops tauschii subsp. tauschii]
subcluster_20	gene46267	LOC109752985	77.1116	17.1134	62.2351	9.17418	39.2857	22.7278	106.937	43.1539	--	--	Cellular Component: nucleosome (GO:0000786);; Cellular Component: nucleus (GO:0005634);; Biological Process: nucleosome assembly (GO:0006334);; Cellular Component: plastid (GO:0009536);; Molecular Function: nucleosomal DNA binding (GO:0031492);; Molecular Function: protein heterodimerization activity (GO:0046982);;	K11253|2.42599e-89|zma:107648867|K11253 histone H3 | (RefSeq) uncharacterized protein LOC107648867	--	[B]	Chromatin structure and dynamics	Core histone H2A/H2B/H3/H4	Histone H3.2 OS=Triticum aestivum OX=4565 PE=1 SV=2	B	Chromatin structure and dynamics	Histone H3.2, partial [Cajanus cajan]
subcluster_20	gene46302	LOC109753013	5.1854	1.60118	3.8768	0.976844	4.47881	3.80123	6.664	3.95771	--	--	Cellular Component: cytoplasm (GO:0005737);; Biological Process: N-terminal protein amino acid methylation (GO:0006480);; Molecular Function: methyltransferase activity (GO:0008168);;	K16219|5.54467e-178|bdi:100831888|K16219 protein N-terminal methyltransferase [EC:2.1.1.244] | (RefSeq) alpha N-terminal protein methyltransferase 1	--	[R]	General function prediction only	AdoMet dependent proline di-methyltransferase;; Methyltransferase domain;; Methyltransferase domain	Alpha N-terminal protein methyltransferase 1 OS=Oryza sativa subsp. indica OX=39946 GN=OsI_13745 PE=3 SV=1	S	Function unknown	alpha N-terminal protein methyltransferase 1 [Aegilops tauschii subsp. tauschii]
subcluster_20	gene46362	LOC109753091	1.68297	0.266205	1.29866	0.204922	0.566959	0.212525	2.92353	0.923296	--	--	--	--	--	[DR]	Cell cycle control, cell division, chromosome partitioning;; General function prediction only	BTB/POZ domain	BTB/POZ and MATH domain-containing protein 3 OS=Arabidopsis thaliana OX=3702 GN=BPM3 PE=1 SV=1	S	Function unknown	BTB/POZ and MATH domain-containing protein 1-like [Aegilops tauschii subsp. tauschii]
subcluster_20	gene46693	LOC109753457	1.14364	0.0716795	1.04245	0.182359	0.401583	0.316252	2.05381	0.685297	[O]	Posttranslational modification, protein turnover, chaperones	--	--	--	[S]	Function unknown	SOS response associated peptidase (SRAP)	--	S	Function unknown	embryonic stem cell-specific 5-hydroxymethylcytosine-binding protein [Aegilops tauschii subsp. tauschii]
subcluster_20	gene46846	LOC109753628	1.97746	0.723985	1.53727	0.295546	1.6923	0.761764	3.67663	1.33124	--	--	Biological Process: cell morphogenesis (GO:0000902);; Cellular Component: mitochondrion (GO:0005739);;	--	--	--	--	--	--	S	Function unknown	synaptonemal complex protein 1-like [Aegilops tauschii subsp. tauschii]
subcluster_20	gene47308	LOC109754180	2.69937	0.947824	2.57263	0.151926	1.05095	0.328211	4.18818	1.44453	--	--	Molecular Function: DNA binding (GO:0003677);; Cellular Component: nuclear origin of replication recognition complex (GO:0005664);; Biological Process: DNA replication (GO:0006260);;	K02608|6.04411e-157|bdi:100834168|K02608 origin recognition complex subunit 6 | (RefSeq) origin of replication complex subunit 6	--	[L]	Replication, recombination and repair	Origin recognition complex subunit 6 (ORC6)	Origin of replication complex subunit 6 OS=Oryza sativa subsp. indica OX=39946 GN=OsI_26966 PE=3 SV=1	L	Replication, recombination and repair	origin of replication complex subunit 6 [Aegilops tauschii subsp. tauschii]
subcluster_20	gene47408	LOC109754259	4.78386	1.11913	4.85844	0.706346	3.43957	1.88097	10.1939	3.40712	--	--	--	--	--	--	--	--	--	S	Function unknown	eisosome protein SEG2-like [Aegilops tauschii subsp. tauschii]
subcluster_20	gene47538	LOC109754411	78.5017	19.5558	61.1744	10.7042	34.163	24.4599	138.272	50.2517	--	--	Cellular Component: nucleosome (GO:0000786);; Cellular Component: nucleus (GO:0005634);; Biological Process: nucleosome assembly (GO:0006334);; Cellular Component: plastid (GO:0009536);; Molecular Function: nucleosomal DNA binding (GO:0031492);; Molecular Function: protein heterodimerization activity (GO:0046982);;	K11253|2.37094e-91|zma:107648867|K11253 histone H3 | (RefSeq) uncharacterized protein LOC107648867	--	[B]	Chromatin structure and dynamics	Core histone H2A/H2B/H3/H4	Histone H3.2 OS=Triticum aestivum OX=4565 PE=1 SV=2	B	Chromatin structure and dynamics	Histone H3.2, partial [Cajanus cajan]
subcluster_20	gene47541	LOC109754407	73.4075	17.9954	67.9561	10.7909	41.0979	23.8183	139.218	57.8625	--	--	Cellular Component: nucleosome (GO:0000786);; Molecular Function: DNA binding (GO:0003677);; Cellular Component: nucleus (GO:0005634);; Molecular Function: protein heterodimerization activity (GO:0046982);;	K11253|2.50011e-91|zma:107648867|K11253 histone H3 | (RefSeq) uncharacterized protein LOC107648867	--	[B]	Chromatin structure and dynamics	Core histone H2A/H2B/H3/H4	Histone H3.2 OS=Triticum aestivum OX=4565 PE=1 SV=2	B	Chromatin structure and dynamics	Histone H3.2, partial [Cajanus cajan]
subcluster_20	gene47609	LOC109754476	22.6576	12.7863	18.6288	9.39938	18.5203	17.4415	36.8743	16.8233	[O]	Posttranslational modification, protein turnover, chaperones	Cellular Component: membrane (GO:0016020);;	K17080|4.05399e-169|bdi:100825059|K17080 prohibitin 1 | (RefSeq) prohibitin-3, mitochondrial-like	--	[O]	Posttranslational modification, protein turnover, chaperones	SPFH domain / Band 7 family	Prohibitin-3, mitochondrial OS=Arabidopsis thaliana OX=3702 GN=PHB3 PE=1 SV=1	O	Posttranslational modification, protein turnover, chaperones	prohibitin-3, mitochondrial-like [Aegilops tauschii subsp. tauschii]
subcluster_20	gene47671	LOC109754540	1.10059	0.498758	1.20763	0.131752	0.179101	0.294294	2.57235	0.515345	--	--	--	--	--	--	--	Domain of unknown function (DUF966)	Protein UPSTREAM OF FLC OS=Arabidopsis thaliana OX=3702 GN=UFC PE=2 SV=1	S	Function unknown	protein UPSTREAM OF FLC-like [Aegilops tauschii subsp. tauschii]
subcluster_20	gene47704	LOC109754581	11.9225	7.1008	12.829	3.6032	13.3958	7.03364	24.5985	12.9234	[F]	Nucleotide transport and metabolism	Molecular Function: phosphoribosylformylglycinamidine cyclo-ligase activity (GO:0004641);; Molecular Function: copper ion binding (GO:0005507);; Molecular Function: ATP binding (GO:0005524);; Cellular Component: mitochondrion (GO:0005739);; Biological Process: 'de novo' IMP biosynthetic process (GO:0006189);; Cellular Component: chloroplast stroma (GO:0009570);; Cellular Component: integral compo…	K01933|0|bdi:100826949|K01933 phosphoribosylformylglycinamidine cyclo-ligase [EC:6.3.3.1] | (RefSeq) phosphoribosylformylglycinamidine cyclo-ligase, chloroplastic	Purine metabolism (ko00230)	[F]	Nucleotide transport and metabolism	AIR synthase related protein, C-terminal domain;; AIR synthase related protein, N-terminal domain	Phosphoribosylformylglycinamidine cyclo-ligase, chloroplastic/mitochondrial OS=Vigna unguiculata OX=3917 GN=PUR5 PE=2 SV=1	F	Nucleotide transport and metabolism	phosphoribosylformylglycinamidine cyclo-ligase, chloroplastic/mitochondrial-like [Aegilops tauschii subsp. tauschii]
subcluster_20	gene47705	LOC109754589	1.71063	1.10882	1.53732	0.302172	1.1829	0.546897	3.02705	1.30141	--	--	--	--	--	--	--	Domain of unknown function (DUF4378);; DUF761-associated sequence motif	--	S	Function unknown	uncharacterized protein LOC109754589 [Aegilops tauschii subsp. tauschii]
subcluster_20	gene47825	LOC109754722	0.514133	0.245874	0.581959	0.083495	0.423567	0.269324	0.987836	0.397097	--	--	--	--	--	--	--	Protein of unknown function (DUF295)	--	S	Function unknown	F-box protein SKIP23-like [Aegilops tauschii subsp. tauschii]
subcluster_20	gene47923	LOC109754831	6.3273	3.04203	7.28908	1.33986	4.47054	2.22737	11.4615	4.30581	[R]	General function prediction only	Molecular Function: GTP binding (GO:0005525);; Cellular Component: cytoplasm (GO:0005737);; Biological Process: small GTPase mediated signal transduction (GO:0007264);; Cellular Component: membrane (GO:0016020);;	K04392|1.19501e-144|bdi:100833165|K04392 Ras-related C3 botulinum toxin substrate 1 | (RefSeq) rac-like GTP-binding protein 2	Phagosome (ko04145);; AGE-RAGE signaling pathway in diabetic complications (ko04933)	[R]	General function prediction only	Ras family;; Ras of Complex, Roc, domain of DAPkinase	Rac-like GTP-binding protein 2 OS=Oryza sativa subsp. japonica OX=39947 GN=RAC2 PE=2 SV=1	S	Function unknown	rac-like GTP-binding protein 2 [Aegilops tauschii subsp. tauschii]
subcluster_20	gene48053	LOC109754979	15.6275	3.16102	13.6738	1.13347	6.34411	1.39332	21.0601	11.9293	[L]	Replication, recombination and repair	Molecular Function: DNA binding (GO:0003677);; Molecular Function: chromatin binding (GO:0003682);; Molecular Function: DNA (cytosine-5-)-methyltransferase activity (GO:0003886);; Cellular Component: nucleus (GO:0005634);; Biological Process: maintenance of DNA methylation (GO:0010216);; Biological Process: DNA methylation on cytosine within a CG sequence (GO:0010424);; Biological Process: C-5 me…	K00558|0|bdi:100829061|K00558 DNA (cytosine-5)-methyltransferase 1 [EC:2.1.1.37] | (RefSeq) DNA (cytosine-5)-methyltransferase 1B	Cysteine and methionine metabolism (ko00270)	--	--	Cytosine specific DNA methyltransferase replication foci domain;; C-5 cytosine-specific DNA methylase;; BAH domain	DNA (cytosine-5)-methyltransferase 1B OS=Oryza sativa subsp. japonica OX=39947 GN=MET1B PE=2 SV=1	L	Replication, recombination and repair	DNA (cytosine-5)-methyltransferase 1B [Aegilops tauschii subsp. tauschii]
subcluster_20	gene48196	LOC109755132	6.35545	2.03668	10.5514	1.14244	1.39979	1.69343	12.5929	3.62866	--	--	Molecular Function: serine-type endopeptidase inhibitor activity (GO:0004867);; Cellular Component: extracellular region (GO:0005576);; Biological Process: negative regulation of endopeptidase activity (GO:0010951);;	--	--	--	--	--	--	--	--	uncharacterized protein LOC109755132 [Aegilops tauschii subsp. tauschii]
subcluster_20	gene48233	LOC109755190	34.0995	21.6251	27.5173	14.3832	21.4278	20.9667	55.8041	21.9214	--	--	Cellular Component: mitochondrion (GO:0005739);; Cellular Component: plastid (GO:0009536);;	--	--	--	--	--	Mitochondrial import receptor subunit TOM5 homolog OS=Arabidopsis thaliana OX=3702 GN=TOM5 PE=1 SV=3	S	Function unknown	mitochondrial import receptor subunit TOM5 homolog [Aegilops tauschii subsp. tauschii]
subcluster_20	gene48270	LOC109755217	24.2586	4.52723	18.1944	2.56414	11.6892	2.7281	40.0729	15.2526	--	--	Molecular Function: DNA binding (GO:0003677);; Cellular Component: nucleus (GO:0005634);; Biological Process: polar nucleus fusion (GO:0010197);;	K11296|1.97467e-59|sbi:SORBI_07g000230|K11296 high mobility group protein B3 | (RefSeq) SORBIDRAFT_07g000230, Sb07g000230; hypothetical protein	--	[R]	General function prediction only	HMG (high mobility group) box;; HMG-box domain	High mobility group B protein 7 OS=Arabidopsis thaliana OX=3702 GN=HMGB7 PE=1 SV=1	B	Chromatin structure and dynamics	high mobility group B protein 7-like [Aegilops tauschii subsp. tauschii]
subcluster_20	gene48453	LOC109755434	4.42258	2.27332	4.81004	1.86944	3.72453	1.85668	7.5823	2.46131	--	--	Cellular Component: integral component of membrane (GO:0016021);;	--	--	--	--	Salt stress response/antifungal	Cysteine-rich repeat secretory protein 11 OS=Arabidopsis thaliana OX=3702 GN=CRRSP11 PE=1 SV=2	U	Intracellular trafficking, secretion, and vesicular transport	cysteine-rich repeat secretory protein 3-like [Aegilops tauschii subsp. tauschii]
subcluster_20	gene48595	LOC109755574	4.11848	1.22379	3.76997	0.863503	1.69972	0.644997	7.83663	4.24164	--	--	Cellular Component: microtubule (GO:0005874);;	--	--	--	--	HEAT-like repeat;; HEAT repeats;; HEAT repeat	TORTIFOLIA1-like protein 2 OS=Arabidopsis thaliana OX=3702 GN=TOR1L2 PE=4 SV=1	S	Function unknown	TORTIFOLIA1-like protein 2 isoform X1 [Aegilops tauschii subsp. tauschii]
subcluster_20	gene48694	LOC109755667	2.93519	0.548906	2.63092	0.298705	1.60718	0.511432	5.35371	2.8231	--	--	--	--	--	--	--	--	--	S	Function unknown	proteoglycan 4-like [Aegilops tauschii subsp. tauschii]
subcluster_20	gene48945	LOC109755959	1.96406	0.623927	1.89689	0.296801	1.09352	0.583098	3.71984	1.98133	[N]	Cell motility	Cellular Component: Golgi membrane (GO:0000139);; Biological Process: response to water deprivation (GO:0009414);; Cellular Component: plastid (GO:0009536);; Biological Process: response to salt stress (GO:0009651);; Cellular Component: integral component of membrane (GO:0016021);; Molecular Function: cellulose synthase (UDP-forming) activity (GO:0016760);; Biological Process: cellulose biosynthe…	K00770|0|bdi:100845417|K00770 1,4-beta-D-xylan synthase [EC:2.4.2.24] | (RefSeq) cellulose synthase-like protein D4	Starch and sucrose metabolism (ko00500);; Amino sugar and nucleotide sugar metabolism (ko00520)	--	--	Cellulose synthase;; Glycosyl transferase family group 2;; RING/Ubox like zinc-binding domain;; Glycosyl transferase family 2	Cellulose synthase-like protein D4 OS=Oryza sativa subsp. japonica OX=39947 GN=CSLD4 PE=2 SV=1	M	Cell wall/membrane/envelope biogenesis	cellulose synthase-like protein D4 [Aegilops tauschii subsp. tauschii]
subcluster_20	gene49045	LOC109756072	2.13318	0.741551	1.82266	0.313725	1.16607	0.864335	3.19822	1.68371	--	--	Molecular Function: DNA binding (GO:0003677);; Biological Process: regulation of transcription, DNA-templated (GO:0006355);;	--	--	--	--	Dof domain, zinc finger	Dof zinc finger protein DOF5.1 OS=Arabidopsis thaliana OX=3702 GN=DOF5.1 PE=2 SV=1	S	Function unknown	dof zinc finger protein DOF5.1-like [Aegilops tauschii subsp. tauschii]
subcluster_20	gene49336	LOC109756396	17.7741	8.68697	13.9462	4.18443	12.3366	6.05535	20.7698	10.9005	--	--	Cellular Component: mitochondrion (GO:0005739);;	--	--	[R]	General function prediction only	PPR repeat family;; Pentatricopeptide repeat domain;; PPR repeat;; Pentacotripeptide-repeat region of PRORP;; PPR repeat;; Tetratricopeptide repeat	Pentatricopeptide repeat-containing protein At4g35850, mitochondrial OS=Arabidopsis thaliana OX=3702 GN=At4g35850 PE=1 SV=1	S	Function unknown	pentatricopeptide repeat-containing protein At4g35850, mitochondrial [Aegilops tauschii subsp. tauschii]
subcluster_20	gene49717	LOC109756827	2.67207	0.565235	2.07442	0.687541	1.20785	1.55933	3.76236	1.19936	--	--	--	--	--	--	--	Lateral organ boundaries (LOB) domain	LOB domain-containing protein 41 OS=Arabidopsis thaliana OX=3702 GN=LBD41 PE=2 SV=1	S	Function unknown	LOB domain-containing protein 40-like [Aegilops tauschii subsp. tauschii]
subcluster_20	gene49740	LOC109756852	0.291876	0.051712	0.190988	0.133055	0.16048	0.0852457	0.482645	0.171735	--	--	Cellular Component: mitochondrion (GO:0005739);;	--	--	[R]	General function prediction only	PPR repeat;; PPR repeat family;; PPR repeat;; Pentatricopeptide repeat domain;; Tetratricopeptide repeat;; Tetratricopeptide repeat;; Pentacotripeptide-repeat region of PRORP;; Tetratricopeptide repeat	Pentatricopeptide repeat-containing protein At2g35030, mitochondrial OS=Arabidopsis thaliana OX=3702 GN=PCMP-E15 PE=2 SV=1	S	Function unknown	pentatricopeptide repeat-containing protein At2g35030, mitochondrial [Aegilops tauschii subsp. tauschii]
subcluster_20	gene49953	LOC109757096	5.27116	1.97639	5.70068	0.690102	2.3158	0.737178	11.5016	3.33179	--	--	Molecular Function: DNA binding (GO:0003677);; Molecular Function: protein binding (GO:0005515);; Cellular Component: nucleus (GO:0005634);; Biological Process: DNA replication (GO:0006260);; Biological Process: DNA repair (GO:0006281);; Biological Process: DNA recombination (GO:0006310);;	K10740|1.30106e-54|bdi:100829480|K10740 replication factor A3 | (RefSeq) replication protein A 14 kDa subunit	DNA replication (ko03030);; Nucleotide excision repair (ko03420);; Mismatch repair (ko03430);; Homologous recombination (ko03440)	--	--	Replication factor A protein 3	Replication protein A 14 kDa subunit OS=Oryza sativa subsp. japonica OX=39947 GN=RPA3 PE=1 SV=1	L	Replication, recombination and repair	replication protein A 14 kDa subunit-like [Aegilops tauschii subsp. tauschii]
subcluster_20	gene50021	LOC109757169	7.19956	4.63614	7.40331	2.66593	6.07682	3.37889	11.3639	5.90751	--	--	--	--	--	--	--	--	Probable membrane-associated kinase regulator 2 OS=Arabidopsis thaliana OX=3702 GN=MAKR2 PE=2 SV=1	S	Function unknown	probable membrane-associated kinase regulator 2 [Aegilops tauschii subsp. tauschii]
subcluster_20	gene50244	LOC109757417	6.65869	2.45394	6.89725	0.425517	4.13237	1.71604	14.7501	5.41284	--	--	Biological Process: guard cell differentiation (GO:0010052);;	--	--	--	--	Epidermal patterning factor proteins	EPIDERMAL PATTERNING FACTOR-like protein 1 OS=Arabidopsis thaliana OX=3702 GN=EPFL1 PE=1 SV=1	S	Function unknown	EPIDERMAL PATTERNING FACTOR-like protein 1 [Aegilops tauschii subsp. tauschii]
subcluster_20	gene50316	LOC109757503	7.65634	3.46056	6.55191	1.15187	6.55579	2.88202	14.3041	5.03096	--	--	Molecular Function: nucleic acid binding (GO:0003676);; Molecular Function: zinc ion binding (GO:0008270);;	K15263|1.55343e-149|bdi:100824078|K15263 cell growth-regulating nucleolar protein | (RefSeq) UBP1-associated proteins 1C	--	[D]	Cell cycle control, cell division, chromosome partitioning	LYAR-type C2HC zinc finger;; Zinc-finger of C2H2 type	UBP1-associated proteins 1C OS=Arabidopsis thaliana OX=3702 GN=UBA1C PE=3 SV=2	S	Function unknown	hypothetical protein TRIUR3_32500 [Triticum urartu]
subcluster_20	gene50451	LOC109757655	4.88046	2.47161	4.50251	1.78366	3.78695	2.86981	9.35945	4.16557	[R]	General function prediction only	Biological Process: transcription-dependent tethering of RNA polymerase II gene DNA at nuclear periphery (GO:0000972);; Molecular Function: RNA binding (GO:0003723);; Cellular Component: nuclear pore (GO:0005643);; Biological Process: RNA export from nucleus (GO:0006405);; Biological Process: protein import into nucleus (GO:0006606);; Cellular Component: plastid (GO:0009536);; Molecular Function:…	K14298|0|bdi:100846303|K14298 mRNA export factor | (RefSeq) protein RAE1-like	RNA transport (ko03013)	[A]	RNA processing and modification	WD domain, G-beta repeat;; Anaphase-promoting complex subunit 4 WD40 domain	Protein RAE1 OS=Arabidopsis thaliana OX=3702 GN=RAE1 PE=1 SV=2	S	Function unknown	protein RAE1-like [Aegilops tauschii subsp. tauschii]
subcluster_20	gene50486	LOC109757682	0.369119	0.126417	0.444011	0.170889	0.230129	0.104798	0.782638	0.207255	--	--	Cellular Component: mitochondrion (GO:0005739);; Cellular Component: plastid (GO:0009536);;	--	--	--	--	MULE transposase domain	--	S	Function unknown	uncharacterized protein LOC109757682 [Aegilops tauschii subsp. tauschii]
subcluster_20	gene50605	LOC109757808	13.7463	6.43506	9.22338	0.774406	8.13581	2.88792	20.6656	6.9908	--	--	Biological Process: killing of cells of other organism (GO:0031640);; Biological Process: defense response to fungus (GO:0050832);;	--	--	--	--	Gamma-thionin family	Defensin Tk-AMP-D2 OS=Triticum kiharae OX=376535 PE=1 SV=1	S	Function unknown	defensin Tk-AMP-D2-like [Aegilops tauschii subsp. tauschii]
subcluster_20	gene50642	LOC109757856	13.5512	6.58668	13.3578	4.05705	15.2747	6.94423	27.4966	13.2795	--	--	Cellular Component: integral component of membrane (GO:0016021);;	--	--	--	--	--	--	S	Function unknown	myosin-3-like [Aegilops tauschii subsp. tauschii]
subcluster_20	gene50643	LOC109757857	38.4963	9.32973	28.2793	5.43866	16.9995	8.04536	87.1302	27.6916	--	--	Cellular Component: nucleosome (GO:0000786);; Molecular Function: DNA binding (GO:0003677);; Cellular Component: nucleus (GO:0005634);; Molecular Function: protein heterodimerization activity (GO:0046982);;	K11251|2.24497e-57|obr:102711210|K11251 histone H2A | (RefSeq) probable histone H2AXb	--	[B]	Chromatin structure and dynamics	C-terminus of histone H2A;; Core histone H2A/H2B/H3/H4;; Histone-like transcription factor (CBF/NF-Y) and archaeal histone	Probable histone H2AXb OS=Oryza sativa subsp. japonica OX=39947 GN=Os12g0530000 PE=2 SV=1	B	Chromatin structure and dynamics	probable histone H2AXb [Aegilops tauschii subsp. tauschii]
subcluster_20	gene50751	LOC109757983	0.893498	0.531844	1.51446	0.286517	1.38522	0.800822	2.026	2.06534	--	--	Cellular Component: plastid (GO:0009536);;	--	--	--	--	MRN-interacting protein	--	S	Function unknown	MRN complex-interacting protein [Aegilops tauschii subsp. tauschii]
subcluster_20	gene50782	LOC109758023	3.91143	1.81377	3.05942	0.706646	2.83068	1.34869	5.86244	2.49064	--	--	Cellular Component: anaphase-promoting complex (GO:0005680);; Cellular Component: spindle (GO:0005819);; Biological Process: megagametogenesis (GO:0009561);; Molecular Function: ubiquitin protein ligase binding (GO:0031625);; Biological Process: protein ubiquitination involved in ubiquitin-dependent protein catabolic process (GO:0042787);; Molecular Function: ubiquitin protein ligase activity (GO…	K03349|0|bdi:100826301|K03349 anaphase-promoting complex subunit 2 | (RefSeq) anaphase-promoting complex subunit 2	Ubiquitin mediated proteolysis (ko04120)	[DO]	Cell cycle control, cell division, chromosome partitioning;; Posttranslational modification, protein turnover, chaperones	Cullin family;; Anaphase promoting complex (APC) subunit 2	Anaphase-promoting complex subunit 2 OS=Arabidopsis thaliana OX=3702 GN=APC2 PE=1 SV=1	O	Posttranslational modification, protein turnover, chaperones	anaphase-promoting complex subunit 2 [Aegilops tauschii subsp. tauschii]
subcluster_20	gene50982	LOC109758231	13.5535	8.30508	14.1243	6.77295	10.1133	9.73535	23.9452	11.0906	--	--	Molecular Function: structural constituent of ribosome (GO:0003735);; Cellular Component: mitochondrial large ribosomal subunit (GO:0005762);; Biological Process: translation (GO:0006412);; Cellular Component: plastid (GO:0009536);;	K17422|9.68065e-55|bdi:100830849|K17422 large subunit ribosomal protein L41 | (RefSeq) 39S ribosomal protein L41-A, mitochondrial	--	[J]	Translation, ribosomal structure and biogenesis	Mitochondrial ribosomal protein L27	--	S	Function unknown	39S ribosomal protein L41-A, mitochondrial-like [Aegilops tauschii subsp. tauschii]
subcluster_20	gene51046	LOC109758303	1.50441	0.233776	1.52953	0.0897955	1.1141	0.251563	3.46484	1.99043	--	--	Biological Process: double-strand break repair via break-induced replication (GO:0000727);; Molecular Function: chromatin binding (GO:0003682);; Molecular Function: DNA replication origin binding (GO:0003688);; Molecular Function: single-stranded DNA binding (GO:0003697);; Cellular Component: nuclear pre-replicative complex (GO:0005656);; Biological Process: pre-replicative complex assembly invol…	K06628|0|bdi:100821976|K06628 cell division control protein 45 | (RefSeq) cell division control protein 45 homolog	--	[L]	Replication, recombination and repair	CDC45-like protein	--	D	Cell cycle control, cell division, chromosome partitioning	cell division control protein 45 homolog [Aegilops tauschii subsp. tauschii]
subcluster_20	gene5106	LOC109757479	0.362598	0.106304	0.412283	0.281066	0.261277	0.160265	0.75516	0.230362	[I]	Lipid transport and metabolism	Biological Process: lipid catabolic process (GO:0016042);; Molecular Function: hydrolase activity, acting on ester bonds (GO:0016788);;	K01052|0|bdi:100841711|K01052 lysosomal acid lipase/cholesteryl ester hydrolase [EC:3.1.1.13] | (RefSeq) triacylglycerol lipase 2-like	Steroid biosynthesis (ko00100)	[I]	Lipid transport and metabolism	Partial alpha/beta-hydrolase lipase region;; alpha/beta hydrolase fold;; Serine aminopeptidase, S33;; Alpha/beta hydrolase family;; Prolyl oligopeptidase family	Triacylglycerol lipase 2 OS=Arabidopsis thaliana OX=3702 GN=LIP2 PE=2 SV=1	S	Function unknown	triacylglycerol lipase 2-like [Aegilops tauschii subsp. tauschii]
subcluster_20	gene51231	LOC109758512	2.23211	0.89876	1.69158	0.280262	0.576827	0.395513	3.51887	0.959072	--	--	Cellular Component: Golgi apparatus (GO:0005794);; Cellular Component: integral component of membrane (GO:0016021);; Molecular Function: O-acetyltransferase activity (GO:0016413);; Biological Process: cell wall organization or biogenesis (GO:0071554);;	--	--	--	--	GDSL/SGNH-like Acyl-Esterase family found in Pmr5 and Cas1p;; PMR5 N terminal Domain	Protein trichome birefringence-like 21 OS=Arabidopsis thaliana OX=3702 GN=TBL21 PE=3 SV=1	S	Function unknown	protein trichome birefringence-like 19 [Aegilops tauschii subsp. tauschii]
subcluster_20	gene51239	LOC109758518	11.5235	2.22812	8.61349	0.564442	3.24714	1.61745	18.7102	3.41945	--	--	Molecular Function: peroxidase activity (GO:0004601);; Cellular Component: extracellular region (GO:0005576);; Biological Process: response to oxidative stress (GO:0006979);; Molecular Function: heme binding (GO:0020037);; Biological Process: hydrogen peroxide catabolic process (GO:0042744);; Molecular Function: metal ion binding (GO:0046872);; Biological Process: oxidation-reduction process (GO:…	K00430|0|bdi:100844871|K00430 peroxidase [EC:1.11.1.7] | (RefSeq) peroxidase 72-like	Phenylpropanoid biosynthesis (ko00940)	--	--	Peroxidase	Peroxidase 72 OS=Arabidopsis thaliana OX=3702 GN=PER72 PE=1 SV=1	G	Carbohydrate transport and metabolism	peroxidase 72-like [Aegilops tauschii subsp. tauschii]
subcluster_20	gene51327	LOC109758623	0.935997	0.0925825	1.09501	0.092852	0.179538	0.082894	1.97706	0.215836	--	--	Molecular Function: DNA binding (GO:0003677);; Cellular Component: nucleus (GO:0005634);; Biological Process: regulation of transcription, DNA-templated (GO:0006355);; Biological Process: mRNA transcription (GO:0009299);; Biological Process: post-embryonic animal morphogenesis (GO:0009886);;	--	--	--	--	Protein of unknown function (DUF640)	Protein G1-like1 OS=Oryza sativa subsp. japonica OX=39947 GN=G1L1 PE=1 SV=1	S	Function unknown	protein G1-like1 [Aegilops tauschii subsp. tauschii]
subcluster_20	gene51394	LOC109758693	22.2533	11.1992	17.1363	2.94671	15.1629	8.18568	31.2703	15.8311	--	--	Molecular Function: nucleic acid binding (GO:0003676);; Molecular Function: aspartic-type endopeptidase activity (GO:0004190);; Biological Process: proteolysis (GO:0006508);; Biological Process: protein catabolic process (GO:0030163);;	--	--	[S]	Function unknown	Alba;; Rpp20 subunit of nuclear RNase MRP and P	--	S	Function unknown	predicted protein, partial [Hordeum vulgare subsp. vulgare]
subcluster_20	gene51476	LOC109758783	172.894	37.8995	168.321	22.9396	94.148	59.2619	425.209	148.733	--	--	Cellular Component: nucleosome (GO:0000786);; Cellular Component: nuclear chromatin (GO:0000790);; Molecular Function: DNA binding (GO:0003677);; Biological Process: chromatin silencing (GO:0006342);; Molecular Function: protein heterodimerization activity (GO:0046982);;	K11251|1.91136e-53|sita:101768818|K11251 histone H2A | (RefSeq) histone H2A-like	--	[B]	Chromatin structure and dynamics	C-terminus of histone H2A;; Core histone H2A/H2B/H3/H4;; Histone-like transcription factor (CBF/NF-Y) and archaeal histone	Histone H2A.2.2 OS=Triticum aestivum OX=4565 PE=1 SV=1	B	Chromatin structure and dynamics	histone H2A.2.2 [Aegilops tauschii subsp. tauschii]
subcluster_20	gene51477	LOC109758793	219.068	51.4822	180.045	26.1421	119.514	88.1359	472.673	190.446	--	--	Cellular Component: nucleosome (GO:0000786);; Molecular Function: DNA binding (GO:0003677);; Cellular Component: nucleus (GO:0005634);; Molecular Function: protein heterodimerization activity (GO:0046982);;	K11251|2.6528e-49|sita:101771744|K11251 histone H2A | (RefSeq) histone H2A	--	[B]	Chromatin structure and dynamics	C-terminus of histone H2A;; Core histone H2A/H2B/H3/H4;; Histone-like transcription factor (CBF/NF-Y) and archaeal histone	Histone H2A.2.1 OS=Triticum aestivum OX=4565 PE=1 SV=1	B	Chromatin structure and dynamics	RecName: Full=Histone H2A.2.1
subcluster_20	gene51670	LOC109758992	1.73892	0.21802	1.95039	0.151645	1.09124	0.627663	3.61537	1.27491	[G]	Carbohydrate transport and metabolism	Molecular Function: zinc ion binding (GO:0008270);; Biological Process: lignin biosynthetic process (GO:0009809);; Molecular Function: cinnamyl-alcohol dehydrogenase activity (GO:0045551);; Molecular Function: sinapyl alcohol dehydrogenase activity (GO:0052747);; Biological Process: oxidation-reduction process (GO:0055114);;	K00083|0|bdi:100835744|K00083 cinnamyl-alcohol dehydrogenase [EC:1.1.1.195] | (RefSeq) putative cinnamyl alcohol dehydrogenase 5	Phenylpropanoid biosynthesis (ko00940)	[Q]	Secondary metabolites biosynthesis, transport and catabolism	Alcohol dehydrogenase GroES-like domain;; Zinc-binding dehydrogenase;; D-isomer specific 2-hydroxyacid dehydrogenase, NAD binding domain	Probable cinnamyl alcohol dehydrogenase 5 OS=Oryza sativa subsp. japonica OX=39947 GN=CAD5 PE=3 SV=2	C	Energy production and conversion	probable cinnamyl alcohol dehydrogenase 5 [Aegilops tauschii subsp. tauschii]
subcluster_20	gene51756	LOC109759088	15.3571	9.52051	15.3261	7.03194	9.4863	8.14805	30.6004	12.3896	[C]	Energy production and conversion	Molecular Function: L-lactate dehydrogenase activity (GO:0004459);; Cellular Component: cytosol (GO:0005829);; Cellular Component: plasma membrane (GO:0005886);; Biological Process: glycolytic process (GO:0006096);; Biological Process: oxidation-reduction process (GO:0055114);;	K00016|0|bdi:100846734|K00016 L-lactate dehydrogenase [EC:1.1.1.27] | (RefSeq) L-lactate dehydrogenase B	Glycolysis / Gluconeogenesis (ko00010);; Cysteine and methionine metabolism (ko00270);; Pyruvate metabolism (ko00620);; Propanoate metabolism (ko00640)	[C]	Energy production and conversion	lactate/malate dehydrogenase, NAD binding domain;; lactate/malate dehydrogenase, alpha/beta C-terminal domain	L-lactate dehydrogenase A OS=Hordeum vulgare OX=4513 PE=1 SV=1	C	Energy production and conversion	L-lactate dehydrogenase A [Aegilops tauschii subsp. tauschii]
subcluster_20	gene51789	LOC109759124	4.7463	2.93745	4.09074	0.417565	3.81591	0.578171	7.86976	2.91534	--	--	Cellular Component: mitochondrion (GO:0005739);; Biological Process: protein transport (GO:0015031);;	K19476|2.07578e-171|bdi:100823111|K19476 vacuolar protein sorting-associated protein IST1 | (RefSeq) uncharacterized LOC100823111	Endocytosis (ko04144)	[Z]	Cytoskeleton	Regulator of Vps4 activity in the MVB pathway	--	S	Function unknown	uncharacterized protein LOC109759124 [Aegilops tauschii subsp. tauschii]
subcluster_20	gene51877	LOC109759214	6.21657	2.29734	3.65412	0.281123	3.12045	1.93141	8.28334	1.28151	--	--	Biological Process: phenylpropanoid biosynthetic process (GO:0009699);; Molecular Function: guiding stereospecific synthesis activity (GO:0042349);;	--	--	--	--	Dirigent-like protein	Dirigent protein 21 OS=Arabidopsis thaliana OX=3702 GN=DIR21 PE=3 SV=1	S	Function unknown	dirigent protein 22-like [Aegilops tauschii subsp. tauschii]
subcluster_20	gene5189	LOC109758425	3.32435	1.13798	3.38758	0.337259	1.90209	0.612987	6.83829	3.11078	[T]	Signal transduction mechanisms	Biological Process: double-strand break repair via break-induced replication (GO:0000727);; Molecular Function: protein serine/threonine kinase activity (GO:0004674);; Molecular Function: ATP binding (GO:0005524);; Cellular Component: nucleus (GO:0005634);; Cellular Component: cytoplasm (GO:0005737);; Biological Process: DNA replication initiation (GO:0006270);; Biological Process: phagocytosis (…	K02214|0|bdi:100834514|K02214 cell division control protein 7 [EC:2.7.11.1] | (RefSeq) uncharacterized LOC100834514	--	[L]	Replication, recombination and repair	Protein kinase domain;; Protein tyrosine kinase	Cell division control protein 2 homolog A OS=Antirrhinum majus OX=4151 GN=CDC2A PE=2 SV=2	D	Cell cycle control, cell division, chromosome partitioning	uncharacterized protein LOC109758425 [Aegilops tauschii subsp. tauschii]
subcluster_20	gene51890	LOC109759234	7.03256	2.65675	7.61171	1.07924	2.80273	1.70123	14.1194	1.01179	--	--	Molecular Function: DNA binding (GO:0003677);; Cellular Component: nucleus (GO:0005634);; Biological Process: regulation of transcription, DNA-templated (GO:0006355);; Biological Process: mRNA transcription (GO:0009299);; Biological Process: post-embryonic animal morphogenesis (GO:0009886);;	--	--	--	--	Protein of unknown function (DUF640)	Protein G1-like3 OS=Oryza sativa subsp. japonica OX=39947 GN=G1L3 PE=1 SV=1	S	Function unknown	protein G1-like4 [Aegilops tauschii subsp. tauschii]
subcluster_20	gene52007	LOC109759366	2.31417	0.650332	2.23483	0.38481	1.80207	1.10886	4.14529	2.38781	[K]	Transcription	Cellular Component: exocyst (GO:0000145);; Molecular Function: DNA binding (GO:0003677);; Molecular Function: DNA ligase (ATP) activity (GO:0003910);; Molecular Function: NAD+ ADP-ribosyltransferase activity (GO:0003950);; Cellular Component: nucleus (GO:0005634);; Cellular Component: mitochondrion (GO:0005739);; Biological Process: lagging strand elongation (GO:0006273);; Biological Process: dou…	K10798|0|bdi:100846901|K10798 poly [ADP-ribose] polymerase [EC:2.4.2.30] | (RefSeq) poly [ADP-ribose] polymerase 2	Base excision repair (ko03410)	[KLO]	Transcription;; Replication, recombination and repair;; Posttranslational modification, protein turnover, chaperones	Poly(ADP-ribose) polymerase catalytic domain;; Poly(ADP-ribose) polymerase, regulatory domain;; WGR domain;; SAP domain	Poly [ADP-ribose] polymerase 2-A OS=Oryza sativa subsp. japonica OX=39947 GN=PARP2-A PE=3 SV=2	S	Function unknown	poly [ADP-ribose] polymerase 2-A [Aegilops tauschii subsp. tauschii]
subcluster_20	gene52216	LOC109759604	24.798	6.25985	16.4565	2.86804	15.6712	3.02183	32.9229	23.9644	[F]	Nucleotide transport and metabolism	Molecular Function: ribonucleoside-diphosphate reductase activity, thioredoxin disulfide as acceptor (GO:0004748);; Molecular Function: ATP binding (GO:0005524);; Cellular Component: ribonucleoside-diphosphate reductase complex (GO:0005971);; Biological Process: DNA replication (GO:0006260);; Biological Process: deoxyribonucleotide biosynthetic process (GO:0009263);; Biological Process: oxidation…	K10807|0|bdi:100844446|K10807 ribonucleoside-diphosphate reductase subunit M1 [EC:1.17.4.1] | (RefSeq) ribonucleoside-diphosphate reductase large subunit	Purine metabolism (ko00230);; Pyrimidine metabolism (ko00240);; Glutathione metabolism (ko00480)	[F]	Nucleotide transport and metabolism	Ribonucleotide reductase, barrel domain;; Ribonucleotide reductase, all-alpha domain;; ATP cone domain	Ribonucleoside-diphosphate reductase large subunit OS=Arabidopsis thaliana OX=3702 GN=RNR1 PE=1 SV=1	F	Nucleotide transport and metabolism	ribonucleoside-diphosphate reductase large subunit isoform X1 [Aegilops tauschii subsp. tauschii]
subcluster_20	gene52217	LOC109759611	14.2492	3.57064	8.6465	0.95357	2.55524	1.11829	21.776	3.72722	--	--	--	--	--	--	--	Hydrophobic seed protein;; Protease inhibitor/seed storage/LTP family	36.4 kDa proline-rich protein OS=Solanum lycopersicum OX=4081 GN=TPRP-F1 PE=2 SV=1	S	Function unknown	36.4 kDa proline-rich protein-like [Aegilops tauschii subsp. tauschii]
subcluster_20	gene52430	LOC109759841	0.364536	0.100996	0.33824	0.133832	0.35999	0.202406	0.667758	0.242224	--	--	--	--	--	[R]	General function prediction only	PPR repeat;; PPR repeat family;; PPR repeat;; Pentatricopeptide repeat domain	Pentatricopeptide repeat-containing protein At1g09190 OS=Arabidopsis thaliana OX=3702 GN=PCMP-E70 PE=2 SV=1	S	Function unknown	pentatricopeptide repeat-containing protein At1g09190-like [Aegilops tauschii subsp. tauschii]
subcluster_20	gene5250	LOC109759208	1.30065	0.259477	1.23503	0.0713475	1.00902	0.258547	2.91078	1.13337	--	--	--	--	--	--	--	F-box-like;; F-box domain	F-box protein At1g10780 OS=Arabidopsis thaliana OX=3702 GN=At1g10780 PE=2 SV=1	S	Function unknown	F-box protein At1g10780-like [Aegilops tauschii subsp. tauschii]
subcluster_20	gene52582	LOC109760004	0.391389	0.184306	0.631781	0.056607	0.449361	0.13593	1.30832	0.457985	--	--	Cellular Component: telomerase catalytic core complex (GO:0000333);; Molecular Function: telomerase RNA reverse transcriptase activity (GO:0003721);; Cellular Component: chromosome (GO:0005694);; Cellular Component: mitochondrion (GO:0005739);; Biological Process: telomere maintenance via telomerase (GO:0007004);; Molecular Function: telomeric DNA binding (GO:0042162);; Molecular Function: telome…	K11126|0|bdi:100830375|K11126 telomerase reverse transcriptase [EC:2.7.7.49] | (RefSeq) telomerase reverse transcriptase	--	[LB]	Replication, recombination and repair;; Chromatin structure and dynamics	Telomerase ribonucleoprotein complex - RNA binding domain;; Reverse transcriptase (RNA-dependent DNA polymerase)	Telomerase reverse transcriptase OS=Oryza sativa subsp. japonica OX=39947 GN=TERT PE=2 SV=2	S	Function unknown	telomerase reverse transcriptase [Aegilops tauschii subsp. tauschii]
subcluster_20	gene52682	LOC109760119	1.70811	0.495758	1.42139	0.410445	0.92583	0.351079	3.12363	2.33358	--	--	Cellular Component: mitochondrion (GO:0005739);;	--	--	--	--	Protein of unknown function, DUF617	Protein MIZU-KUSSEI 1 OS=Arabidopsis thaliana OX=3702 GN=MIZ1 PE=1 SV=1	S	Function unknown	protein MIZU-KUSSEI 1-like [Aegilops tauschii subsp. tauschii]
subcluster_20	gene52798	LOC109760240	3.73361	1.71253	4.12662	0.936178	3.12801	1.28743	5.63181	3.54316	--	--	Molecular Function: DNA binding (GO:0003677);;	K09420|0|bdi:100840729|K09420 myb proto-oncogene protein | (RefSeq) myb-related protein 3R-1	--	[K]	Transcription	Myb-like DNA-binding domain;; Myb-like DNA-binding domain	Transcription factor MYB3R-4 OS=Arabidopsis thaliana OX=3702 GN=MYB3R4 PE=1 SV=1	K	Transcription	transcription factor MYB3R-1-like [Aegilops tauschii subsp. tauschii]
subcluster_20	gene52852	LOC109760296	8.51348	3.94169	12.0738	2.97132	9.55618	5.10919	17.9245	13.4814	[J]	Translation, ribosomal structure and biogenesis	Biological Process: box H/ACA snoRNA 3'-end processing (GO:0000495);; Molecular Function: RNA binding (GO:0003723);; Molecular Function: pseudouridine synthase activity (GO:0009982);; Biological Process: rRNA pseudouridine synthesis (GO:0031118);; Biological Process: snRNA pseudouridine synthesis (GO:0031120);; Cellular Component: box H/ACA snoRNP complex (GO:0031429);; Biological Process: mRNA p…	K11131|0|bdi:100832816|K11131 H/ACA ribonucleoprotein complex subunit 4 [EC:5.4.99.-] | (RefSeq) H/ACA ribonucleoprotein complex subunit 4-like	Ribosome biogenesis in eukaryotes (ko03008)	[J]	Translation, ribosomal structure and biogenesis	DKCLD (NUC011) domain;; tRNA pseudouridylate synthase B C-terminal domain;; TruB family pseudouridylate synthase (N terminal domain);; PUA domain	H/ACA ribonucleoprotein complex subunit 4 OS=Arabidopsis thaliana OX=3702 GN=CBF5 PE=1 SV=1	J	Translation, ribosomal structure and biogenesis	H/ACA ribonucleoprotein complex subunit 4-like [Aegilops tauschii subsp. tauschii]
subcluster_20	gene53015	LOC109760481	72.491	14.309	69.6725	8.47004	38.658	21.4341	171.586	54.0956	--	--	Cellular Component: nucleosome (GO:0000786);; Cellular Component: nucleus (GO:0005634);; Biological Process: nucleosome assembly (GO:0006334);; Cellular Component: plastid (GO:0009536);; Molecular Function: nucleosomal DNA binding (GO:0031492);; Molecular Function: protein heterodimerization activity (GO:0046982);;	K11253|3.89662e-91|zma:107648867|K11253 histone H3 | (RefSeq) uncharacterized protein LOC107648867	--	[B]	Chromatin structure and dynamics	Core histone H2A/H2B/H3/H4	Histone H3.2 OS=Triticum aestivum OX=4565 PE=1 SV=2	B	Chromatin structure and dynamics	Histone H3.2, partial [Cajanus cajan]
subcluster_20	gene53037	LOC109760510	5.82848	4.83574	6.38243	2.20906	4.46892	2.06997	13.7894	5.48379	[T]	Signal transduction mechanisms	Molecular Function: anaphase-promoting complex binding (GO:0010997);; Biological Process: regulation of catalytic activity (GO:0050790);; Molecular Function: ubiquitin-protein transferase activator activity (GO:0097027);;	K03363|0|obr:102707393|K03363 cell division cycle 20, cofactor of APC complex | (RefSeq) cell division cycle 20.2, cofactor of APC complex-like	Ubiquitin mediated proteolysis (ko04120)	[DO]	Cell cycle control, cell division, chromosome partitioning;; Posttranslational modification, protein turnover, chaperones	WD domain, G-beta repeat;; Anaphase-promoting complex subunit 4 WD40 domain;; Eukaryotic translation initiation factor eIF2A	Cell division cycle 20.1, cofactor of APC complex OS=Arabidopsis thaliana OX=3702 GN=CDC20-1 PE=1 SV=1	D	Cell cycle control, cell division, chromosome partitioning	cell division cycle 20.2, cofactor of APC complex-like [Aegilops tauschii subsp. tauschii]
subcluster_20	gene53171	LOC109760657	0.747973	0.42818	0.82955	0.17603	0.878328	0.188481	1.32878	0.749636	--	--	--	--	--	--	--	BRCT domain, a BRCA1 C-terminus domain;; BRCA1 C Terminus (BRCT) domain	--	S	Function unknown	uncharacterized protein LOC109760657 [Aegilops tauschii subsp. tauschii]
subcluster_20	gene53275	LOC109760769	0.639322	0.157011	0.573222	0.0753805	0.399337	0.323811	1.392	0.864866	--	--	Biological Process: cellular protein metabolic process (GO:0044267);;	--	--	--	--	F-box domain;; F-box-like	Putative F-box protein At1g50870 OS=Arabidopsis thaliana OX=3702 GN=At1g50870 PE=4 SV=1	S	Function unknown	putative F-box protein At1g30920 [Aegilops tauschii subsp. tauschii]
subcluster_20	gene53395	LOC109760903	0.469849	0.236893	0.324252	0.114257	0.260456	0.123287	0.830478	0.273419	--	--	--	--	--	[R]	General function prediction only	zinc-binding in reverse transcriptase	Pentatricopeptide repeat-containing protein At1g77360, mitochondrial OS=Arabidopsis thaliana OX=3702 GN=At1g77360 PE=2 SV=2	S	Function unknown	pentatricopeptide repeat-containing protein At1g77360, mitochondrial [Aegilops tauschii subsp. tauschii]
subcluster_20	gene5343	LOC109760132	31.7495	8.1142	11.807	2.01362	11.5332	6.76257	54.0797	10.8099	--	--	--	--	--	--	--	Gibberellin regulated protein	Gibberellin-regulated protein 3 OS=Arabidopsis thaliana OX=3702 GN=GASA3 PE=2 SV=1	S	Function unknown	gibberellin-regulated protein 9-like isoform X1 [Aegilops tauschii subsp. tauschii]
subcluster_20	gene53448	LOC109760964	9.274	4.16504	9.98728	2.22069	7.12004	4.3695	18.2554	8.90234	--	--	--	--	--	--	--	Zinc-finger domain of monoamine-oxidase A repressor R1	--	D	Cell cycle control, cell division, chromosome partitioning	uncharacterized protein LOC109760964 [Aegilops tauschii subsp. tauschii]
subcluster_20	gene53660	LOC109761181	1.97588	0.815071	1.31731	0.193939	1.11622	0.761315	2.04205	2.14201	--	--	Cellular Component: integral component of membrane (GO:0016021);;	--	--	--	--	Fasciclin domain	Fasciclin-like arabinogalactan protein 1 OS=Arabidopsis thaliana OX=3702 GN=FLA1 PE=1 SV=1	S	Function unknown	fasciclin-like arabinogalactan protein 1 [Aegilops tauschii subsp. tauschii]
subcluster_20	gene53788	LOC109761340	5.60239	2.32759	6.17463	1.76235	3.11279	1.64237	8.41402	3.01038	[R]	General function prediction only	Molecular Function: nucleotide binding (GO:0000166);; Molecular Function: protein kinase activity (GO:0004672);; Biological Process: phosphorylation (GO:0016310);;	--	--	[U]	Intracellular trafficking, secretion, and vesicular transport	Protein kinase domain;; WD domain, G-beta repeat;; Protein tyrosine kinase;; MSP (Major sperm protein) domain;; Anaphase-promoting complex subunit 4 WD40 domain	Coatomer subunit beta&apos;-2 OS=Oryza sativa subsp. japonica OX=39947 GN=Os02g0209100 PE=2 SV=1	T	Signal transduction mechanisms	uncharacterized protein LOC109761340 isoform X3 [Aegilops tauschii subsp. tauschii]
subcluster_20	gene5384	LOC109760703	3.00802	1.0866	2.36108	0.590889	1.56875	1.15065	5.51717	4.33564	[S]	Function unknown	Molecular Function: ATP binding (GO:0005524);; Biological Process: positive regulation of mitotic recombination (GO:0045951);;	K20093|0|bdi:100839962|K20093 DNA excision repair protein ERCC-6-like [EC:3.6.4.12] | (RefSeq) protein CHROMATIN REMODELING 24-like	--	[KL]	Transcription;; Replication, recombination and repair	SNF2 family N-terminal domain;; Helicase conserved C-terminal domain;; Type III restriction enzyme, res subunit	Protein CHROMATIN REMODELING 24 OS=Arabidopsis thaliana OX=3702 GN=CHR24 PE=2 SV=1	L	Replication, recombination and repair	protein CHROMATIN REMODELING 24-like [Aegilops tauschii subsp. tauschii]
subcluster_20	gene54033	LOC109761608	8.15216	2.42125	6.97121	1.4285	3.70776	2.16968	11.8404	7.27262	[D]	Cell cycle control, cell division, chromosome partitioning	Cellular Component: condensin complex (GO:0000796);; Molecular Function: ATP binding (GO:0005524);; Cellular Component: nucleus (GO:0005634);; Biological Process: mitotic chromosome condensation (GO:0007076);;	K06674|0|bdi:100823747|K06674 structural maintenance of chromosome 2 | (RefSeq) structural maintenance of chromosomes protein 2-1	--	[BD]	Chromatin structure and dynamics;; Cell cycle control, cell division, chromosome partitioning	RecF/RecN/SMC N terminal domain;; SMC proteins Flexible Hinge Domain;; AAA domain;; AAA domain, putative AbiEii toxin, Type IV TA system	Structural maintenance of chromosomes protein 2-1 OS=Arabidopsis thaliana OX=3702 GN=SMC2-1 PE=2 SV=2	D	Cell cycle control, cell division, chromosome partitioning	structural maintenance of chromosomes protein 2-1-like [Aegilops tauschii subsp. tauschii]
subcluster_20	gene54073	LOC109761654	0.633092	0.123706	0.60067	0.0797265	0.347714	0.038071	1.46835	0.275396	--	--	--	--	--	--	--	Remorin, C-terminal region	--	S	Function unknown	uncharacterized protein LOC109761654 isoform X1 [Aegilops tauschii subsp. tauschii]
subcluster_20	gene54084	LOC109761675	0.247145	0.0643635	0.315027	0.046896	0.126035	0.0755553	0.358387	0.283983	--	--	Molecular Function: zinc ion binding (GO:0008270);;	--	--	[R]	General function prediction only	PPR repeat family;; PPR repeat;; PPR repeat;; DYW family of nucleic acid deaminases;; Pentatricopeptide repeat domain;; Tetratricopeptide repeat;; Tetratricopeptide repeat;; Pentacotripeptide-repeat region of PRORP	Pentatricopeptide repeat-containing protein At2g29760, chloroplastic OS=Arabidopsis thaliana OX=3702 GN=PCMP-H33 PE=2 SV=1	S	Function unknown	putative pentatricopeptide repeat-containing protein At5g40405 [Aegilops tauschii subsp. tauschii]
subcluster_20	gene54303	LOC109761904	45.1828	13.2088	48.7039	8.04351	35.1461	15.1815	89.3497	28.2738	[J]	Translation, ribosomal structure and biogenesis	Biological Process: box C/D snoRNA 3'-end processing (GO:0000494);; Molecular Function: RNA binding (GO:0003723);; Biological Process: tRNA processing (GO:0008033);; Molecular Function: rRNA methyltransferase activity (GO:0008649);; Cellular Component: Cajal body (GO:0015030);; Biological Process: rRNA methylation (GO:0031167);; Cellular Component: box C/D snoRNP complex (GO:0031428);; Cellular C…	K14563|6.96307e-173|bdi:100846789|K14563 rRNA 2'-O-methyltransferase fibrillarin [EC:2.1.1.-] | (RefSeq) probable mediator of RNA polymerase II transcription subunit 36b	Ribosome biogenesis in eukaryotes (ko03008)	[A]	RNA processing and modification	Fibrillarin;; tRNA methyltransferase complex GCD14 subunit	Probable mediator of RNA polymerase II transcription subunit 36b OS=Arabidopsis thaliana OX=3702 GN=MED36B PE=1 SV=1	J	Translation, ribosomal structure and biogenesis	probable mediator of RNA polymerase II transcription subunit 36b [Aegilops tauschii subsp. tauschii]
subcluster_20	gene54472	LOC109762098	5.4428	1.63575	5.09569	0.619877	3.56038	1.97618	10.1663	6.08043	--	--	Molecular Function: microtubule motor activity (GO:0003777);; Molecular Function: ATP binding (GO:0005524);; Cellular Component: microtubule (GO:0005874);; Biological Process: microtubule-based movement (GO:0007018);; Molecular Function: microtubule binding (GO:0008017);;	K10405|0|bdi:100824014|K10405 kinesin family member C1 | (RefSeq) kinesin-5	--	[Z]	Cytoskeleton	Kinesin motor domain;; Microtubule binding	Kinesin-like protein KIN-14N OS=Oryza sativa subsp. japonica OX=39947 GN=KIN14N PE=2 SV=2	Z	Cytoskeleton	kinesin-like protein KIN-14N [Aegilops tauschii subsp. tauschii]
subcluster_20	gene54485	LOC109762101	9.16901	5.15132	7.86305	2.5653	8.66031	5.84936	12.7191	9.08713	[F]	Nucleotide transport and metabolism	Molecular Function: nucleic acid binding (GO:0003676);; Molecular Function: CTP synthase activity (GO:0003883);; Molecular Function: ATP binding (GO:0005524);; Biological Process: glutamine metabolic process (GO:0006541);; Molecular Function: zinc ion binding (GO:0008270);; Biological Process: 'de novo' CTP biosynthetic process (GO:0044210);;	K01937|0|bdi:100845896|K01937 CTP synthase [EC:6.3.4.2] | (RefSeq) CTP synthase-like	Pyrimidine metabolism (ko00240)	[F]	Nucleotide transport and metabolism	CTP synthase N-terminus;; Glutamine amidotransferase class-I;; Peptidase C26	--	F	Nucleotide transport and metabolism	CTP synthase-like isoform X2 [Aegilops tauschii subsp. tauschii]
subcluster_20	gene54602	LOC109762243	2.99687	1.58416	2.53024	0.455439	2.1383	0.878667	4.36842	1.6672	[T]	Signal transduction mechanisms	Molecular Function: protein serine/threonine phosphatase activity (GO:0004722);; Cellular Component: mitochondrion (GO:0005739);; Biological Process: protein dephosphorylation (GO:0006470);; Molecular Function: metal ion binding (GO:0046872);;	K17506|2.259e-136|bdi:100831218|K17506 protein phosphatase 1L [EC:3.1.3.16] | (RefSeq) probable protein phosphatase 2C 56	--	[T]	Signal transduction mechanisms	Protein phosphatase 2C	Probable protein phosphatase 2C 56 OS=Oryza sativa subsp. japonica OX=39947 GN=Os06g0526800 PE=3 SV=2	T	Signal transduction mechanisms	probable protein phosphatase 2C 56 isoform X2 [Aegilops tauschii subsp. tauschii]
subcluster_20	gene54644	LOC109762289	48.8547	18.4649	49.0876	27.6387	51.9352	40.6997	57.7623	46.4466	--	--	Cellular Component: mitochondrial outer membrane (GO:0005741);; Molecular Function: voltage-gated anion channel activity (GO:0008308);; Molecular Function: porin activity (GO:0015288);; Cellular Component: pore complex (GO:0046930);; Biological Process: regulation of anion transmembrane transport (GO:1903959);;	K15040|3.50679e-163|bdi:100826801|K15040 voltage-dependent anion channel protein 2 | (RefSeq) mitochondrial outer membrane protein porin 5	--	[P]	Inorganic ion transport and metabolism	Eukaryotic porin	Mitochondrial outer membrane protein porin 5 OS=Oryza sativa subsp. japonica OX=39947 GN=VDAC5 PE=2 SV=1	U	Intracellular trafficking, secretion, and vesicular transport	mitochondrial outer membrane protein porin 5 [Aegilops tauschii subsp. tauschii]
subcluster_20	gene5474	LOC109761660	4.20861	0.968203	3.5177	0.34384	1.94449	0.78163	7.87814	3.69149	[R]	General function prediction only	Biological Process: double-strand break repair via homologous recombination (GO:0000724);; Cellular Component: nucleus (GO:0005634);; Biological Process: nucleosome assembly (GO:0006334);; Biological Process: regulation of transcription, DNA-templated (GO:0006355);; Biological Process: cell proliferation (GO:0008283);; Biological Process: pollen development (GO:0009555);; Biological Process: meri…	K10751|0|bdi:100828910|K10751 chromatin assembly factor 1 subunit B | (RefSeq) chromatin assembly factor 1 subunit FAS2 homolog	--	[BL]	Chromatin structure and dynamics;; Replication, recombination and repair	WD domain, G-beta repeat;; Anaphase-promoting complex subunit 4 WD40 domain	Chromatin assembly factor 1 subunit FAS2 homolog OS=Oryza sativa subsp. japonica OX=39947 GN=FAS2 PE=2 SV=1	S	Function unknown	Chromatin assembly factor 1 subunit B [Triticum urartu]
subcluster_20	gene54882	LOC109762550	5.79719	1.44389	5.40863	0.741009	3.46688	2.06271	9.2048	4.07005	--	--	Molecular Function: hydrolase activity, hydrolyzing O-glycosyl compounds (GO:0004553);; Biological Process: carbohydrate metabolic process (GO:0005975);; Cellular Component: plant-type cell wall (GO:0009505);; Molecular Function: polysaccharide binding (GO:0030247);; Cellular Component: anchored component of plasma membrane (GO:0046658);;	--	--	--	--	Glycosyl hydrolases family 17;; X8 domain	Glucan endo-1,3-beta-glucosidase 13 OS=Arabidopsis thaliana OX=3702 GN=At5g56590 PE=1 SV=1	G	Carbohydrate transport and metabolism	glucan endo-1,3-beta-glucosidase 13 [Aegilops tauschii subsp. tauschii]
subcluster_20	gene55044	LOC109762723	19.4899	12.1862	13.8938	5.04005	10.354	6.26775	22.7153	25.3762	[G]	Carbohydrate transport and metabolism	Molecular Function: sucrose alpha-glucosidase activity (GO:0004575);; Cellular Component: cell wall (GO:0005618);; Biological Process: carbohydrate metabolic process (GO:0005975);; Biological Process: cellular amino acid metabolic process (GO:0006520);; Cellular Component: integral component of membrane (GO:0016021);; Molecular Function: oxidoreductase activity (GO:0016491);; Cellular Component: …	K20848|0|osa:4324001|K20848 fructan beta-(2,1)-fructosidase [EC:3.2.1.153] | (RefSeq) CIN4, OsCIN4; beta-fructofuranosidase, insoluble isoenzyme 4	Galactose metabolism (ko00052);; Starch and sucrose metabolism (ko00500)	[G]	Carbohydrate transport and metabolism	Glycosyl hydrolases family 32 N-terminal domain;; Glycosyl hydrolases family 32 C terminal	Beta-fructofuranosidase, insoluble isoenzyme 4 OS=Oryza sativa subsp. japonica OX=39947 GN=CIN4 PE=2 SV=1	G	Carbohydrate transport and metabolism	beta-fructofuranosidase, insoluble isoenzyme 4-like [Aegilops tauschii subsp. tauschii]
subcluster_20	gene55057	LOC109762755	2.73333	1.97661	2.73665	0.809612	1.94204	1.20615	4.06908	1.37743	--	--	Molecular Function: metal ion binding (GO:0046872);;	--	--	--	--	--	--	S	Function unknown	uncharacterized protein LOC109762755 [Aegilops tauschii subsp. tauschii]
subcluster_20	gene55087	LOC109762781	0.818128	0.407238	0.733517	0.128593	0.395613	0.197608	1.43846	0.601805	--	--	Cellular Component: plastid (GO:0009536);;	--	--	--	--	--	--	S	Function unknown	uncharacterized protein LOC109762781 [Aegilops tauschii subsp. tauschii]
subcluster_20	gene55110	LOC109762795	6.51396	1.62461	6.10939	1.82244	3.61187	1.41424	9.4168	6.45473	[T]	Signal transduction mechanisms	Molecular Function: DNA binding (GO:0003677);;	K11274|0|bdi:100826226|K11274 chromosome transmission fidelity protein 4 | (RefSeq) WD repeat and HMG-box DNA-binding protein 1	--	[R]	General function prediction only	Minichromosome loss protein, Mcl1, middle region;; WD domain, G-beta repeat;; Anaphase-promoting complex subunit 4 WD40 domain;; Eukaryotic translation initiation factor eIF2A	WD40 repeat-containing protein HOS15 OS=Arabidopsis thaliana OX=3702 GN=HOS15 PE=2 SV=1	S	Function unknown	WD repeat and HMG-box DNA-binding protein 1 [Aegilops tauschii subsp. tauschii]
subcluster_20	gene5521	LOC109762286	65.5871	15.6025	53.8949	8.37279	28.2575	21.6544	145.46	45.0445	--	--	Cellular Component: nucleosome (GO:0000786);; Cellular Component: nucleus (GO:0005634);; Biological Process: nucleosome assembly (GO:0006334);; Cellular Component: plastid (GO:0009536);; Molecular Function: nucleosomal DNA binding (GO:0031492);; Molecular Function: protein heterodimerization activity (GO:0046982);;	K11253|1.81688e-84|zma:107648867|K11253 histone H3 | (RefSeq) uncharacterized protein LOC107648867	--	[B]	Chromatin structure and dynamics	Core histone H2A/H2B/H3/H4	Histone H3.2 OS=Triticum aestivum OX=4565 PE=1 SV=2	B	Chromatin structure and dynamics	Histone H3.2, partial [Cajanus cajan]
subcluster_20	gene5522	LOC109762297	32.9306	7.32343	28.0361	4.2352	19.1873	10.9993	70.0795	27.3204	--	--	Cellular Component: nucleosome (GO:0000786);; Molecular Function: DNA binding (GO:0003677);; Cellular Component: nucleus (GO:0005634);; Biological Process: nucleosome assembly (GO:0006334);; Molecular Function: protein heterodimerization activity (GO:0046982);;	K11254|2.29427e-49|zma:103634846|K11254 histone H4 | (RefSeq) histone H4	--	[B]	Chromatin structure and dynamics	Centromere kinetochore component CENP-T histone fold;; TATA box binding protein associated factor (TAF)	Histone H4 OS=Glycine max OX=3847 PE=3 SV=1	B	Chromatin structure and dynamics	uncharacterized protein LOC103634138 [Zea mays]
subcluster_20	gene55608	LOC109763357	2.61994	0.767192	1.55271	0.560207	2.23897	1.18955	3.28732	1.90698	[D]	Cell cycle control, cell division, chromosome partitioning	Biological Process: barrier septum assembly (GO:0000917);; Molecular Function: GTP binding (GO:0005525);;	--	--	[R]	General function prediction only	50S ribosome-binding GTPase;; RsgA GTPase;; Ferrous iron transport protein B	GTP-binding protein At2g22870 OS=Arabidopsis thaliana OX=3702 GN=EMB2001 PE=2 SV=2	S	Function unknown	uncharacterized protein LOC109763357 [Aegilops tauschii subsp. tauschii]
subcluster_20	gene5568	LOC109762801	73.7299	14.4468	66.9692	7.47965	51.3408	27.3159	156.08	52.8544	--	--	Cellular Component: nucleosome (GO:0000786);; Molecular Function: DNA binding (GO:0003677);; Cellular Component: nucleus (GO:0005634);; Biological Process: nucleosome assembly (GO:0006334);; Molecular Function: protein heterodimerization activity (GO:0046982);;	K11254|2.54795e-49|zma:103634846|K11254 histone H4 | (RefSeq) histone H4	--	[B]	Chromatin structure and dynamics	Centromere kinetochore component CENP-T histone fold;; TATA box binding protein associated factor (TAF)	Histone H4 OS=Glycine max OX=3847 PE=3 SV=1	B	Chromatin structure and dynamics	histone H4 [Zea mays]
subcluster_20	gene55741	LOC109763506	13.9975	6.97551	13.4731	4.77685	12.4951	9.94748	27.2033	14.542	--	--	Cellular Component: mitochondrial matrix (GO:0005759);; Cellular Component: plastid (GO:0009536);;	K15414|3.64498e-122|bdi:100836936|K15414 complement component 1 Q subcomponent-binding protein, mitochondrial | (RefSeq) uncharacterized protein At2g39795, mitochondrial-like	--	[C]	Energy production and conversion	Mitochondrial glycoprotein	Uncharacterized protein At2g39795, mitochondrial OS=Arabidopsis thaliana OX=3702 GN=At2g39795 PE=1 SV=1	S	Function unknown	uncharacterized protein At2g39795, mitochondrial-like [Aegilops tauschii subsp. tauschii]
subcluster_20	gene55760	LOC109763507	6.29404	2.03144	5.78212	1.03038	4.99849	1.48911	10.6463	5.25751	--	--	Cellular Component: nucleus (GO:0005634);; Biological Process: cell cycle (GO:0007049);; Cellular Component: plastid (GO:0009536);; Biological Process: cell division (GO:0051301);;	K06627|4.97248e-175|bdi:100834254|K06627 cyclin A | (RefSeq) cyclin-A3-2-like	--	[D]	Cell cycle control, cell division, chromosome partitioning	Cyclin, N-terminal domain;; Cyclin, C-terminal domain	Cyclin-A3-2 OS=Oryza sativa subsp. japonica OX=39947 GN=CYCA3-2 PE=2 SV=1	D	Cell cycle control, cell division, chromosome partitioning	cyclin-A3-2-like [Aegilops tauschii subsp. tauschii]
subcluster_20	gene55839	LOC109763599	1.03228	0.260485	1.26687	0.01505	0.775699	0.110837	2.2677	0.820308	--	--	Cellular Component: nucleus (GO:0005634);;	K06627|8.05217e-164|bdi:100845231|K06627 cyclin A | (RefSeq) cyclin-A3-2-like	--	[D]	Cell cycle control, cell division, chromosome partitioning	Cyclin, N-terminal domain;; Cyclin, C-terminal domain	Putative cyclin-F3-2 OS=Oryza sativa subsp. japonica OX=39947 GN=CYCF3-2 PE=3 SV=1	D	Cell cycle control, cell division, chromosome partitioning	G2/mitotic-specific cyclin C13-1-like isoform X2 [Aegilops tauschii subsp. tauschii]
subcluster_20	gene55881	LOC109763648	18.2118	3.45585	15.6637	1.37436	9.85715	2.30427	33.1271	12.3099	--	--	Molecular Function: DNA binding (GO:0003677);; Cellular Component: nucleus (GO:0005634);; Biological Process: polar nucleus fusion (GO:0010197);;	K11296|1.46978e-59|sbi:SORBI_07g000230|K11296 high mobility group protein B3 | (RefSeq) SORBIDRAFT_07g000230, Sb07g000230; hypothetical protein	--	[R]	General function prediction only	HMG (high mobility group) box;; HMG-box domain	High mobility group B protein 7 OS=Arabidopsis thaliana OX=3702 GN=HMGB7 PE=1 SV=1	B	Chromatin structure and dynamics	high mobility group B protein 7-like [Aegilops tauschii subsp. tauschii]
subcluster_20	gene55930	LOC109763711	1.70445	0.579137	1.34361	0.229417	0.841453	0.517514	3.52387	1.3615	[T]	Signal transduction mechanisms	Molecular Function: protein serine/threonine kinase activity (GO:0004674);; Molecular Function: ATP binding (GO:0005524);; Biological Process: protein phosphorylation (GO:0006468);; Cellular Component: integral component of membrane (GO:0016021);; Molecular Function: carbohydrate binding (GO:0030246);;	--	--	--	--	Legume lectin domain;; Protein kinase domain;; Protein tyrosine kinase	Probable L-type lectin-domain containing receptor kinase S.7 OS=Arabidopsis thaliana OX=3702 GN=LECRKS7 PE=2 SV=1	T	Signal transduction mechanisms	probable L-type lectin-domain containing receptor kinase S.7 [Aegilops tauschii subsp. tauschii]
subcluster_20	gene560	LOC109761138	2.28025	0.894722	1.78902	0.215498	0.808912	0.202988	3.86103	1.26101	--	--	Cellular Component: chromosome, centromeric region (GO:0000775);; Cellular Component: nucleus (GO:0005634);; Biological Process: meiotic chromosome segregation (GO:0045132);;	--	--	--	--	Shugoshin C terminus	Shugoshin-1 OS=Zea mays OX=4577 GN=SGO1 PE=2 SV=1	S	Function unknown	shugoshin-1-like isoform X1 [Aegilops tauschii subsp. tauschii]
subcluster_20	gene56099	LOC109763888	1.93001	0.368235	1.78583	0.084354	0.98959	0.38103	3.89835	1.17898	--	--	--	--	--	--	--	IQ calmodulin-binding motif	Protein IQ-DOMAIN 1 OS=Arabidopsis thaliana OX=3702 GN=IQD1 PE=1 SV=1	S	Function unknown	protein IQ-DOMAIN 1-like isoform X2 [Aegilops tauschii subsp. tauschii]
subcluster_20	gene5633	LOC109763649	1.79418	1.07788	1.70616	0	1.6716	1.03814	2.26769	1.44282	--	--	Cellular Component: nucleus (GO:0005634);;	--	--	--	--	Transcription factor regulating root and shoot growth via Pin3;; Transcription factor BRX N-terminal domain	Protein Brevis radix-like 1 OS=Oryza sativa subsp. japonica OX=39947 GN=BRXL1 PE=2 SV=1	S	Function unknown	protein Brevis radix-like 1 [Aegilops tauschii subsp. tauschii]
subcluster_20	gene571	LOC109762493	3.71701	1.4277	3.36893	0.717771	2.77377	1.22146	7.69241	2.99905	--	--	Molecular Function: transcription factor activity, sequence-specific DNA binding (GO:0003700);; Cellular Component: nucleus (GO:0005634);; Biological Process: regulation of transcription, DNA-templated (GO:0006355);; Biological Process: asymmetric cell division (GO:0008356);; Biological Process: radial pattern formation (GO:0009956);; Molecular Function: sequence-specific DNA binding (GO:0043565)…	--	--	--	--	GRAS domain family	Protein SHORT-ROOT 1 OS=Oryza sativa subsp. japonica OX=39947 GN=SHR1 PE=1 SV=2	K	Transcription	protein SHORT-ROOT 1 [Aegilops tauschii subsp. tauschii]
subcluster_20	gene5850	LOC109764240	144.418	31.1941	98.0587	17.6183	61.826	46.8435	224.942	88.838	--	--	Cellular Component: nuclear nucleosome (GO:0000788);; Molecular Function: DNA binding (GO:0003677);; Biological Process: nucleosome assembly (GO:0006334);; Molecular Function: protein heterodimerization activity (GO:0046982);;	K11252|9.8174e-62|obr:102721497|K11252 histone H2B | (RefSeq) histone H2B.2-like	--	[B]	Chromatin structure and dynamics	Core histone H2A/H2B/H3/H4	Histone H2B.2 OS=Oryza sativa subsp. japonica OX=39947 GN=H2B.2 PE=3 SV=1	B	Chromatin structure and dynamics	histone H2B.4-like [Aegilops tauschii subsp. tauschii]
subcluster_20	gene5865	LOC109764272	0.331053	0.144805	0.386434	0.097192	0.208696	0.142467	0.540255	0.183016	--	--	--	--	--	[R]	General function prediction only	PPR repeat;; PPR repeat family;; PPR repeat;; Pentatricopeptide repeat domain;; Pentacotripeptide-repeat region of PRORP;; Tetratricopeptide repeat;; Tetratricopeptide repeat	Pentatricopeptide repeat-containing protein At2g29760, chloroplastic OS=Arabidopsis thaliana OX=3702 GN=PCMP-H33 PE=2 SV=1	S	Function unknown	putative pentatricopeptide repeat-containing protein At5g37570 [Aegilops tauschii subsp. tauschii]
subcluster_20	gene6064	LOC109764499	1.6358	0.383232	1.91604	0.231937	1.10392	0.291978	3.6044	1.38671	--	--	--	--	--	--	--	--	Protein JASON OS=Arabidopsis thaliana OX=3702 GN=JASON PE=2 SV=1	S	Function unknown	protein JASON-like [Aegilops tauschii subsp. tauschii]
subcluster_20	gene6098	LOC109764530	0.890853	0.240441	1.40399	0.283789	0.37209	0.00835025	2.03049	0.534628	--	--	Biological Process: multicellular organism development (GO:0007275);;	--	--	--	--	YABBY protein	Protein YABBY 3 OS=Oryza sativa subsp. japonica OX=39947 GN=YAB3 PE=2 SV=1	S	Function unknown	protein YABBY 3-like [Aegilops tauschii subsp. tauschii]
subcluster_20	gene6236	LOC109764697	6.63983	2.23677	4.4603	2.1434	5.20975	2.79028	7.21014	4.3795	[J]	Translation, ribosomal structure and biogenesis	Biological Process: ribosomal large subunit assembly (GO:0000027);; Molecular Function: structural constituent of ribosome (GO:0003735);; Cellular Component: mitochondrial ribosome (GO:0005761);; Biological Process: translation (GO:0006412);; Molecular Function: rRNA binding (GO:0019843);;	K02887|3.88471e-80|bdi:100841435|K02887 large subunit ribosomal protein L20 | (RefSeq) 50S ribosomal protein L20	Ribosome (ko03010)	[J]	Translation, ribosomal structure and biogenesis	Ribosomal protein L20	50S ribosomal protein L20, chloroplastic OS=Chlorella vulgaris OX=3077 GN=rpl20 PE=3 SV=2	J	Translation, ribosomal structure and biogenesis	uncharacterized protein LOC109764697 [Aegilops tauschii subsp. tauschii]
subcluster_20	gene6439	LOC109764907	60.1554	13.9903	61.8623	10.1263	25.3105	21.8472	119.984	38.4422	--	--	Cellular Component: nucleosome (GO:0000786);; Molecular Function: DNA binding (GO:0003677);; Cellular Component: nucleus (GO:0005634);; Biological Process: nucleosome assembly (GO:0006334);;	K11275|2.05476e-31|bdi:100834570|K11275 histone H1/5 | (RefSeq) histone H1	--	--	--	linker histone H1 and H5 family	Histone H1 OS=Solanum pennellii OX=28526 PE=2 SV=1	S	Function unknown	histone H1-like [Aegilops tauschii subsp. tauschii]
subcluster_20	gene6482	LOC109764966	14.0598	10.7727	12.5473	5.37957	8.75146	4.29773	27.553	11.7423	[J]	Translation, ribosomal structure and biogenesis	Molecular Function: structural constituent of ribosome (GO:0003735);; Cellular Component: mitochondrial large ribosomal subunit (GO:0005762);; Biological Process: translation (GO:0006412);; Biological Process: embryo sac development (GO:0009553);; Biological Process: response to brassinosteroid (GO:0009741);; Cellular Component: cytosolic large ribosomal subunit (GO:0022625);; Biological Process:…	K02874|2.46686e-97|bdi:100827819|K02874 large subunit ribosomal protein L14 | (RefSeq) 50S ribosomal protein HLP, mitochondrial-like	Ribosome (ko03010)	[J]	Translation, ribosomal structure and biogenesis	Ribosomal protein L14p/L23e	50S ribosomal protein HLP, mitochondrial OS=Arabidopsis thaliana OX=3702 GN=HLP PE=2 SV=1	J	Translation, ribosomal structure and biogenesis	50S ribosomal protein HLP, mitochondrial-like [Aegilops tauschii subsp. tauschii]
subcluster_20	gene6703	LOC109765208	16.5922	11.9144	14.0335	5.1826	13.6765	8.25372	25.2993	10.7571	--	--	Molecular Function: structural constituent of ribosome (GO:0003735);; Cellular Component: mitochondrial large ribosomal subunit (GO:0005762);;	K17427|2.25864e-148|bdi:100822103|K17427 large subunit ribosomal protein L46 | (RefSeq) 39S ribosomal protein L46, mitochondrial	--	[J]	Translation, ribosomal structure and biogenesis	--	--	S	Function unknown	39S ribosomal protein L46, mitochondrial [Aegilops tauschii subsp. tauschii]
subcluster_20	gene6814	LOC109765332	16.2102	3.39748	12.9943	2.4182	11.7901	4.78884	26.3917	11.4594	[O]	Posttranslational modification, protein turnover, chaperones	--	K09529|3.46167e-164|bdi:100843570|K09529 DnaJ homolog subfamily C member 9 | (RefSeq) chaperone protein dnaJ 6	--	[O]	Posttranslational modification, protein turnover, chaperones	DnaJ domain	Chaperone protein dnaJ 6 OS=Arabidopsis thaliana OX=3702 GN=ATJ6 PE=2 SV=1	O	Posttranslational modification, protein turnover, chaperones	chaperone protein dnaJ 6-like [Aegilops tauschii subsp. tauschii]
subcluster_20	gene6893	LOC109765406	2.00141	0.0466595	0.478639	0.260101	0.736869	0.048199	2.99927	0.695994	--	--	Molecular Function: iron ion binding (GO:0005506);; Cellular Component: cytoplasm (GO:0005737);; Biological Process: response to wounding (GO:0009611);; Molecular Function: linoleate 13S-lipoxygenase activity (GO:0016165);; Biological Process: electron transport chain (GO:0022900);; Biological Process: oxylipin biosynthetic process (GO:0031408);; Biological Process: response to other organism (GO…	K15718|0|bdi:100833634|K15718 linoleate 9S-lipoxygenase [EC:1.13.11.58] | (RefSeq) linoleate 9S-lipoxygenase 2-like	Linoleic acid metabolism (ko00591)	--	--	Lipoxygenase;; PLAT/LH2 domain	Linoleate 9S-lipoxygenase 2 OS=Oryza sativa subsp. japonica OX=39947 GN=LOX1.1 PE=2 SV=2	S	Function unknown	linoleate 9S-lipoxygenase 2-like [Aegilops tauschii subsp. tauschii]
subcluster_20	gene7051	LOC109765592	2.62044	0.436399	2.7134	0.246282	0.640339	0.411577	5.01142	1.49779	--	--	Biological Process: amino acid transmembrane transport (GO:0003333);; Cellular Component: plasma membrane (GO:0005886);; Biological Process: auxin-activated signaling pathway (GO:0009734);; Molecular Function: amino acid transmembrane transporter activity (GO:0015171);; Molecular Function: symporter activity (GO:0015293);; Cellular Component: integral component of membrane (GO:0016021);;	K13946|0|bdi:100840134|K13946 auxin influx carrier (AUX1 LAX family) | (RefSeq) auxin transporter-like protein 3	Plant hormone signal transduction (ko04075)	[E]	Amino acid transport and metabolism	Transmembrane amino acid transporter protein	Auxin transporter-like protein 3 OS=Oryza sativa subsp. japonica OX=39947 GN=Os10g0147400 PE=2 SV=1	E	Amino acid transport and metabolism	auxin transporter-like protein 3 [Aegilops tauschii subsp. tauschii]
subcluster_20	gene7099	LOC109765643	4.06569	1.32172	3.82322	0.504343	3.0085	1.16441	11.1364	4.5149	--	--	Molecular Function: transcription factor activity, sequence-specific DNA binding (GO:0003700);; Cellular Component: nucleus (GO:0005634);; Biological Process: regulation of transcription, DNA-templated (GO:0006355);; Molecular Function: sequence-specific DNA binding (GO:0043565);;	K09419|3.24955e-123|bdi:100827812|K09419 heat shock transcription factor, other eukaryote | (RefSeq) heat stress transcription factor B-4c-like	--	[K]	Transcription	HSF-type DNA-binding	Heat stress transcription factor B-4c OS=Oryza sativa subsp. japonica OX=39947 GN=HSFB4C PE=2 SV=1	K	Transcription	heat stress transcription factor B-4c-like [Aegilops tauschii subsp. tauschii]
subcluster_20	gene7150	LOC109765699	4.30548	1.98155	5.0239	0.979722	3.02819	1.90382	8.22744	4.22232	--	--	Cellular Component: cytosol (GO:0005829);; Biological Process: chloroplast avoidance movement (GO:0009903);; Biological Process: chloroplast accumulation movement (GO:0009904);;	--	--	--	--	Weak chloroplast movement under blue light	WEB family protein At2g38370 OS=Arabidopsis thaliana OX=3702 GN=At2g38370 PE=2 SV=1	S	Function unknown	WEB family protein At2g38370 [Aegilops tauschii subsp. tauschii]
subcluster_20	gene7190	LOC109765740	157.292	42.4919	136.023	19.5334	85.4394	58.3801	342.732	139.505	--	--	Cellular Component: nuclear nucleosome (GO:0000788);; Molecular Function: DNA binding (GO:0003677);; Biological Process: nucleosome assembly (GO:0006334);; Molecular Function: protein heterodimerization activity (GO:0046982);;	K11252|1.14305e-65|bdi:100827576|K11252 histone H2B | (RefSeq) histone H2B.1-like	--	[B]	Chromatin structure and dynamics	Core histone H2A/H2B/H3/H4	Histone H2B.2 OS=Triticum aestivum OX=4565 PE=1 SV=2	B	Chromatin structure and dynamics	predicted protein [Hordeum vulgare subsp. vulgare]
[truncated: 24 more rows]
