# Supplementary material for: Transcriptomic analysis provides insight into the genetic regulation of shade avoidance in Aegilops tauschii
Source: BMC Plant Biol. 2023 Jun 23;23:336. doi: 10.1186/s12870-023-04348-y (PMC10288681; doi:10.1186/s12870-023-04348-y)
Supplement: Supplementary file 6 — Supplementary Material 6 [file 12870_2023_4348_MOESM6_ESM.xls]

## Sheet: Sheet1
Table S5 The top enriched pathways involve various growth and stress responses in the 631 common response genes
Description	ID	Gene symobl	Expression value (FPKM)								Relative fold change (log2FC)				COG_class	COG_class_annotation	GO_annotation	KEGG_annotation	KEGG_pathway_annotation	KOG_class	KOG_class_annotation	Pfam_annotation	Swiss-Prot_annotation	eggNOG_class	eggNOG_class_annotation	Gene	Kinase Family	NR_annotation
			A71-MC	A71-IC	A77-MC	A77-IC	PI431599-MC	PI431599-IC	PI431602-MC	PI431602-IC	AS71	AS77	PI431599	PI431602
Carbon metabolism	gene42268	LOC109748562	37.2143	52.2392	32.3379	66.7293	27.7873	60.0691	30.1789	63.7359	0.340528	0.849193	1.00069	0.99358	[I]	Lipid transport and metabolism	Biological Process: metabolic process (GO:0008152);; Molecular Function: transferase activity, transferring acyl groups other than amino-acyl groups (GO:0016747);;	K00626|0|bdi:100836749|K00626 acetyl-CoA C-acetyltransferase [EC:2.3.1.9] | (RefSeq) acetyl-CoA acetyltransferase, cytosolic 1-like	Fatty acid degradation (ko00071);; Synthesis and degradation of ketone bodies (ko00072);; Valine, leucine and isoleucine degradation (ko00280);; Lysine degradation (ko00310);; Tryptophan metabolism (ko00380);; Pyruvate metabolism (ko00620);; Glyoxylate and dicarboxylate metabolism (ko00630);; Propanoate metabolism (ko00640);; Butanoate metabolism (ko00650);; Terpenoid backbone biosynthesis (ko009…	[I]	Lipid transport and metabolism	Thiolase, N-terminal domain;; Thiolase, C-terminal domain;; Beta-ketoacyl synthase, N-terminal domain	Probable acetyl-CoA acetyltransferase, cytosolic 2 OS=Arabidopsis thaliana OX=3702 GN=At5g47720 PE=2 SV=1	I	Lipid transport and metabolism	ACAT2	--	acetyl-CoA acetyltransferase, cytosolic 1-like
	gene13897	LOC109773224	62.5096	91.1479	59.2573	95.8935	53.6728	91.4119	47.2099	108.422	0.411407	0.616559	0.63657	1.08953	[C]	Energy production and conversion	Biological Process: tricarboxylic acid cycle (GO:0006099);; Cellular Component: plastid (GO:0009536);; Molecular Function: transferase activity, transferring acyl groups, acyl groups converted into alkyl on transfer (GO:0046912);;	K01647|0|bdi:100838601|K01647 citrate synthase [EC:2.3.3.1] | (RefSeq) citrate synthase, glyoxysomal-like	Citrate cycle (TCA cycle) (ko00020);; Glyoxylate and dicarboxylate metabolism (ko00630);; Carbon metabolism (ko01200);; 2-Oxocarboxylic acid metabolism (ko01210);; Biosynthesis of amino acids (ko01230)	[C]	Energy production and conversion	Citrate synthase, C-terminal domain	Citrate synthase 3, peroxisomal OS=Arabidopsis thaliana OX=3702 GN=CSY3 PE=2 SV=1	C	Energy production and conversion	CSY3	--	citrate synthase 3, peroxisomal-like
	gene27149	LOC109731718	11.6675	61.0959	4.95308	74.9381	4.66252	44.9759	5.68505	56.818	0.550841	2.94179	2.02689	2.73622	[C]	Energy production and conversion	Molecular Function: isocitrate lyase activity (GO:0004451);; Biological Process: glyoxylate cycle (GO:0006097);; Biological Process: tricarboxylic acid cycle (GO:0006099);; Cellular Component: glyoxysome (GO:0009514);; Molecular Function: metal ion binding (GO:0046872);; Molecular Function: transferase activity, transferring acyl groups, acyl groups converted into alkyl on transfer (GO:0046912);;	K01637|0|bdi:100841104|K01637 isocitrate lyase [EC:4.1.3.1] | (RefSeq) isocitrate lyase	Glyoxylate and dicarboxylate metabolism (ko00630);; Carbon metabolism (ko01200)	[C]	Energy production and conversion	Isocitrate lyase family;; Phosphoenolpyruvate phosphomutase	Isocitrate lyase OS=Oryza sativa subsp. japonica OX=39947 GN=ICL PE=1 SV=1	C	Energy production and conversion	ICL	--	isocitrate lyase
	gene968	LOC109768280	9.97686	59.3169	10.0802	66.9055	6.96058	43.5914	5.50114	39.5061	1.1608	1.95615	1.57569	2.26903	[C]	Energy production and conversion	Molecular Function: malate synthase activity (GO:0004474);; Biological Process: glyoxylate cycle (GO:0006097);; Biological Process: tricarboxylic acid cycle (GO:0006099);; Cellular Component: glyoxysome (GO:0009514);;	K01638|0|sbi:SORBI_06g020720|K01638 malate synthase [EC:2.3.3.9] | (RefSeq) SORBIDRAFT_06g020720, Sb06g020720; hypothetical protein	Pyruvate metabolism (ko00620);; Glyoxylate and dicarboxylate metabolism (ko00630);; Carbon metabolism (ko01200)	[C]	Energy production and conversion	Malate synthase	Malate synthase, glyoxysomal OS=Zea mays OX=4577 GN=LIP PE=2 SV=1	C	Energy production and conversion	MS	--	malate synthase
	gene36742	LOC109742405	18.3776	37.3205	20.1147	56.9773	18.1622	29.0795	25.2223	43.9756	0.945846	1.33099	0.606224	0.839345	[C]	Energy production and conversion	Molecular Function: malate dehydrogenase (decarboxylating) (NAD+) activity (GO:0004471);; Biological Process: malate metabolic process (GO:0006108);; Molecular Function: metal ion binding (GO:0046872);; Molecular Function: NAD binding (GO:0051287);; Biological Process: oxidation-reduction process (GO:0055114);;	K00029|0|bdi:100830323|K00029 malate dehydrogenase (oxaloacetate-decarboxylating)(NADP+) [EC:1.1.1.40] | (RefSeq) NADP-dependent malic enzyme-like	Pyruvate metabolism (ko00620);; Carbon fixation in photosynthetic organisms (ko00710);; Carbon metabolism (ko01200)	[C]	Energy production and conversion	Malic enzyme, NAD binding domain;; Malic enzyme, N-terminal domain	NADP-dependent malic enzyme OS=Vitis vinifera OX=29760 PE=2 SV=1	C	Energy production and conversion	ME	--	NADP-dependent malic enzyme-like
	gene46940	LOC109753725	30.763	33.5698	28.3247	50.3606	20.6081	39.7715	15.9189	43.856	0.048458	0.605298	0.637199	1.16088	[C]	Energy production and conversion	Molecular Function: hydrolase activity, acting on carbon-nitrogen (but not peptide) bonds, in linear amides (GO:0016811);;	K01455|0|bdi:100833888|K01455 formamidase [EC:3.5.1.49] | (RefSeq) formamidase-like	Cyanoamino acid metabolism (ko00460);; Glyoxylate and dicarboxylate metabolism (ko00630);; Nitrogen metabolism (ko00910);; Carbon metabolism (ko01200)	--	--	Acetamidase/Formamidase family	--	C	Energy production and conversion	FmdA_AmdA	--	Acetamidase/Formamidase family
protein serine/threonine kinase activity	gene24887	LOC109785452	12.5569	15.7386	11.8126	19.6989	10.8615	16.8684	7.72149	16.2371	0.244097	0.682981	0.560594	1.02528	[K]	Transcription	Molecular Function: protein serine/threonine kinase activity (GO:0004674);; Molecular Function: ATP binding (GO:0005524);; Biological Process: protein phosphorylation (GO:0006468);; Cellular Component: integral component of membrane (GO:0016021);;	--	--	--	--	Protein kinase domain;; Protein tyrosine kinase;; Leucine rich repeat;; Leucine Rich repeats (2 copies);; Leucine Rich Repeat;; Leucine rich repeat N-terminal domain	LRR receptor-like serine/threonine-protein kinase RPK2 OS=Arabidopsis thaliana OX=3702 GN=RPK2 PE=2 SV=1	S	Function unknown	RPK2	RLK-Pelle_LRR-XV	LRR receptor-like serine/threonine-protein kinase RPK2
	gene55204	LOC109762903	2.56592	5.89843	4.34757	6.93082	3.61574	6.39521	1.76625	6.05943	0.853559	0.517422	0.588634	1.20824	[K]	Transcription	Molecular Function: protein serine/threonine kinase activity (GO:0004674);; Molecular Function: ATP binding (GO:0005524);; Cellular Component: mitochondrion (GO:0005739);; Biological Process: protein phosphorylation (GO:0006468);; Cellular Component: integral component of membrane (GO:0016021);;	--	--	--	--	Leucine rich repeat;; Protein kinase domain;; Protein tyrosine kinase;; Leucine Rich repeats (2 copies);; Leucine Rich Repeat;; Leucine rich repeat N-terminal domain	Probable LRR receptor-like serine/threonine-protein kinase At1g74360 OS=Arabidopsis thaliana OX=3702 GN=At1g74360 PE=1 SV=1	S	Function unknown	LRR–RLK	RLK-Pelle_LRR-Xb-2	LRR receptor-like serine/threonine-protein kinase At1g74360
	gene2495	LOC109784777	1.59165	2.6108	2.0154	2.16531	1.05812	2.48185	0.534401	1.69074	0.402038	0.069152	0.877133	1.20948	[K]	Transcription	Molecular Function: protein serine/threonine kinase activity (GO:0004674);; Molecular Function: ATP binding (GO:0005524);; Biological Process: protein phosphorylation (GO:0006468);; Cellular Component: integral component of membrane (GO:0016021);;	--	--	[R]	General function prediction only	Leucine rich repeat;; Leucine Rich repeats (2 copies);; Leucine Rich Repeat;; Leucine rich repeat N-terminal domain;; FNIP Repeat	Receptor-like protein 2 OS=Arabidopsis thaliana OX=3702 GN=RLP2 PE=2 SV=1	S	Function unknown	RPK2	RLK-Pelle_LRR	receptor-like protein 2
	gene49443	LOC109756518	0.204346	0.554253	0.303536	0.885698	0.280639	0.515157	0.249535	0.465628	0.879926	1.21203	0.461988	0.514153	[K]	Transcription	Molecular Function: protein serine/threonine kinase activity (GO:0004674);; Molecular Function: ATP binding (GO:0005524);; Biological Process: protein phosphorylation (GO:0006468);; Cellular Component: integral component of membrane (GO:0016021);;	--	--	--	--	Protein kinase domain;; Leucine rich repeat;; Protein tyrosine kinase;; Leucine Rich repeats (2 copies);; Leucine Rich Repeat;; Leucine rich repeat N-terminal domain	Tyrosine-sulfated glycopeptide receptor 1 OS=Arabidopsis thaliana OX=3702 GN=PSY1R PE=1 SV=1	S	Function unknown	PSY1	RLK-Pelle_LRR-Xb-1	tyrosine-sulfated glycopeptide receptor 1-like
	gene41136	LOC109747311	3.15143	4.64488	2.50869	6.35631	1.83121	5.84631	1.8643	5.68514	0.227984	1.06501	1.18146	1.30351	[T]	Signal transduction mechanisms	Molecular Function: protein serine/threonine kinase activity (GO:0004674);; Molecular Function: ATP binding (GO:0005524);; Biological Process: protein phosphorylation (GO:0006468);; Cellular Component: integral component of membrane (GO:0016021);; Molecular Function: carbohydrate binding (GO:0030246);;	--	--	--	--	Legume lectin domain;; Protein kinase domain;; Protein tyrosine kinase	L-type lectin-domain containing receptor kinase IX.1 OS=Arabidopsis thaliana OX=3702 GN=LECRK91 PE=1 SV=1	U	Intracellular trafficking, secretion, and vesicular transport	LecRK-IX.1	RLK-Pelle_L-LEC	L-type lectin-domain containing receptor kinase IX.1-like
	gene7046	LOC109765585	8.14706	16.6468	10.8799	22.8953	9.32202	16.1956	5.36378	14.5821	0.666907	0.821891	0.588548	1.21955	[T]	Signal transduction mechanisms	Molecular Function: protein serine/threonine kinase activity (GO:0004674);; Molecular Function: ATP binding (GO:0005524);; Cellular Component: plasma membrane (GO:0005886);; Biological Process: protein phosphorylation (GO:0006468);; Biological Process: defense response (GO:0006952);; Cellular Component: plasmodesma (GO:0009506);; Cellular Component: integral component of membrane (GO:0016021);;	--	--	--	--	Protein tyrosine kinase;; Protein kinase domain;; Salt stress response/antifungal	Cysteine-rich receptor-like protein kinase 42 OS=Arabidopsis thaliana OX=3702 GN=CRK42 PE=2 SV=1	T	Signal transduction mechanisms	CRK2	RLK-Pelle_DLSV	cysteine-rich receptor-like protein kinase 2
	gene47293	LOC109754134	3.53136	7.55256	3.18127	8.055	2.85407	7.78792	3.94678	8.14072	0.80414	1.15036	1.09724	0.994571	[T]	Signal transduction mechanisms	Molecular Function: protein serine/threonine kinase activity (GO:0004674);; Molecular Function: ATP binding (GO:0005524);; Cellular Component: plasma membrane (GO:0005886);; Biological Process: protein phosphorylation (GO:0006468);; Cellular Component: integral component of membrane (GO:0016021);;	--	--	--	--	Protein tyrosine kinase;; Protein kinase domain;; Salt stress response/antifungal	Cysteine-rich receptor-like protein kinase 2 OS=Arabidopsis thaliana OX=3702 GN=CRK2 PE=2 SV=1	T	Signal transduction mechanisms	CRK2	RLK-Pelle_DLSV	cysteine-rich receptor-like protein kinase 2 isoform X1
	gene47327	LOC109754217	0.654491	0.712413	0.741869	0.867698	0.49458	0.905673	0.315806	0.839506	0.00126234	0.101127	0.479473	1.10466	[M]	Cell wall/membrane/envelope biogenesis	Molecular Function: protein serine/threonine kinase activity (GO:0004674);; Molecular Function: ATP binding (GO:0005524);; Cellular Component: plasma membrane (GO:0005886);; Biological Process: protein phosphorylation (GO:0006468);; Cellular Component: integral component of membrane (GO:0016021);; Biological Process: recognition of pollen (GO:0048544);;	--	--	--	--	Protein kinase domain;; Protein tyrosine kinase;; D-mannose binding lectin;; S-locus glycoprotein domain;; PAN-like domain	G-type lectin S-receptor-like serine/threonine-protein kinase At2g19130 OS=Arabidopsis thaliana OX=3702 GN=At2g19130 PE=2 SV=1	T	Signal transduction mechanisms	GsSRK	RLK-Pelle_SD-2b	G-type lectin S-receptor-like serine/threonine-protein kinase At2g19130
	gene11992	LOC109771102	3.68906	5.54209	3.14995	4.6958	3.05295	3.63523	1.98803	5.33716	0.411615	0.525677	0.163057	1.28992	[M]	Cell wall/membrane/envelope biogenesis	Molecular Function: protein serine/threonine kinase activity (GO:0004674);; Molecular Function: ATP binding (GO:0005524);; Cellular Component: plasma membrane (GO:0005886);; Biological Process: protein phosphorylation (GO:0006468);; Biological Process: defense response (GO:0006952);; Cellular Component: plasmodesma (GO:0009506);; Cellular Component: integral component of membrane (GO:0016021);; B…	--	--	--	--	Protein tyrosine kinase;; Protein kinase domain;; D-mannose binding lectin;; S-locus glycoprotein domain;; PAN-like domain	Receptor-like serine/threonine-protein kinase SD1-8 OS=Arabidopsis thaliana OX=3702 GN=SD18 PE=1 SV=1	T	Signal transduction mechanisms	GsSRK	RLK-Pelle_DLSV	G-type lectin S-receptor-like serine/threonine-protein kinase At4g27290 isoform X1
	gene1781	LOC109777055	2.54334	6.99768	4.23986	14.4444	3.60502	9.38424	1.46851	10.0764	0.863362	1.36376	1.0229	2.0612	--	--	Molecular Function: protein serine/threonine kinase activity (GO:0004674);; Molecular Function: ATP binding (GO:0005524);; Cellular Component: plasma membrane (GO:0005886);; Biological Process: protein phosphorylation (GO:0006468);; Cellular Component: integral component of membrane (GO:0016021);;	--	--	--	--	Protein kinase domain;; Thaumatin family;; Protein tyrosine kinase	G-type lectin S-receptor-like serine/threonine-protein kinase SD2-5 OS=Arabidopsis thaliana OX=3702 GN=SD25 PE=1 SV=1	T	Signal transduction mechanisms	GsSRK	RLK-Pelle_SD-2b	G-type lectin S-receptor-like serine/threonine-protein kinase SD2-5
	gene7462	LOC109766045	0.887003	1.60221	1.15493	2.71272	0.716467	1.72644	0.130666	2.59299	0.159557	0.65257	0.662944	2.60356	--	--	Molecular Function: protein serine/threonine kinase activity (GO:0004674);; Molecular Function: ATP binding (GO:0005524);; Biological Process: protein phosphorylation (GO:0006468);; Cellular Component: integral component of membrane (GO:0016021);; Molecular Function: polysaccharide binding (GO:0030247);;	--	--	[T]	Signal transduction mechanisms	Protein kinase domain;; Protein tyrosine kinase;; Wall-associated receptor kinase galacturonan-binding	Rust resistance kinase Lr10 OS=Triticum aestivum OX=4565 GN=LRK10 PE=2 SV=1	T	Signal transduction mechanisms	LRK10L	RLK-Pelle_LRK10L-2	leaf rust 10 disease-resistance locus receptor-like protein kinase-like 2.3
	gene55680	LOC109763439	23.2235	36.5961	19.3017	38.3772	17.9996	35.5406	14.0521	40.6825	0.473535	0.79514	0.805299	1.48575	[T]	Signal transduction mechanisms	Molecular Function: phosphorelay sensor kinase activity (GO:0000155);; Biological Process: phosphorelay signal transduction system (GO:0000160);; Molecular Function: protein serine/threonine kinase activity (GO:0004674);; Molecular Function: ATP binding (GO:0005524);; Cellular Component: nucleus (GO:0005634);; Cellular Component: vacuole (GO:0005773);; Biological Process: regulation of transcript…	K20715|0|bdi:100842084|K20715 phototropin [EC:2.7.11.1] | (RefSeq) phototropin-1A	--	--	--	Protein kinase domain;; PAS domain;; Protein tyrosine kinase;; PAS fold;; PAS fold;; PAS fold	Phototropin-1A OS=Oryza sativa subsp. japonica OX=39947 GN=PHOT1A PE=1 SV=2	T	Signal transduction mechanisms	PHOT1A	AGC_RSK-2	phototropin-1A isoform X1
	gene53916	LOC109761483	20.5771	24.9653	19.8174	50.4617	14.5765	37.8195	10.9453	46.2293	0.170999	1.04971	1.13999	1.77558	[K]	Transcription	Molecular Function: protein serine/threonine kinase activity (GO:0004674);; Molecular Function: ATP binding (GO:0005524);; Biological Process: protein phosphorylation (GO:0006468);; Cellular Component: integral component of membrane (GO:0016021);;	--	--	--	--	Protein tyrosine kinase;; Protein kinase domain;; Leucine rich repeat	Probable leucine-rich repeat receptor-like protein kinase At5g49770 OS=Arabidopsis thaliana OX=3702 GN=At5g49770 PE=2 SV=1	T	Signal transduction mechanisms	BRL1	RLK-Pelle_LRR-VIII-1	probable leucine-rich repeat receptor-like protein kinase At5g49770
	gene19573	LOC109779552	1.04689	2.77013	1.39977	3.4284	1.66388	3.24073	0.627603	3.36286	0.812487	1.07279	0.696859	1.28367	[T]	Signal transduction mechanisms	Molecular Function: protein serine/threonine kinase activity (GO:0004674);; Molecular Function: ATP binding (GO:0005524);; Cellular Component: mitochondrion (GO:0005739);; Biological Process: protein phosphorylation (GO:0006468);; Cellular Component: integral component of membrane (GO:0016021);; Molecular Function: carbohydrate binding (GO:0030246);;	--	--	--	--	Legume lectin domain;; Protein tyrosine kinase;; Protein kinase domain	Probable L-type lectin-domain containing receptor kinase S.5 OS=Arabidopsis thaliana OX=3702 GN=LECRKS5 PE=2 SV=1	T	Signal transduction mechanisms	LecRK-S.5	RLK-Pelle_L-LEC	probable L-type lectin-domain containing receptor kinase S.5
	gene33171	LOC109738410	1.54067	4.09171	1.27076	4.58533	0.987963	3.19745	0.50705	1.98992	0.955064	1.62642	1.09668	1.11072	[M]	Cell wall/membrane/envelope biogenesis	Molecular Function: protein serine/threonine kinase activity (GO:0004674);; Molecular Function: ATP binding (GO:0005524);; Biological Process: protein phosphorylation (GO:0006468);; Cellular Component: integral component of membrane (GO:0016021);; Molecular Function: carbohydrate binding (GO:0030246);;	--	--	--	--	Legume lectin domain;; Protein tyrosine kinase;; Protein kinase domain	Probable L-type lectin-domain containing receptor kinase S.5 OS=Arabidopsis thaliana OX=3702 GN=LECRKS5 PE=2 SV=1	T	Signal transduction mechanisms	LecRK-S.5	RLK-Pelle_L-LEC	probable L-type lectin-domain containing receptor kinase S.5
	gene11003	LOC109769980	2.17426	6.66491	3.07618	6.87413	2.42559	6.36949	2.00241	5.71469	1.19358	1.01695	0.989652	1.22256	[T]	Signal transduction mechanisms	Molecular Function: protein serine/threonine kinase activity (GO:0004674);; Molecular Function: protein tyrosine kinase activity (GO:0004713);; Molecular Function: ATP binding (GO:0005524);; Cellular Component: plasma membrane (GO:0005886);; Biological Process: protein autophosphorylation (GO:0046777);;	--	--	[D]	Cell cycle control, cell division, chromosome partitioning	Protein kinase domain;; Protein tyrosine kinase;; Phosphotransferase enzyme family	Probable serine/threonine-protein kinase At1g54610 OS=Arabidopsis thaliana OX=3702 GN=At1g54610 PE=1 SV=1	T	Signal transduction mechanisms	STK	CMGC_CDK-CRK7-CDK9	probable serine/threonine-protein kinase At1g54610
	gene39340	LOC109745305	1.94044	6.23723	2.44197	6.1743	2.63135	6.49196	1.63795	5.24255	1.29941	1.21346	0.857808	0.935444	[T]	Signal transduction mechanisms	Molecular Function: protein serine/threonine kinase activity (GO:0004674);; Molecular Function: protein tyrosine kinase activity (GO:0004713);; Molecular Function: ATP binding (GO:0005524);; Cellular Component: plasma membrane (GO:0005886);; Biological Process: protein autophosphorylation (GO:0046777);;	--	--	[D]	Cell cycle control, cell division, chromosome partitioning	Protein kinase domain;; Protein tyrosine kinase;; Phosphotransferase enzyme family	Probable serine/threonine-protein kinase At1g54610 OS=Arabidopsis thaliana OX=3702 GN=At1g54610 PE=1 SV=1	T	Signal transduction mechanisms	STK	CMGC_CDK-CRK7-CDK9	probable serine/threonine-protein kinase At1g54610
	gene50905	LOC109758159	15.3478	21.8779	15.4469	22.3215	14.7666	20.8934	9.69954	20.6685	0.423024	0.500814	0.406804	1.00533	[M]	Cell wall/membrane/envelope biogenesis	Molecular Function: protein serine/threonine kinase activity (GO:0004674);; Molecular Function: ATP binding (GO:0005524);; Biological Process: protein phosphorylation (GO:0006468);;	--	--	[T]	Signal transduction mechanisms	Protein tyrosine kinase;; Protein kinase domain	Probable serine/threonine-protein kinase PBL16 OS=Arabidopsis thaliana OX=3702 GN=PBL16 PE=1 SV=1	T	Signal transduction mechanisms	PBL16	RLK-Pelle_RLCK-VIIa-2	probable serine/threonine-protein kinase PBL16
	gene6500	LOC109764982	1.32488	2.56045	1.30386	3.80877	1.60018	2.82294	1.45035	3.37649	0.558281	1.00027	0.510297	1.01039	[T]	Signal transduction mechanisms	Molecular Function: protein serine/threonine kinase activity (GO:0004674);; Molecular Function: calcium ion binding (GO:0005509);; Molecular Function: ATP binding (GO:0005524);; Cellular Component: plasma membrane (GO:0005886);; Biological Process: protein phosphorylation (GO:0006468);; Biological Process: cell surface receptor signaling pathway (GO:0007166);; Cellular Component: integral compone…	--	--	--	--	Protein tyrosine kinase;; Protein kinase domain;; Wall-associated receptor kinase galacturonan-binding;; Calcium-binding EGF domain;; EGF-like domain	Wall-associated receptor kinase 4 OS=Arabidopsis thaliana OX=3702 GN=WAK4 PE=2 SV=1	T	Signal transduction mechanisms	WAK4	RLK-Pelle_WAK	wall-associated receptor kinase 4-like
DNA replication, recombination and repair	gene23693	LOC109784160	1.73568	0.545636	1.47256	0.665454	1.72254	0.489329	3.39466	1.10026	-0.829701	-0.608622	-1.1422	-1.28428	[L]	Replication, recombination and repair	Biological Process: base-excision repair (GO:0006284);; Molecular Function: DNA N-glycosylase activity (GO:0019104);;	K03575|0|bdi:100830675|K03575 A/G-specific adenine glycosylase [EC:3.2.2.-] | (RefSeq) A/G-specific adenine DNA glycosylase	Base excision repair (ko03410)	[L]	Replication, recombination and repair	HhH-GPD superfamily base excision DNA repair protein;; NUDIX domain	Adenine DNA glycosylase OS=Arabidopsis thaliana OX=3702 GN=MYH PE=3 SV=1	L	Replication, recombination and repair	MYH	--	adenine DNA glycosylase
	gene4543	LOC109751240	1.84047	0.504857	1.45229	0.234367	0.995387	0.302791	2.6745	1.67165	-0.84118	-1.29009	-0.966207	-0.476297	[L]	Replication, recombination and repair	Cellular Component: nuclear chromosome (GO:0000228);; Molecular Function: four-way junction DNA binding (GO:0000400);; Molecular Function: Y-form DNA binding (GO:0000403);; Molecular Function: heteroduplex DNA loop binding (GO:0000404);; Molecular Function: double-strand/single-strand DNA junction binding (GO:0000406);; Biological Process: meiotic mismatch repair (GO:0000710);; Molecular Function…	K08735|0|bdi:100842311|K08735 DNA mismatch repair protein MSH2 | (RefSeq) DNA mismatch repair protein MSH2	Mismatch repair (ko03430)	[L]	Replication, recombination and repair	MutS domain V;; MutS domain III;; MutS domain II;; MutS family domain IV;; MutS domain I	DNA mismatch repair protein MSH2 OS=Zea mays OX=4577 GN=MUS1 PE=3 SV=1	L	Replication, recombination and repair	MSH2	--	DNA mismatch repair protein MSH2
	gene26073	LOC109786772	1.60682	0.320041	1.39445	0.313501	0.502409	0.132776	2.19958	1.41271	-0.723795	-1.21941	-0.478265	-0.50385	[L]	Replication, recombination and repair	Cellular Component: nuclear chromosome (GO:0000228);; Molecular Function: four-way junction DNA binding (GO:0000400);; Biological Process: meiotic mismatch repair (GO:0000710);; Molecular Function: damaged DNA binding (GO:0003684);; Molecular Function: ATP binding (GO:0005524);; Biological Process: reciprocal meiotic recombination (GO:0007131);; Biological Process: response to UV (GO:0009411);; M…	K08737|0|bdi:100837570|K08737 DNA mismatch repair protein MSH6 | (RefSeq) DNA mismatch repair protein MSH7	Mismatch repair (ko03430)	[L]	Replication, recombination and repair	MutS domain V;; MutS domain I;; MutS domain III;; MutS domain II	DNA mismatch repair protein MSH7 OS=Arabidopsis thaliana OX=3702 GN=MSH7 PE=1 SV=1	L	Replication, recombination and repair	MSH7	--	DNA mismatch repair protein MSH7
	gene34166	LOC109739521	1.83152	1.02753	1.92566	0.544117	1.40989	1.0385	2.76046	1.65194	-0.35419	-1.19399	-0.350109	-0.541149	[L]	Replication, recombination and repair	Molecular Function: DNA binding (GO:0003677);; Molecular Function: DNA-directed DNA polymerase activity (GO:0003887);; Cellular Component: nucleus (GO:0005634);; Biological Process: nucleotide-excision repair (GO:0006289);; Biological Process: double-strand break repair via nonhomologous end joining (GO:0006303);; Molecular Function: zinc ion binding (GO:0008270);; Biological Process: DNA biosynt…	K03512|0|bdi:100827137|K03512 DNA polymerase lambda [EC:2.7.7.7 4.2.99.-] | (RefSeq) DNA polymerase beta	Base excision repair (ko03410);; Non-homologous end-joining (ko03450)	[L]	Replication, recombination and repair	DNA polymerase beta palm;; Fingers domain of DNA polymerase lambda;; DNA polymerase beta thumb;; Helix-hairpin-helix domain;; Nucleotidyltransferase domain	DNA polymerase lambda OS=Oryza sativa subsp. japonica OX=39947 GN=POLL PE=1 SV=1	L	Replication, recombination and repair	POLL	--	DNA polymerase lambda
	gene44963	LOC109751536	0.854481	0.877072	1.14991	0.265846	0.805376	0.493917	1.25434	1.16093	0.0615721	-1.09911	-0.221612	-0.0912907	[L]	Replication, recombination and repair	Molecular Function: catalytic activity (GO:0003824);; Biological Process: base-excision repair (GO:0006284);;	K10773|5.12213e-172|bdi:100825895|K10773 endonuclease III [EC:4.2.99.18] | (RefSeq) putative DNA glycosylase At3g47830	Base excision repair (ko03410)	--	--	HhH-GPD superfamily base excision DNA repair protein	Putative DNA glycosylase At3g47830 OS=Arabidopsis thaliana OX=3702 GN=At3g47830 PE=3 SV=1	L	Replication, recombination and repair	HhH-GPD	--	putative DNA glycosylase At3g47830
	gene2705	LOC109787271	0.946038	0.227626	1.07419	0.130779	0.580736	0.19	2.91212	1.02891	-0.454661	-0.488954	-1.61	-1.1333	[L]	Replication, recombination and repair	Molecular Function: recombinase activity (GO:0000150);; Molecular Function: four-way junction DNA binding (GO:0000400);; Biological Process: DNA recombinase assembly (GO:0000730);; Cellular Component: condensed nuclear chromosome (GO:0000794);; Molecular Function: double-stranded DNA binding (GO:0003690);; Molecular Function: single-stranded DNA binding (GO:0003697);; Molecular Function: endodeox…	K10870|1.16985e-168|bdi:100846302|K10870 RAD51-like protein 2 | (RefSeq) DNA repair protein RAD51 homolog 3	Homologous recombination (ko03440)	[DL]	Cell cycle control, cell division, chromosome partitioning;; Replication, recombination and repair	Rad51	DNA repair protein RAD51 homolog 3 OS=Arabidopsis thaliana OX=3702 GN=RAD51C PE=1 SV=2	L	Replication, recombination and repair	RAD51C	--	DNA repair protein RAD51 homolog 3 isoform X1
	gene20902	LOC109781056	2.91381	0.57702	2.55785	1.29593	2.04439	1.86998	4.4737	3.57344	-1.1208	-0.607856	-0.0730743	-0.269039	[L]	Replication, recombination and repair	Molecular Function: recombinase activity (GO:0000150);; Molecular Function: four-way junction DNA binding (GO:0000400);; Biological Process: DNA recombinase assembly (GO:0000730);; Molecular Function: double-stranded DNA binding (GO:0003690);; Molecular Function: single-stranded DNA binding (GO:0003697);; Molecular Function: endodeoxyribonuclease activity (GO:0004520);; Molecular Function: ATP bi…	K03553|0|bdi:100846188|K03553 recombination protein RecA | (RefSeq) DNA repair protein recA homolog 3, mitochondrial	Homologous recombination (ko03440)	[L]	Replication, recombination and repair	recA bacterial DNA recombination protein;; Rad51;; KaiC	DNA repair protein recA homolog 3, mitochondrial OS=Arabidopsis thaliana OX=3702 GN=At2g19490 PE=2 SV=2	L	Replication, recombination and repair	RECA	--	DNA repair protein recA homolog 3, mitochondrial
	gene30465	LOC109735401	21.0067	3.35036	15.6309	1.4604	10.3234	2.0769	34.6819	16.9895	-0.80452	-1.12696	-0.957689	-0.83608	[S]	Function unknown	Cellular Component: nucleosome (GO:0000786);; Molecular Function: ATP-dependent DNA helicase activity (GO:0004003);; Molecular Function: ATP binding (GO:0005524);; Biological Process: maintenance of chromatin silencing (GO:0006344);; Biological Process: methylation-dependent chromatin silencing (GO:0006346);; Biological Process: regulation of gene expression by genetic imprinting (GO:0006349);; B…	K19001|0|bdi:100839770|K19001 ATP-dependent DNA helicase | (RefSeq) ATP-dependent DNA helicase DDM1	--	[K]	Transcription	SNF2 family N-terminal domain;; Helicase conserved C-terminal domain;; Class II histone deacetylase complex subunits 2 and 3;; Type III restriction enzyme, res subunit	ATP-dependent DNA helicase DDM1 OS=Arabidopsis thaliana OX=3702 GN=DDM1 PE=1 SV=1	L	Replication, recombination and repair	DDM1	--	ATP-dependent DNA helicase DDM1-like
	gene13383	LOC109772635	0.92849	0.394744	1.19752	0.702414	1.40041	0.603823	1.96307	1.18103	-0.758142	-1.39374	-0.498561	-0.50029	[L]	Replication, recombination and repair	Molecular Function: DNA binding (GO:0003677);; Molecular Function: ATP-dependent DNA helicase activity (GO:0004003);; Molecular Function: ATP binding (GO:0005524);; Cellular Component: plastid (GO:0009536);; Biological Process: DNA duplex unwinding (GO:0032508);;	--	--	[L]	Replication, recombination and repair	UvrD/REP helicase N-terminal domain;; UvrD-like helicase C-terminal domain;; AAA domain;; UvrD-like helicase C-terminal domain;; AAA domain;; AAA domain;; Viral (Superfamily 1) RNA helicase	ATP-dependent DNA helicase SRS2-like protein At4g25120 OS=Arabidopsis thaliana OX=3702 GN=SRS2 PE=1 SV=1	L	Replication, recombination and repair	SRS2	--	ATP-dependent DNA helicase SRS2-like protein At4g25120
	gene48053	LOC109754979	15.6275	3.16102	13.6738	1.13347	6.34411	1.39332	21.0601	11.9293	-0.669704	-1.1051	-0.783856	-0.687714	[L]	Replication, recombination and repair	Molecular Function: DNA binding (GO:0003677);; Molecular Function: chromatin binding (GO:0003682);; Molecular Function: DNA (cytosine-5-)-methyltransferase activity (GO:0003886);; Cellular Component: nucleus (GO:0005634);; Biological Process: maintenance of DNA methylation (GO:0010216);; Biological Process: DNA methylation on cytosine within a CG sequence (GO:0010424);; Biological Process: C-5 me…	K00558|0|bdi:100829061|K00558 DNA (cytosine-5)-methyltransferase 1 [EC:2.1.1.37] | (RefSeq) DNA (cytosine-5)-methyltransferase 1B	Cysteine and methionine metabolism (ko00270)	--	--	Cytosine specific DNA methyltransferase replication foci domain;; C-5 cytosine-specific DNA methylase;; BAH domain	DNA (cytosine-5)-methyltransferase 1B OS=Oryza sativa subsp. japonica OX=39947 GN=MET1B PE=2 SV=1	L	Replication, recombination and repair	MET1B	--	DNA (cytosine-5)-methyltransferase 1B
	gene10491	LOC109769425	17.4604	9.78496	12.5039	4.12479	12.5703	6.88895	20.7792	11.7825	-0.599554	-1.11084	-0.673912	-0.728412	[L]	Replication, recombination and repair	Molecular Function: DNA binding (GO:0003677);; Molecular Function: DNA topoisomerase type II (ATP-hydrolyzing) activity (GO:0003918);; Molecular Function: ATP binding (GO:0005524);; Cellular Component: chromosome (GO:0005694);; Cellular Component: mitochondrion (GO:0005739);; Biological Process: DNA topological change (GO:0006265);; Biological Process: DNA unwinding involved in DNA replication (G…	K02470|0|bdi:100826125|K02470 DNA gyrase subunit B [EC:5.99.1.3] | (RefSeq) DNA gyrase subunit B, chloroplastic/mitochondrial	--	[B]	Chromatin structure and dynamics	DNA gyrase B;; DNA gyrase B subunit, carboxyl terminus;; Histidine kinase-, DNA gyrase B-, and HSP90-like ATPase;; Toprim domain	DNA gyrase subunit B, chloroplastic/mitochondrial OS=Oryza sativa subsp. japonica OX=39947 GN=GYRB PE=2 SV=1	L	Replication, recombination and repair	GYRB	--	DNA gyrase subunit B, chloroplastic/mitochondrial
	gene17603	LOC109777357	2.83275	0.655659	2.58105	0.083749	1.13495	0.214864	4.64877	1.89971	-0.612974	-1.43861	-0.699584	-1.013	--	--	Molecular Function: transcription factor activity, sequence-specific DNA binding (GO:0003700);; Molecular Function: DNA-directed DNA polymerase activity (GO:0003887);; Cellular Component: mitochondrion (GO:0005739);; Biological Process: DNA-dependent DNA replication (GO:0006261);; Biological Process: regulation of transcription, DNA-templated (GO:0006355);; Cellular Component: epsilon DNA polymer…	K02325|0|bdi:100828214|K02325 DNA polymerase epsilon subunit 2 [EC:2.7.7.7] | (RefSeq) DNA polymerase epsilon subunit 2	Purine metabolism (ko00230);; Pyrimidine metabolism (ko00240);; DNA replication (ko03030);; Base excision repair (ko03410);; Nucleotide excision repair (ko03420)	[L]	Replication, recombination and repair	DNA polymerase alpha/epsilon subunit B;; DNA polymerases epsilon N terminal	DNA polymerase epsilon subunit B OS=Arabidopsis thaliana OX=3702 GN=DPB2 PE=1 SV=1	L	Replication, recombination and repair	POLE2	--	DNA polymerase epsilon subunit B
	gene23491	LOC109783935	4.58357	0.963495	3.75196	0.405624	3.02925	0.766725	9.86525	4.79781	-0.685584	-1.28067	-0.959654	-0.80178	[L]	Replication, recombination and repair	Molecular Function: DNA primase activity (GO:0003896);; Biological Process: DNA replication, synthesis of RNA primer (GO:0006269);; Cellular Component: integral component of membrane (GO:0016021);; Cellular Component: primosome complex (GO:1990077);;	K02684|0|bdi:100835644|K02684 DNA primase small subunit [EC:2.7.7.-] | (RefSeq) DNA primase small subunit-like	Purine metabolism (ko00230);; Pyrimidine metabolism (ko00240);; DNA replication (ko03030)	[L]	Replication, recombination and repair	DNA primase small subunit	--	L	Replication, recombination and repair	PRIM1	--	DNA primase small subunit
	gene33790	LOC109739099	2.48733	1.27642	2.90424	1.38205	2.13765	1.39377	4.52935	1.84572	-0.505592	-0.672958	-0.417	-1.09728	[L]	Replication, recombination and repair	Molecular Function: magnesium ion binding (GO:0000287);; Biological Process: DNA catabolic process, endonucleolytic (GO:0000737);; Molecular Function: DNA binding (GO:0003677);; Molecular Function: DNA topoisomerase type II (ATP-hydrolyzing) activity (GO:0003918);; Molecular Function: ATP binding (GO:0005524);; Cellular Component: nucleus (GO:0005634);; Cellular Component: chromosome (GO:0005694)…	K10878|0|bdi:100839132|K10878 meiotic recombination protein SPO11 | (RefSeq) DNA topoisomerase 6 subunit A3	--	[L]	Replication, recombination and repair	Type IIB DNA topoisomerase	Topoisomerase 6 subunit A3 OS=Oryza sativa subsp. japonica OX=39947 GN=SPO11-3 PE=2 SV=2	L	Replication, recombination and repair	SPO11-3	--	DNA topoisomerase 6 subunit A3
	gene8596	LOC109767306	10.509	6.1633	9.03466	2.52736	9.82593	4.54361	15.9976	8.89658	-0.492219	-1.27203	-0.718222	-0.728941	[L]	Replication, recombination and repair	Molecular Function: DNA binding (GO:0003677);; Molecular Function: DNA topoisomerase type II (ATP-hydrolyzing) activity (GO:0003918);; Molecular Function: ATP binding (GO:0005524);; Cellular Component: chromosome (GO:0005694);; Cellular Component: mitochondrion (GO:0005739);; Biological Process: DNA topological change (GO:0006265);; Biological Process: DNA unwinding involved in DNA replication (G…	K02469|0|bdi:100842594|K02469 DNA gyrase subunit A [EC:5.99.1.3] | (RefSeq) probable DNA gyrase subunit A, chloroplastic/mitochondrial	--	[B]	Chromatin structure and dynamics	DNA gyrase/topoisomerase IV, subunit A;; DNA gyrase C-terminal domain, beta-propeller	Probable DNA gyrase subunit A, chloroplastic/mitochondrial OS=Oryza sativa subsp. japonica OX=39947 GN=GYRA PE=2 SV=2	L	Replication, recombination and repair	GRYA	--	probable DNA gyrase subunit A, chloroplastic/mitochondrial
	gene28121	LOC109732787	6.72264	1.90823	5.66615	0.631781	3.70344	0.533755	10.4723	6.04598	-0.748768	-1.36786	-0.980902	-0.683975	--	--	Molecular Function: DNA binding (GO:0003677);; Molecular Function: DNA primase activity (GO:0003896);; Biological Process: DNA replication, synthesis of RNA primer (GO:0006269);; Molecular Function: metal ion binding (GO:0046872);; Molecular Function: 4 iron, 4 sulfur cluster binding (GO:0051539);; Cellular Component: primosome complex (GO:1990077);;	K02685|0|bdi:100832512|K02685 DNA primase large subunit [EC:2.7.7.-] | (RefSeq) probable DNA primase large subunit	Purine metabolism (ko00230);; Pyrimidine metabolism (ko00240);; DNA replication (ko03030)	[L]	Replication, recombination and repair	Eukaryotic and archaeal DNA primase, large subunit	Probable DNA primase large subunit OS=Arabidopsis thaliana OX=3702 GN=At1g67320 PE=2 SV=2	L	Replication, recombination and repair	PRIM2	--	probable DNA primase large subunit
	gene5384	LOC109760703	3.00802	1.0866	2.36108	0.590889	1.56875	1.15065	5.51717	4.33564	-0.606153	-1.07186	-0.286606	-0.327132	[S]	Function unknown	Molecular Function: ATP binding (GO:0005524);; Biological Process: positive regulation of mitotic recombination (GO:0045951);;	K20093|0|bdi:100839962|K20093 DNA excision repair protein ERCC-6-like [EC:3.6.4.12] | (RefSeq) protein CHROMATIN REMODELING 24-like	--	[KL]	Transcription;; Replication, recombination and repair	SNF2 family N-terminal domain;; Helicase conserved C-terminal domain;; Type III restriction enzyme, res subunit	Protein CHROMATIN REMODELING 24 OS=Arabidopsis thaliana OX=3702 GN=CHR24 PE=2 SV=1	L	Replication, recombination and repair	CHR24	--	protein CHROMATIN REMODELING 24-like
	gene29447	LOC109734262	3.53609	1.80925	2.78751	1.47322	2.14272	2.11484	6.52911	3.04124	-0.571059	-0.536499	-0.0427273	-1.01105	--	--	Molecular Function: nucleic acid binding (GO:0003676);; Cellular Component: cytoplasm (GO:0005737);; Molecular Function: protein-lysine N-methyltransferase activity (GO:0016279);; Biological Process: peptidyl-lysine methylation (GO:0018022);;	--	--	[S]	Function unknown	Probable N6-adenine methyltransferase	--	L	Replication, recombination and repair	N6AMT2	--	protein-lysine N-methyltransferase n6amt2
	gene51046	LOC109758303	1.50441	0.233776	1.52953	0.0897955	1.1141	0.251563	3.46484	1.99043	-0.563832	-1.49213	-0.639451	-0.615424	--	--	Biological Process: double-strand break repair via break-induced replication (GO:0000727);; Molecular Function: chromatin binding (GO:0003682);; Molecular Function: DNA replication origin binding (GO:0003688);; Molecular Function: single-stranded DNA binding (GO:0003697);; Cellular Component: nuclear pre-replicative complex (GO:0005656);; Biological Process: pre-replicative complex assembly invol…	K06628|0|bdi:100821976|K06628 cell division control protein 45 | (RefSeq) cell division control protein 45 homolog	--	[L]	Replication, recombination and repair	CDC45-like protein	--	D	Cell cycle control, cell division, chromosome partitioning	CDC45	--	cell division control protein 45 homolog
	gene17544	LOC109777290	2.93981	0.592082	3.43646	0.157068	1.5004	0.375777	5.925	2.18023	-0.827894	-1.29152	-0.48287	-1.19774	[L]	Replication, recombination and repair	Molecular Function: ATP binding (GO:0005524);; Cellular Component: nucleus (GO:0005634);; Biological Process: DNA replication initiation (GO:0006270);; Biological Process: cell cycle (GO:0007049);; Cellular Component: plastid (GO:0009536);; Biological Process: cell division (GO:0051301);;	K02213|0|bdi:100834179|K02213 cell division control protein 6 | (RefSeq) cell division control protein 6 homolog	--	[LD]	Replication, recombination and repair;; Cell cycle control, cell division, chromosome partitioning	AAA domain;; CDC6, C terminal winged helix domain;; ATPase family associated with various cellular activities (AAA)	Cell division control protein 6 homolog OS=Oryza sativa subsp. japonica OX=39947 GN=CDC6 PE=2 SV=1	L	Replication, recombination and repair	CDC6	--	cell division control protein 6 homolog
	gene15631	LOC109775161	5.817	1.09607	5.02918	0.327128	3.38373	0.778455	12.6023	4.16588	-0.474867	-0.877783	-0.580722	-1.05179	--	--	Molecular Function: DNA binding (GO:0003677);; Molecular Function: DNA-directed DNA polymerase activity (GO:0003887);; Cellular Component: alpha DNA polymerase:primase complex (GO:0005658);; Cellular Component: mitochondrion (GO:0005739);; Biological Process: DNA replication initiation (GO:0006270);; Molecular Function: protein heterodimerization activity (GO:0046982);; Biological Process: DNA bi…	K02321|0|bdi:100844321|K02321 DNA polymerase alpha subunit B | (RefSeq) DNA polymerase alpha subunit B	Purine metabolism (ko00230);; Pyrimidine metabolism (ko00240);; DNA replication (ko03030)	[L]	Replication, recombination and repair	DNA polymerase alpha/epsilon subunit B;; DNA polymerase alpha subunit B N-terminal	--	L	Replication, recombination and repair	POLA2	--	DNA polymerase alpha subunit B
	gene45516	LOC109752161	30.7441	5.61925	21.9453	2.12984	12.588	1.65094	43.7252	23.194	-0.784933	-1.26005	-1.11614	-0.76707	[L]	Replication, recombination and repair	Cellular Component: THO complex (GO:0000347);; Molecular Function: DNA binding (GO:0003677);; Molecular Function: DNA helicase activity (GO:0003678);; Molecular Function: ATP binding (GO:0005524);; Cellular Component: cytosol (GO:0005829);; Biological Process: DNA unwinding involved in DNA replication (GO:0006268);; Biological Process: DNA replication initiation (GO:0006270);; Biological Process:…	K02540|0|bdi:100824624|K02540 DNA replication licensing factor MCM2 [EC:3.6.4.12] | (RefSeq) DNA replication licensing factor MCM2	DNA replication (ko03030)	[L]	Replication, recombination and repair	MCM2/3/5 family;; MCM OB domain;; Mini-chromosome maintenance protein 2;; MCM N-terminal domain;; Magnesium chelatase, subunit ChlI;; AAA domain (dynein-related subfamily)	DNA replication licensing factor MCM2 OS=Oryza sativa subsp. indica OX=39946 GN=OsI_36121 PE=3 SV=1	L	Replication, recombination and repair	MCM2	--	DNA replication licensing factor MCM2
	gene25993	LOC109786684	29.9469	5.26371	23.0115	2.10187	12.781	2.71872	42.4097	23.814	-0.763972	-1.32571	-0.860452	-0.70736	[L]	Replication, recombination and repair	Cellular Component: THO complex (GO:0000347);; Molecular Function: DNA binding (GO:0003677);; Molecular Function: DNA helicase activity (GO:0003678);; Molecular Function: ATP binding (GO:0005524);; Biological Process: DNA replication initiation (GO:0006270);; Biological Process: cell cycle (GO:0007049);; Biological Process: DNA duplex unwinding (GO:0032508);; Cellular Component: MCM complex (GO:0…	K02541|0|bdi:100823461|K02541 DNA replication licensing factor MCM3 [EC:3.6.4.12] | (RefSeq) DNA replication licensing factor MCM3 homolog 2	DNA replication (ko03030)	[L]	Replication, recombination and repair	MCM2/3/5 family;; MCM OB domain;; MCM N-terminal domain;; Magnesium chelatase, subunit ChlI	DNA replication licensing factor MCM3 homolog 1 OS=Zea mays OX=4577 GN=ROA1 PE=2 SV=2	L	Replication, recombination and repair	MCM3	--	DNA replication licensing factor MCM3
	gene34603	LOC109740006	22.5148	3.66792	17.9775	1.78539	8.90722	1.8549	37.6812	17.7286	-0.915255	-1.32292	-0.910073	-0.881435	[L]	Replication, recombination and repair	Cellular Component: THO complex (GO:0000347);; Molecular Function: DNA binding (GO:0003677);; Molecular Function: DNA helicase activity (GO:0003678);; Molecular Function: ATP binding (GO:0005524);; Cellular Component: cytosol (GO:0005829);; Biological Process: DNA replication initiation (GO:0006270);; Biological Process: cell cycle (GO:0007049);; Cellular Component: plastid (GO:0009536);; Biologi…	K02212|0|bdi:100821405|K02212 DNA replication licensing factor MCM4 [EC:3.6.4.12] | (RefSeq) DNA replication licensing factor MCM4	DNA replication (ko03030)	[L]	Replication, recombination and repair	MCM2/3/5 family;; MCM OB domain;; MCM N-terminal domain;; Magnesium chelatase, subunit ChlI;; AAA domain (dynein-related subfamily)	DNA replication licensing factor MCM4 OS=Oryza sativa subsp. japonica OX=39947 GN=MCM4 PE=3 SV=2	L	Replication, recombination and repair	MCM4	--	DNA replication licensing factor MCM4
	gene19521	LOC109779496	19.2665	2.91764	14.3063	1.15523	9.55892	2.11971	35.3424	18.0676	-0.806242	-1.37641	-0.839194	-0.788947	[L]	Replication, recombination and repair	Cellular Component: THO complex (GO:0000347);; Molecular Function: DNA helicase activity (GO:0003678);; Molecular Function: chromatin binding (GO:0003682);; Molecular Function: DNA replication origin binding (GO:0003688);; Molecular Function: ATP binding (GO:0005524);; Cellular Component: cytoplasm (GO:0005737);; Biological Process: DNA replication initiation (GO:0006270);; Biological Process: ce…	K02209|0|bdi:100831346|K02209 DNA replication licensing factor MCM5 [EC:3.6.4.12] | (RefSeq) DNA replication licensing factor MCM5	DNA replication (ko03030)	[L]	Replication, recombination and repair	MCM2/3/5 family;; MCM OB domain;; MCM N-terminal domain;; ATPase family associated with various cellular activities (AAA);; Magnesium chelatase, subunit ChlI	DNA replication licensing factor MCM5 OS=Oryza sativa subsp. japonica OX=39947 GN=MCM5 PE=2 SV=1	L	Replication, recombination and repair	MCM5	--	DNA replication licensing factor MCM5
	gene39929	LOC109745962	23.1084	4.29974	18.9771	1.61432	11.9232	1.87851	35.8718	19.6132	-0.836571	-1.2855	-1.1175	-0.73645	[L]	Replication, recombination and repair	Molecular Function: DNA binding (GO:0003677);; Molecular Function: DNA helicase activity (GO:0003678);; Molecular Function: ATP binding (GO:0005524);; Cellular Component: nucleus (GO:0005634);; Biological Process: DNA replication initiation (GO:0006270);; Biological Process: cell cycle (GO:0007049);; Biological Process: DNA duplex unwinding (GO:0032508);; Cellular Component: MCM complex (GO:00425…	K02542|0|bdi:100835714|K02542 DNA replication licensing factor MCM6 [EC:3.6.4.12] | (RefSeq) DNA replication licensing factor MCM6	DNA replication (ko03030)	[L]	Replication, recombination and repair	MCM2/3/5 family;; MCM OB domain;; MCM N-terminal domain;; Magnesium chelatase, subunit ChlI	DNA replication licensing factor MCM6 OS=Oryza sativa subsp. japonica OX=39947 GN=Os05g0235800 PE=3 SV=1	L	Replication, recombination and repair	MCM6	--	DNA replication licensing factor MCM6
	gene11597	LOC109770664	19.7746	3.69597	15.6237	1.49945	10.886	1.65415	32.0164	18.6995	-0.795136	-0.437191	-1.05735	-0.667512	[L]	Replication, recombination and repair	Cellular Component: THO complex (GO:0000347);; Molecular Function: DNA binding (GO:0003677);; Molecular Function: DNA helicase activity (GO:0003678);; Molecular Function: ATP binding (GO:0005524);; Cellular Component: cytoplasm (GO:0005737);; Biological Process: DNA replication initiation (GO:0006270);; Biological Process: cell cycle (GO:0007049);; Biological Process: DNA duplex unwinding (GO:003…	K02210|0|bdi:100834667|K02210 DNA replication licensing factor MCM7 [EC:3.6.4.12] | (RefSeq) DNA replication licensing factor MCM7	DNA replication (ko03030)	[L]	Replication, recombination and repair	MCM2/3/5 family;; MCM OB domain;; MCM N-terminal domain;; Magnesium chelatase, subunit ChlI;; AAA domain (dynein-related subfamily)	DNA replication licensing factor MCM7 OS=Oryza sativa subsp. indica OX=39946 GN=MCM7 PE=3 SV=1	L	Replication, recombination and repair	MCM7	--	DNA replication licensing factor MCM7
	gene19710	LOC109779720	3.38238	1.97656	2.81168	1.0043	1.90848	0.98812	6.58171	1.9735	-0.443963	-0.919162	-0.421559	-1.09636	--	--	Molecular Function: DNA replication origin binding (GO:0003688);; Molecular Function: ATP binding (GO:0005524);; Cellular Component: nuclear origin of replication recognition complex (GO:0005664);; Biological Process: DNA replication initiation (GO:0006270);; Cellular Component: plastid (GO:0009536);; Biological Process: response to sucrose (GO:0009744);;	K02606|0|bdi:100842039|K02606 origin recognition complex subunit 4 | (RefSeq) origin of replication complex subunit 4	--	[L]	Replication, recombination and repair	Origin recognition complex (ORC) subunit 4 C-terminus;; AAA ATPase domain;; ATPase family associated with various cellular activities (AAA)	Origin of replication complex subunit 4 OS=Oryza sativa subsp. japonica OX=39947 GN=ORC4 PE=2 SV=1	L	Replication, recombination and repair	ORC4	--	origin of replication complex subunit 4
	gene29289	LOC109734099	0.909273	0.252084	0.976476	0.068586	0.341106	0.0809418	1.54292	1.06687	-0.394297	-1.82572	-2.08	-0.754941	[L]	Replication, recombination and repair	Molecular Function: helicase activity (GO:0004386);; Cellular Component: integral component of membrane (GO:0016021);; Molecular Function: 5'-flap endonuclease activity (GO:0017108);; Biological Process: DNA replication, Okazaki fragment processing (GO:0033567);; Molecular Function: single-stranded DNA-dependent ATPase activity (GO:0043142);;	K10742|0|bdi:100823226|K10742 DNA replication ATP-dependent helicase Dna2 [EC:3.6.4.12] | (RefSeq) DNA replication ATP-dependent helicase/nuclease DNA2	DNA replication (ko03030)	[L]	Replication, recombination and repair	DNA replication factor Dna2;; AAA domain;; AAA domain;; AAA domain;; AAA domain;; PD-(D/E)XK nuclease superfamily	Probable RNA helicase SDE3 OS=Arabidopsis thaliana OX=3702 GN=SDE3 PE=1 SV=1	L	Replication, recombination and repair	DNA2	--	DNA replication ATP-dependent helicase/nuclease DNA2
	gene8858	LOC109767599	43.1715	8.50525	35.8154	4.13614	18.135	5.30294	80.9009	28.3771	-0.868479	-1.31256	-0.898631	-1.26575	[L]	Replication, recombination and repair	Molecular Function: chromatin binding (GO:0003682);; Molecular Function: damaged DNA binding (GO:0003684);; Cellular Component: nucleus (GO:0005634);; Biological Process: leading strand elongation (GO:0006272);; Biological Process: mismatch repair (GO:0006298);; Biological Process: translesion synthesis (GO:0019985);; Molecular Function: DNA polymerase processivity factor activity (GO:0030337);; …	K04802|0|bdi:100843467|K04802 proliferating cell nuclear antigen | (RefSeq) proliferating cell nuclear antigen	DNA replication (ko03030);; Base excision repair (ko03410);; Nucleotide excision repair (ko03420);; Mismatch repair (ko03430)	[L]	Replication, recombination and repair	Proliferating cell nuclear antigen, C-terminal domain;; Proliferating cell nuclear antigen, N-terminal domain;; Rad9	Proliferating cell nuclear antigen OS=Oryza sativa subsp. japonica OX=39947 GN=Os02g0805200 PE=1 SV=2	L	Replication, recombination and repair	PCNA	--	proliferating cell nuclear antigen
	gene4500	LOC109750721	14.5877	2.75797	9.62584	0.973158	4.04871	1.33932	18.1923	7.1201	-0.739849	-0.806037	-0.428286	-1.14504	[L]	Replication, recombination and repair	Molecular Function: chromatin binding (GO:0003682);; Molecular Function: damaged DNA binding (GO:0003684);; Cellular Component: nucleus (GO:0005634);; Biological Process: leading strand elongation (GO:0006272);; Biological Process: mismatch repair (GO:0006298);; Biological Process: translesion synthesis (GO:0019985);; Molecular Function: DNA polymerase processivity factor activity (GO:0030337);; …	K04802|0|bdi:100843467|K04802 proliferating cell nuclear antigen | (RefSeq) proliferating cell nuclear antigen	DNA replication (ko03030);; Base excision repair (ko03410);; Nucleotide excision repair (ko03420);; Mismatch repair (ko03430)	[L]	Replication, recombination and repair	Proliferating cell nuclear antigen, C-terminal domain;; Proliferating cell nuclear antigen, N-terminal domain;; Rad9	Proliferating cell nuclear antigen OS=Oryza sativa subsp. japonica OX=39947 GN=Os02g0805200 PE=1 SV=2	L	Replication, recombination and repair	PCNA	--	proliferating cell nuclear antigen-like
	gene12049	LOC109771176	5.45284	1.1276	4.29917	1.04802	2.76512	1.09139	7.95604	3.20134	-0.929752	-1.09966	-0.662265	-1.09528	[L]	Replication, recombination and repair	Molecular Function: RNA binding (GO:0003723);; Molecular Function: RNA-DNA hybrid ribonuclease activity (GO:0004523);; Biological Process: mismatch repair (GO:0006298);; Cellular Component: ribonuclease H2 complex (GO:0032299);; Biological Process: DNA replication, removal of RNA primer (GO:0043137);; Biological Process: RNA phosphodiester bond hydrolysis, endonucleolytic (GO:0090502);;	K10743|0|bdi:100841783|K10743 ribonuclease H2 subunit A [EC:3.1.26.4] | (RefSeq) ribonuclease H2 subunit A	DNA replication (ko03030)	[L]	Replication, recombination and repair	Ribonuclease HII	Ribonuclease H2 subunit A OS=Arabidopsis thaliana OX=3702 GN=At2g25100 PE=2 SV=2	L	Replication, recombination and repair	RNASEH2A	--	ribonuclease H2 subunit A
	gene8449	LOC109767139	16.0118	2.93663	11.9062	1.01678	6.93408	2.35794	28.8022	13.5357	-0.770088	-1.44577	-0.526585	-0.935378	--	--	Molecular Function: DNA binding (GO:0003677);; Molecular Function: protein binding (GO:0005515);; Cellular Component: nucleus (GO:0005634);; Biological Process: DNA replication (GO:0006260);; Biological Process: DNA repair (GO:0006281);; Biological Process: DNA recombination (GO:0006310);; Cellular Component: plastid (GO:0009536);;	K10739|2.10999e-162|bdi:100828397|K10739 replication factor A2 | (RefSeq) replication protein A 32 kDa subunit A-like	DNA replication (ko03030);; Nucleotide excision repair (ko03420);; Mismatch repair (ko03430);; Homologous recombination (ko03440)	[L]	Replication, recombination and repair	Replication protein A C terminal	Replication protein A 32 kDa subunit A OS=Oryza sativa subsp. japonica OX=39947 GN=RPA2A PE=1 SV=1	L	Replication, recombination and repair	RPA2	--	replication protein A 32 kDa subunit A-like
	gene35914	LOC109741484	5.22237	2.09162	4.07418	1.37252	3.40093	1.93305	8.61386	3.8951	-0.791102	-1.18086	-0.531006	-0.992168	--	--	Molecular Function: DNA binding (GO:0003677);; Molecular Function: DNA-directed DNA polymerase activity (GO:0003887);; Cellular Component: nucleus (GO:0005634);; Biological Process: DNA replication (GO:0006260);; Biological Process: DNA biosynthetic process (GO:0071897);;	K02328|0|bdi:100831775|K02328 DNA polymerase delta subunit 2 | (RefSeq) DNA polymerase delta small subunit	Purine metabolism (ko00230);; Pyrimidine metabolism (ko00240);; DNA replication (ko03030);; Base excision repair (ko03410);; Nucleotide excision repair (ko03420);; Mismatch repair (ko03430);; Homologous recombination (ko03440)	[L]	Replication, recombination and repair	DNA polymerase alpha/epsilon subunit B	DNA polymerase delta small subunit OS=Oryza sativa subsp. japonica OX=39947 GN=POLD2 PE=2 SV=1	L	Replication, recombination and repair	POLD2	--	DNA polymerase delta small subunit
	gene18874	LOC109778776	3.06471	0.682317	2.43178	0.267041	1.22034	0.390295	4.13792	2.9543	-0.727371	-1.14127	-0.57096	-0.408961	[L]	Replication, recombination and repair	Molecular Function: nucleotide binding (GO:0000166);; Molecular Function: DNA binding (GO:0003677);; Molecular Function: DNA-directed DNA polymerase activity (GO:0003887);; Biological Process: DNA replication (GO:0006260);; Biological Process: DNA repair (GO:0006281);; Molecular Function: zinc ion binding (GO:0008270);; Molecular Function: 3'-5' exonuclease activity (GO:0008408);; Cellular Compon…	K02324|0|bdi:100829409|K02324 DNA polymerase epsilon subunit 1 [EC:2.7.7.7] | (RefSeq) POLE; DNA polymerase epsilon catalytic subunit A	Purine metabolism (ko00230);; Pyrimidine metabolism (ko00240);; DNA replication (ko03030);; Base excision repair (ko03410);; Nucleotide excision repair (ko03420)	[L]	Replication, recombination and repair	Domain of unknown function (DUF1744);; DNA polymerase family B, exonuclease domain;; DNA polymerase family B;; Predicted 3'-5' exonuclease related to the exonuclease domain of PolB	DNA polymerase epsilon catalytic subunit A OS=Arabidopsis thaliana OX=3702 GN=POL2A PE=1 SV=1	L	Replication, recombination and repair	POLE	--	DNA polymerase epsilon catalytic subunit A-like
	gene47308	LOC109754180	2.69937	0.947824	2.57263	0.151926	1.05095	0.328211	4.18818	1.44453	-0.510176	-1.50662	-0.3829	-1.16717	--	--	Molecular Function: DNA binding (GO:0003677);; Cellular Component: nuclear origin of replication recognition complex (GO:0005664);; Biological Process: DNA replication (GO:0006260);;	K02608|6.04411e-157|bdi:100834168|K02608 origin recognition complex subunit 6 | (RefSeq) origin of replication complex subunit 6	--	[L]	Replication, recombination and repair	Origin recognition complex subunit 6 (ORC6)	Origin of replication complex subunit 6 OS=Oryza sativa subsp. indica OX=39946 GN=OsI_26966 PE=3 SV=1	L	Replication, recombination and repair	ORC6	--	origin of replication complex subunit 6
	gene10292	LOC109769200	2.20863	0.424264	1.87298	0.204615	1.17522	0.172658	4.67443	2.22534	-0.514009	-1.15518	-0.460372	-0.877337	--	--	Molecular Function: DNA binding (GO:0003677);; Cellular Component: nuclear origin of replication recognition complex (GO:0005664);; Biological Process: DNA replication (GO:0006260);; Cellular Component: plastid (GO:0009536);; Biological Process: response to sucrose (GO:0009744);; Biological Process: lateral root development (GO:0048527);;	K02605|0|bdi:100845634|K02605 origin recognition complex subunit 3 | (RefSeq) origin of replication complex subunit 3	--	[L]	Replication, recombination and repair	Origin recognition complex (ORC) subunit 3 N-terminus	Origin of replication complex subunit 3 OS=Oryza sativa subsp. japonica OX=39947 GN=ORC3 PE=2 SV=1	L	Replication, recombination and repair	ORC3	--	origin of replication complex subunit 3
	gene49953	LOC109757096	5.27116	1.97639	5.70068	0.690102	2.3158	0.737178	11.5016	3.33179	-0.591656	-1.11395	-0.578025	-1.26065	--	--	Molecular Function: DNA binding (GO:0003677);; Molecular Function: protein binding (GO:0005515);; Cellular Component: nucleus (GO:0005634);; Biological Process: DNA replication (GO:0006260);; Biological Process: DNA repair (GO:0006281);; Biological Process: DNA recombination (GO:0006310);;	K10740|1.30106e-54|bdi:100829480|K10740 replication factor A3 | (RefSeq) replication protein A 14 kDa subunit	DNA replication (ko03030);; Nucleotide excision repair (ko03420);; Mismatch repair (ko03430);; Homologous recombination (ko03440)	--	--	Replication factor A protein 3	Replication protein A 14 kDa subunit OS=Oryza sativa subsp. japonica OX=39947 GN=RPA3 PE=1 SV=1	L	Replication, recombination and repair	RPA3	--	replication protein A 14 kDa subunit-like
	gene34715	LOC109740129	8.39296	3.55704	8.57912	2.94067	4.54258	4.05963	12.0009	4.97716	-0.77734	-0.800615	-0.132989	-1.22949	[L]	Replication, recombination and repair	Molecular Function: single-stranded DNA binding (GO:0003697);; Cellular Component: mitochondrion (GO:0005739);; Biological Process: DNA replication (GO:0006260);;	K03111|3.09733e-102|bdi:100825922|K03111 single-strand DNA-binding protein | (RefSeq) single-stranded DNA-binding protein, mitochondrial	DNA replication (ko03030);; Mismatch repair (ko03430);; Homologous recombination (ko03440)	[L]	Replication, recombination and repair	Single-strand binding protein family	Single-stranded DNA-binding protein, mitochondrial OS=Arabidopsis thaliana OX=3702 GN=At4g11060 PE=2 SV=1	L	Replication, recombination and repair	mtSSB	--	single-stranded DNA-binding protein, mitochondrial
	gene33558	LOC109738835	16.5094	2.09073	11.1425	0.83489	7.23372	1.05286	23.3194	13.6296	-0.834012	-0.854799	-1.04949	-0.647925	--	--	Cellular Component: nucleus (GO:0005634);; Biological Process: DNA replication (GO:0006260);; Biological Process: postreplication repair (GO:0006301);; Biological Process: sister chromatid cohesion (GO:0007062);; Cellular Component: chloroplast envelope (GO:0009941);;	--	--	[S]	Function unknown	Mini-chromosome maintenance replisome factor	Mini-chromosome maintenance complex-binding protein OS=Arabidopsis thaliana OX=3702 GN=ETG1 PE=1 SV=1	S	Function unknown	MCMBP	--	mini-chromosome maintenance complex-binding protein
	gene13133	LOC109772364	4.2015	0.740398	3.59292	0.308488	2.01518	0.622302	7.97322	2.49582	-0.669274	-1.43042	-0.380955	-1.34094	--	--	Cellular Component: nucleus (GO:0005634);; Biological Process: DNA replication (GO:0006260);;	K10734|1.80327e-129|bdi:100829131|K10734 GINS complex subunit 3 | (RefSeq) probable DNA replication complex GINS protein PSF3	--	[S]	Function unknown	GINS complex protein	--	S	Function unknown	PSF3	--	probable DNA replication complex GINS protein PSF3
	gene43176	LOC109749570	2.10496	1.00377	1.21856	0.116753	0.083839	0.0239995	3.55842	2.97567	-0.587255	-1.324	-1.8	-0.245047	--	--	Cellular Component: nucleus (GO:0005634);; Biological Process: DNA replication (GO:0006260);;	K10734|6.38892e-129|bdi:100829131|K10734 GINS complex subunit 3 | (RefSeq) probable DNA replication complex GINS protein PSF3	--	[S]	Function unknown	GINS complex protein	--	S	Function unknown	PSF3	--	probable DNA replication complex GINS protein PSF3
	gene52216	LOC109759604	24.798	6.25985	16.4565	2.86804	15.6712	3.02183	32.9229	23.9644	-0.877604	-1.31785	-1.22647	-0.393112	[F]	Nucleotide transport and metabolism	Molecular Function: ribonucleoside-diphosphate reductase activity, thioredoxin disulfide as acceptor (GO:0004748);; Molecular Function: ATP binding (GO:0005524);; Cellular Component: ribonucleoside-diphosphate reductase complex (GO:0005971);; Biological Process: DNA replication (GO:0006260);; Biological Process: deoxyribonucleotide biosynthetic process (GO:0009263);; Biological Process: oxidation…	K10807|0|bdi:100844446|K10807 ribonucleoside-diphosphate reductase subunit M1 [EC:1.17.4.1] | (RefSeq) ribonucleoside-diphosphate reductase large subunit	Purine metabolism (ko00230);; Pyrimidine metabolism (ko00240);; Glutathione metabolism (ko00480)	[F]	Nucleotide transport and metabolism	Ribonucleotide reductase, barrel domain;; Ribonucleotide reductase, all-alpha domain;; ATP cone domain	Ribonucleoside-diphosphate reductase large subunit OS=Arabidopsis thaliana OX=3702 GN=RNR1 PE=1 SV=1	F	Nucleotide transport and metabolism	RNR1	--	ribonucleoside-diphosphate reductase large subunit isoform X1
	gene36668	LOC109742339	3.0368	0.871791	1.99923	0.555814	2.42021	1.26123	4.44487	2.14865	-1.24461	-1.22586	-0.697628	-0.858505	[F]	Nucleotide transport and metabolism	Molecular Function: ribonucleoside-diphosphate reductase activity, thioredoxin disulfide as acceptor (GO:0004748);; Molecular Function: ATP binding (GO:0005524);; Cellular Component: ribonucleoside-diphosphate reductase complex (GO:0005971);; Biological Process: DNA replication (GO:0006260);; Biological Process: deoxyribonucleotide biosynthetic process (GO:0009263);; Biological Process: oxidation…	K10807|0|bdi:100839518|K10807 ribonucleoside-diphosphate reductase subunit M1 [EC:1.17.4.1] | (RefSeq) ribonucleoside-diphosphate reductase large subunit-like	Purine metabolism (ko00230);; Pyrimidine metabolism (ko00240);; Glutathione metabolism (ko00480)	[F]	Nucleotide transport and metabolism	Ribonucleotide reductase, barrel domain;; Ribonucleotide reductase, all-alpha domain;; ATP cone domain	Ribonucleoside-diphosphate reductase large subunit OS=Arabidopsis thaliana OX=3702 GN=RNR1 PE=1 SV=1	F	Nucleotide transport and metabolism	RNR1	--	ribonucleoside-diphosphate reductase large subunit-like
Cell cycle	gene17626	LOC109777382	1.90603	0.809231	1.72458	0.505216	1.3768	0.963842	3.97199	1.53394	-0.587242	-1.03226	-0.349482	-1.02415	[T]	Signal transduction mechanisms	Molecular Function: anaphase-promoting complex binding (GO:0010997);; Biological Process: regulation of catalytic activity (GO:0050790);; Biological Process: cell division (GO:0051301);; Molecular Function: ubiquitin-protein transferase activator activity (GO:0097027);;	K03363|0|bdi:100835337|K03363 cell division cycle 20, cofactor of APC complex | (RefSeq) cell division cycle 20.2, cofactor of APC complex-like	Ubiquitin mediated proteolysis (ko04120)	[DO]	Cell cycle control, cell division, chromosome partitioning;; Posttranslational modification, protein turnover, chaperones	WD domain, G-beta repeat;; Anaphase-promoting complex subunit 4 WD40 domain	Cell division cycle 20.1, cofactor of APC complex OS=Arabidopsis thaliana OX=3702 GN=CDC20-1 PE=1 SV=1	D	Cell cycle control, cell division, chromosome partitioning	CDC20.2	--	cell division cycle 20.2, cofactor of APC complex-like
	gene53037	LOC109760510	5.82848	4.83574	6.38243	2.20906	4.46892	2.06997	13.7894	5.48379	-0.0704778	-0.840701	-0.672003	-1.04689	[T]	Signal transduction mechanisms	Molecular Function: anaphase-promoting complex binding (GO:0010997);; Biological Process: regulation of catalytic activity (GO:0050790);; Molecular Function: ubiquitin-protein transferase activator activity (GO:0097027);;	K03363|0|obr:102707393|K03363 cell division cycle 20, cofactor of APC complex | (RefSeq) cell division cycle 20.2, cofactor of APC complex-like	Ubiquitin mediated proteolysis (ko04120)	[DO]	Cell cycle control, cell division, chromosome partitioning;; Posttranslational modification, protein turnover, chaperones	WD domain, G-beta repeat;; Anaphase-promoting complex subunit 4 WD40 domain;; Eukaryotic translation initiation factor eIF2A	Cell division cycle 20.1, cofactor of APC complex OS=Arabidopsis thaliana OX=3702 GN=CDC20-1 PE=1 SV=1	D	Cell cycle control, cell division, chromosome partitioning	CDC20.2	--	cell division cycle 20.2, cofactor of APC complex-like
	gene28261	LOC109732942	4.4089	1.46164	4.02836	0.267831	1.95988	0.802858	9.38253	3.79022	-0.316053	-0.840837	-0.323559	-1.05022	--	--	Cellular Component: nucleus (GO:0005634);; Biological Process: cell cycle (GO:0007049);; Cellular Component: plastid (GO:0009536);; Biological Process: cell division (GO:0051301);;	K06627|0|bdi:100833039|K06627 cyclin A | (RefSeq) cyclin-A3-1-like	--	[D]	Cell cycle control, cell division, chromosome partitioning	Cyclin, N-terminal domain;; Cyclin, C-terminal domain	Cyclin-A3-1 OS=Oryza sativa subsp. japonica OX=39947 GN=CYCA3-1 PE=3 SV=1	D	Cell cycle control, cell division, chromosome partitioning	CYCA3;1	--	cyclin-A3-1-like
	gene55760	LOC109763507	6.29404	2.03144	5.78212	1.03038	4.99849	1.48911	10.6463	5.25751	-0.866207	-1.22782	-0.893034	-0.786231	--	--	Cellular Component: nucleus (GO:0005634);; Biological Process: cell cycle (GO:0007049);; Cellular Component: plastid (GO:0009536);; Biological Process: cell division (GO:0051301);;	K06627|4.97248e-175|bdi:100834254|K06627 cyclin A | (RefSeq) cyclin-A3-2-like	--	[D]	Cell cycle control, cell division, chromosome partitioning	Cyclin, N-terminal domain;; Cyclin, C-terminal domain	Cyclin-A3-2 OS=Oryza sativa subsp. japonica OX=39947 GN=CYCA3-2 PE=2 SV=1	D	Cell cycle control, cell division, chromosome partitioning	CYCA3;2	--	cyclin-A3-2-like
	gene40978	LOC109747126	8.5191	2.64469	8.06046	1.59855	5.06435	2.07329	13.3574	5.64543	-0.680359	-1.20255	-0.716699	-1.05906	--	--	--	K18810|5.42717e-124|bdi:100836992|K18810 cyclin D1/2/4, plant | (RefSeq) cyclin-D2-1-like	--	[D]	Cell cycle control, cell division, chromosome partitioning	Cyclin, N-terminal domain;; Cyclin, C-terminal domain	Cyclin-D2-1 OS=Oryza sativa subsp. japonica OX=39947 GN=CYCD2-1 PE=3 SV=2	D	Cell cycle control, cell division, chromosome partitioning	CYCD2;1	--	cyclin-D2-1 isoform X1
	gene35173	LOC109740644	4.0486	1.4116	4.24168	0.654633	2.35951	0.704648	8.79948	3.04798	-0.566061	-1.58985	-1.00456	-1.09324	--	--	Cellular Component: nucleus (GO:0005634);; Biological Process: single-organism cellular process (GO:0044763);;	K18810|8.99477e-142|bdi:100828838|K18810 cyclin D1/2/4, plant | (RefSeq) cyclin-D4-1-like	--	[D]	Cell cycle control, cell division, chromosome partitioning	Cyclin, N-terminal domain;; Cyclin, C-terminal domain	Cyclin-D4-1 OS=Oryza sativa subsp. japonica OX=39947 GN=CYCD4-1 PE=2 SV=2	D	Cell cycle control, cell division, chromosome partitioning	CYCD4;1	--	cyclin-D4-1-like
	gene3947	LOC109744456	1.97897	1.29351	2.95302	0.59229	1.61755	0.994237	4.97853	1.51087	-0.239129	-1.2531	-0.44867	-1.43311	--	--	Molecular Function: protein binding (GO:0005515);; Cellular Component: nucleus (GO:0005634);; Biological Process: single-organism cellular process (GO:0044763);;	K18811|2.89905e-123|bdi:100832008|K18811 cyclin D5, plant | (RefSeq) cyclin-D5-3	--	[D]	Cell cycle control, cell division, chromosome partitioning	Cyclin, N-terminal domain	Cyclin-D5-3 OS=Oryza sativa subsp. japonica OX=39947 GN=CYCD5-3 PE=2 SV=1	D	Cell cycle control, cell division, chromosome partitioning	CYCD5;3	--	cyclin-D5-3-like
	gene55839	LOC109763599	1.03228	0.260485	1.26687	0.01505	0.775699	0.110837	2.2677	0.820308	-0.238121	-0.756971	-2.81	-1.08679	--	--	Cellular Component: nucleus (GO:0005634);;	K06627|8.05217e-164|bdi:100845231|K06627 cyclin A | (RefSeq) cyclin-A3-2-like	--	[D]	Cell cycle control, cell division, chromosome partitioning	Cyclin, N-terminal domain;; Cyclin, C-terminal domain	Putative cyclin-F3-2 OS=Oryza sativa subsp. japonica OX=39947 GN=CYCF3-2 PE=3 SV=1	D	Cell cycle control, cell division, chromosome partitioning	CCNF	--	cyclin F
	gene24123	LOC109784617	4.05251	1.20251	3.9899	0.519269	2.14981	1.41651	7.7926	3.49458	-0.432608	-1.22372	-0.136468	-0.853502	[R]	General function prediction only	Cellular Component: plastid (GO:0009536);; Molecular Function: anaphase-promoting complex binding (GO:0010997);; Biological Process: regulation of catalytic activity (GO:0050790);; Molecular Function: ubiquitin-protein transferase activator activity (GO:0097027);;	K03364|0|sita:101766533|K03364 cell division cycle 20-like protein 1, cofactor of APC complex | (RefSeq) protein FIZZY-RELATED 3	Ubiquitin mediated proteolysis (ko04120)	[DO]	Cell cycle control, cell division, chromosome partitioning;; Posttranslational modification, protein turnover, chaperones	WD domain, G-beta repeat;; Anaphase-promoting complex subunit 4 WD40 domain;; Eukaryotic translation initiation factor eIF2A	Protein FIZZY-RELATED 3 OS=Arabidopsis thaliana OX=3702 GN=FZR3 PE=1 SV=1	D	Cell cycle control, cell division, chromosome partitioning	FZR3	--	protein FIZZY-RELATED 3
	gene33827	LOC109739140	25.1758	10.8618	22.2674	5.57534	19.1665	10.2237	36.683	19.7372	-0.673385	-1.21985	-0.680548	-0.791312	[DZ]	Cell cycle control, cell division, chromosome partitioning;; Cytoskeleton	Molecular Function: DNA binding (GO:0003677);;	--	--	[S]	Function unknown	Regulator of chromosome condensation (RCC1) repeat;; Regulator of chromosome condensation (RCC1) repeat	Ultraviolet-B receptor UVR8 OS=Arabidopsis thaliana OX=3702 GN=UVR8 PE=1 SV=1	DZ	Cell cycle control, cell division, chromosome partitioning;; Cytoskeleton	RCC2	--	protein RCC2
	gene54033	LOC109761608	8.15216	2.42125	6.97121	1.4285	3.70776	2.16968	11.8404	7.27262	-0.608555	-1.13645	-0.549922	-0.512605	[D]	Cell cycle control, cell division, chromosome partitioning	Cellular Component: condensin complex (GO:0000796);; Molecular Function: ATP binding (GO:0005524);; Cellular Component: nucleus (GO:0005634);; Biological Process: mitotic chromosome condensation (GO:0007076);;	K06674|0|bdi:100823747|K06674 structural maintenance of chromosome 2 | (RefSeq) structural maintenance of chromosomes protein 2-1	--	[BD]	Chromatin structure and dynamics;; Cell cycle control, cell division, chromosome partitioning	RecF/RecN/SMC N terminal domain;; SMC proteins Flexible Hinge Domain;; AAA domain;; AAA domain, putative AbiEii toxin, Type IV TA system	Structural maintenance of chromosomes protein 2-1 OS=Arabidopsis thaliana OX=3702 GN=SMC2-1 PE=2 SV=2	D	Cell cycle control, cell division, chromosome partitioning	SMC2	--	structural maintenance of chromosomes protein 2-1-like
	gene16326	LOC109775934	9.70718	2.63095	8.24816	1.89088	5.82599	2.05695	14.1392	10.408	-0.747217	-1.19258	-0.774669	-0.391086	[D]	Cell cycle control, cell division, chromosome partitioning	Molecular Function: ATP binding (GO:0005524);; Cellular Component: nucleus (GO:0005634);; Cellular Component: chromosome (GO:0005694);; Cellular Component: plasma membrane (GO:0005886);; Cellular Component: integral component of membrane (GO:0016021);; Molecular Function: transmembrane transporter activity (GO:0022857);; Biological Process: chromosome organization (GO:0051276);; Biological Proces…	K06675|0|bdi:100831033|K06675 structural maintenance of chromosome 4 | (RefSeq) structural maintenance of chromosomes protein 4	--	[BD]	Chromatin structure and dynamics;; Cell cycle control, cell division, chromosome partitioning	RecF/RecN/SMC N terminal domain;; SMC proteins Flexible Hinge Domain;; AAA domain, putative AbiEii toxin, Type IV TA system;; P-loop containing region of AAA domain	Structural maintenance of chromosomes protein 4 OS=Arabidopsis thaliana OX=3702 GN=SMC4 PE=1 SV=1	D	Cell cycle control, cell division, chromosome partitioning	SMC4	--	structural maintenance of chromosomes protein 4
FPKM, Fragments Per Kilobase of transcript per Million fragments mapped.
COG, The database of Clusters of Orthologous Groups of proteins; KOG, The database of Clusters of Protein homology; Pfam, The database of Homologous protein family; Swiss-Prot, A manually annotated, non-redundant protein sequence database; NR, non-redundant protein sequence database.
MC, mono-cropping; IC,inter-cropping.
