# Supplementary material for: Transcriptomic analysis provides insight into the genetic regulation of shade avoidance in Aegilops tauschii
Source: BMC Plant Biol. 2023 Jun 23;23:336. doi: 10.1186/s12870-023-04348-y (PMC10288681; doi:10.1186/s12870-023-04348-y)
Supplement: Supplementary file 7 — Supplementary Material 7 [file 12870_2023_4348_MOESM7_ESM.xls]

## Sheet: Sheet1
Table S6 List of Brown module differentially expressed genes
ID	gene_name	ModuleColor	kME	Expression value (FPKM)								COG_class	COG_class_annotation	GO_annotation	KEGG_annotation	KEGG_pathway_annotation	KOG_class	KOG_class_annotation	Pfam_annotation	Swiss-Prot_annotation	eggNOG_class	eggNOG_class_annotation	NR_annotation
				AS71_MC	AS77_MC	PI431599_MC	PI431602_MC	AS71_IC	AS77_IC	PI431599_IC	PI431602_IC
gene46832	LOC109753561	brown	0.96	21.01	34	30.58	26.44	43.89	59.53	85.29	67.68	--	--	Biological Process: metal ion transport (GO:0030001);; Molecular Function: metal ion binding (GO:0046872);;	--	--	[P]	Inorganic ion transport and metabolism	Heavy-metal-associated domain	Heavy metal-associated isoprenylated plant protein 39 OS=Arabidopsis thaliana OX=3702 GN=HIPP39 PE=2 SV=1	S	Function unknown	heavy metal-associated isoprenylated plant protein 39-like [Aegilops tauschii subsp. tauschii]
gene38442	LOC109744310	brown	0.95	6.44	4.84	5.63	8.8	22.8	27.66	45.93	49.65	[C]	Energy production and conversion	Molecular Function: iron ion binding (GO:0005506);; Molecular Function: electron carrier activity (GO:0009055);; Cellular Component: plastid (GO:0009536);;	--	--	[O]	Posttranslational modification, protein turnover, chaperones	DnaJ domain;; 4Fe-4S single cluster domain of Ferredoxin I;; 4Fe-4S single cluster domain;; 4Fe-4S binding domain	Chaperone protein dnaJ C76, chloroplastic OS=Arabidopsis thaliana OX=3702 GN=DJC76 PE=2 SV=1	C	Energy production and conversion	uncharacterized protein LOC109744310 isoform X1 [Aegilops tauschii subsp. tauschii]
gene10207	LOC109769107	brown	0.94	10.28	12.27	14.25	8.66	15.33	21.85	29.52	24.15	--	--	Biological Process: lipid metabolic process (GO:0006629);; Cellular Component: integral component of membrane (GO:0016021);; Molecular Function: hydrolase activity (GO:0016787);;	--	--	--	--	Lipase (class 3)	--	S	Function unknown	uncharacterized protein LOC109769107 [Aegilops tauschii subsp. tauschii]
gene17269	LOC109776980	brown	0.94	0.73	0.9	1.17	0.77	1.11	1.72	2.28	2.03	--	--	Cellular Component: mitochondrion (GO:0005739);; Cellular Component: plastid (GO:0009536);;	--	--	--	--	Protein of unknown function (DUF1618)	--	S	Function unknown	uncharacterized protein LOC109776980 [Aegilops tauschii subsp. tauschii]
gene20093	LOC109780161	brown	0.94	5.6	12.21	32.7	11.85	22.35	41.06	59.94	45.02	--	--	Biological Process: plant-type hypersensitive response (GO:0009626);; Biological Process: regulation of salicylic acid metabolic process (GO:0010337);; Biological Process: defense response by callose deposition (GO:0052542);;	--	--	--	--	MAC/Perforin domain	MACPF domain-containing protein NSL1 OS=Arabidopsis thaliana OX=3702 GN=NSL1 PE=2 SV=1	S	Function unknown	MACPF domain-containing protein NSL1-like [Aegilops tauschii subsp. tauschii]
gene12347	LOC109771496	brown	0.94	10.81	15.46	15.22	11.25	16.98	27.78	31.32	29.57	--	--	--	--	--	--	--	Cleavage site for pathogenic type III effector avirulence factor Avr	RPM1-interacting protein 4 OS=Arabidopsis thaliana OX=3702 GN=RIN4 PE=1 SV=1	S	Function unknown	RPM1-interacting protein 4-like isoform X3 [Aegilops tauschii subsp. tauschii]
gene3662	LOC109741515	brown	0.94	23.55	23.47	28.83	21.66	33.1	75.59	65.66	63.01	[Z]	Cytoskeleton	Molecular Function: ATP binding (GO:0005524);; Cellular Component: cytoplasm (GO:0005737);; Cellular Component: cytoskeleton (GO:0005856);;	K10355|0|bdi:100821905|K10355 actin, other eukaryote | (RefSeq) actin-7	--	[Z]	Cytoskeleton	Actin	Actin-7 OS=Oryza sativa subsp. japonica OX=39947 GN=ACT7 PE=3 SV=1	Z	Cytoskeleton	actin-7-like [Aegilops tauschii subsp. tauschii]
gene30947	LOC109735933	brown	0.93	12.56	14.75	22.56	13.33	22.88	27.85	37.57	35.11	[G]	Carbohydrate transport and metabolism	Molecular Function: sugar:proton symporter activity (GO:0005351);; Molecular Function: glucose transmembrane transporter activity (GO:0005355);; Cellular Component: integral component of plasma membrane (GO:0005887);; Biological Process: proton transport (GO:0015992);; Biological Process: glucose import (GO:0046323);; Biological Process: glucose transmembrane transport (GO:1904659);;	--	--	[R]	General function prediction only	Sugar (and other) transporter;; Major Facilitator Superfamily	Sugar transport protein 14 OS=Arabidopsis thaliana OX=3702 GN=STP14 PE=2 SV=2	G	Carbohydrate transport and metabolism	sugar transport protein 14 [Aegilops tauschii subsp. tauschii]
gene526	LOC109757653	brown	0.93	42.37	44.89	57.21	43.25	104.72	162.57	182.71	151.16	--	--	Cellular Component: chloroplast stroma (GO:0009570);; Biological Process: PSII associated light-harvesting complex II catabolic process (GO:0010304);; Biological Process: chlorophyll catabolic process (GO:0015996);; Cellular Component: integral component of membrane (GO:0016021);; Cellular Component: chloroplast membrane (GO:0031969);;	--	--	--	--	Staygreen protein	Protein STAY-GREEN, chloroplastic OS=Oryza sativa subsp. indica OX=39946 GN=SGR PE=3 SV=1	S	Function unknown	protein STAY-GREEN, chloroplastic-like [Aegilops tauschii subsp. tauschii]
gene30966	LOC109735949	brown	0.93	3.13	3.98	3.56	4.35	7.45	13.2	18.05	21.27	[P]	Inorganic ion transport and metabolism	Cellular Component: integral component of plasma membrane (GO:0005887);; Molecular Function: ammonium transmembrane transporter activity (GO:0008519);; Biological Process: organic cation transport (GO:0015695);; Biological Process: nitrogen utilization (GO:0019740);; Biological Process: ammonium transmembrane transport (GO:0072488);;	K03320|0|bdi:100834472|K03320 ammonium transporter, Amt family | (RefSeq) ammonium transporter 3 member 2	--	[P]	Inorganic ion transport and metabolism	Ammonium Transporter Family	Ammonium transporter 3 member 2 OS=Oryza sativa subsp. japonica OX=39947 GN=AMT3-2 PE=2 SV=1	P	Inorganic ion transport and metabolism	ammonium transporter 3 member 2 [Aegilops tauschii subsp. tauschii]
gene14617	LOC109774035	brown	0.93	2.96	1.61	2.55	2.64	6.21	7.03	17.41	13.63	--	--	Cellular Component: integral component of membrane (GO:0016021);;	--	--	--	--	--	--	S	Function unknown	uncharacterized protein LOC109774035 [Aegilops tauschii subsp. tauschii]
gene17196	LOC109776904	brown	0.93	1.57	1.54	3.58	1.87	3.3	5.3	7.88	7.42	--	--	Molecular Function: transcription factor activity, sequence-specific DNA binding (GO:0003700);; Biological Process: regulation of transcription, DNA-templated (GO:0006355);; Molecular Function: sequence-specific DNA binding (GO:0043565);;	--	--	--	--	WRKY DNA -binding domain	Probable WRKY transcription factor 72 OS=Arabidopsis thaliana OX=3702 GN=WRKY72 PE=2 SV=1	K	Transcription	probable WRKY transcription factor 72 [Aegilops tauschii subsp. tauschii]
gene17095	LOC109776791	brown	0.92	6.47	6.44	14.09	8.15	12.23	15.51	34.87	24.38	--	--	Biological Process: flavonoid biosynthetic process (GO:0009813);; Cellular Component: intracellular membrane-bounded organelle (GO:0043231);; Biological Process: flavonoid glucuronidation (GO:0052696);; Molecular Function: quercetin 3-O-glucosyltransferase activity (GO:0080043);; Molecular Function: quercetin 7-O-glucosyltransferase activity (GO:0080044);;	--	--	[GC]	Carbohydrate transport and metabolism;; Energy production and conversion	UDP-glucoronosyl and UDP-glucosyl transferase	UDP-glycosyltransferase 83A1 OS=Arabidopsis thaliana OX=3702 GN=UGT83A1 PE=2 SV=1	S	Function unknown	UDP-glycosyltransferase 83A1-like [Aegilops tauschii subsp. tauschii]
gene42264	LOC109748558	brown	0.92	94.69	83.55	83.26	78.68	110.49	194.21	220.83	221.8	[PR]	Inorganic ion transport and metabolism;; General function prediction only	Cellular Component: chloroplast envelope (GO:0009941);; Molecular Function: chlorophyllide a oxygenase [overall] activity (GO:0010277);; Cellular Component: integral component of membrane (GO:0016021);; Biological Process: protein targeting to chloroplast (GO:0045036);; Molecular Function: metal ion binding (GO:0046872);; Molecular Function: 2 iron, 2 sulfur cluster binding (GO:0051537);; Biologi…	--	--	--	--	Rieske [2Fe-2S] domain;; Pheophorbide a oxygenase	Protein TIC 55, chloroplastic OS=Pisum sativum OX=3888 GN=TIC55 PE=1 SV=1	P	Inorganic ion transport and metabolism	protein TIC 55, chloroplastic [Aegilops tauschii subsp. tauschii]
gene33587	LOC109738869	brown	0.92	12.13	9.45	18.16	17.94	13.99	20.67	35.09	33.95	--	--	Biological Process: ceramide metabolic process (GO:0006672);; Cellular Component: integral component of membrane (GO:0016021);; Molecular Function: hydrolase activity, acting on carbon-nitrogen (but not peptide) bonds, in linear amides (GO:0016811);;	--	--	--	--	Ceramidase	--	S	Function unknown	uncharacterized protein LOC109738869 [Aegilops tauschii subsp. tauschii]
gene44339	LOC109750861	brown	0.92	17.12	11.14	21.4	16.36	36.7	34.48	49.75	46	[Q]	Secondary metabolites biosynthesis, transport and catabolism	Cellular Component: mitochondrion (GO:0005739);; Molecular Function: metal ion binding (GO:0046872);; Molecular Function: dioxygenase activity (GO:0051213);; Biological Process: oxidation-reduction process (GO:0055114);;	--	--	--	--	non-haem dioxygenase in morphine synthesis N-terminal	--	S	Function unknown	uncharacterized protein LOC109750861 [Aegilops tauschii subsp. tauschii]
gene12832	LOC109772031	brown	0.91	19.9	19.51	16.49	16.39	30.62	46.28	45.96	51.63	[C]	Energy production and conversion	Biological Process: metabolic process (GO:0008152);; Cellular Component: plastid (GO:0009536);; Molecular Function: transferase activity, transferring acyl groups (GO:0016746);;	K00627|3.06843e-178|bdi:100830979|K00627 pyruvate dehydrogenase E2 component (dihydrolipoamide acetyltransferase) [EC:2.3.1.12] | (RefSeq) dihydrolipoyllysine-residue acetyltransferase component 4 of pyruvate dehydrogenase complex, chloroplastic-like	Glycolysis / Gluconeogenesis (ko00010);; Citrate cycle (TCA cycle) (ko00020);; Pyruvate metabolism (ko00620);; Carbon metabolism (ko01200)	[C]	Energy production and conversion	2-oxoacid dehydrogenases acyltransferase (catalytic domain)	Dihydrolipoyllysine-residue acetyltransferase component 4 of pyruvate dehydrogenase complex, chloroplastic OS=Arabidopsis thaliana OX=3702 GN=LTA2 PE=2 SV=1	C	Energy production and conversion	dihydrolipoyllysine-residue acetyltransferase component 4 of pyruvate dehydrogenase complex, chloroplastic-like isoform X2 [Aegilops tauschii subsp. tauschii]
gene33525	LOC109738799	brown	0.91	70.03	71.6	53.98	64.43	106.08	167.74	185.05	207.83	[PR]	Inorganic ion transport and metabolism;; General function prediction only	Biological Process: cell death (GO:0008219);; Cellular Component: chloroplast thylakoid (GO:0009534);; Biological Process: defense response to bacterium, incompatible interaction (GO:0009816);; Biological Process: flower development (GO:0009908);; Cellular Component: chloroplast envelope (GO:0009941);; Biological Process: fruit development (GO:0010154);; Molecular Function: chlorophyllide a oxyge…	K13071|0|bdi:100840185|K13071 pheophorbide a oxygenase [EC:1.14.15.17] | (RefSeq) pheophorbide a oxygenase, chloroplastic	Porphyrin and chlorophyll metabolism (ko00860)	--	--	Pheophorbide a oxygenase;; Rieske [2Fe-2S] domain	Pheophorbide a oxygenase, chloroplastic OS=Arabidopsis thaliana OX=3702 GN=PAO PE=1 SV=1	P	Inorganic ion transport and metabolism	pheophorbide a oxygenase, chloroplastic [Aegilops tauschii subsp. tauschii]
gene34775	LOC109740191	brown	0.91	17.05	25.24	21.57	19.76	25.14	48.88	53.93	44.23	[G]	Carbohydrate transport and metabolism	Molecular Function: sugar:proton symporter activity (GO:0005351);; Molecular Function: glucose transmembrane transporter activity (GO:0005355);; Cellular Component: integral component of plasma membrane (GO:0005887);; Biological Process: proton transport (GO:0015992);; Biological Process: glucose import (GO:0046323);; Biological Process: glucose transmembrane transport (GO:1904659);;	--	--	[R]	General function prediction only	Sugar (and other) transporter;; Major Facilitator Superfamily	Sugar transport protein MST3 OS=Oryza sativa subsp. japonica OX=39947 GN=MST3 PE=2 SV=1	G	Carbohydrate transport and metabolism	sugar transport protein 1-like [Aegilops tauschii subsp. tauschii]
gene55765	LOC109763517	brown	0.91	16.6	20.54	17.26	12.14	27.47	35.73	46.69	43.46	--	--	Molecular Function: protein kinase activity (GO:0004672);; Molecular Function: ATP binding (GO:0005524);; Biological Process: protein phosphorylation (GO:0006468);; Cellular Component: plastid (GO:0009536);;	--	--	[R]	General function prediction only	Protein kinase domain	Probable plastid-lipid-associated protein 14, chloroplastic OS=Arabidopsis thaliana OX=3702 GN=PAP14 PE=1 SV=1	T	Signal transduction mechanisms	probable plastid-lipid-associated protein 14, chloroplastic [Aegilops tauschii subsp. tauschii]
gene8030	LOC109766675	brown	0.91	2.67	2.93	3.95	2.45	3.29	6.9	8.32	6.86	--	--	Cellular Component: exocyst (GO:0000145);; Biological Process: exocytosis (GO:0006887);;	--	--	[U]	Intracellular trafficking, secretion, and vesicular transport	Exo70 exocyst complex subunit	Exocyst complex component EXO70A1 OS=Arabidopsis thaliana OX=3702 GN=EXO70A1 PE=1 SV=1	S	Function unknown	exocyst complex component EXO70A1-like [Aegilops tauschii subsp. tauschii]
gene3466	LOC109739487	brown	0.91	1.9	4.22	3.66	2.33	2.93	8.29	8.29	7.21	[T]	Signal transduction mechanisms	Molecular Function: protein serine/threonine kinase activity (GO:0004674);; Molecular Function: ATP binding (GO:0005524);; Biological Process: protein phosphorylation (GO:0006468);; Cellular Component: integral component of membrane (GO:0016021);;	K04733|5.53815e-170|bdi:100841679|K04733 interleukin-1 receptor-associated kinase 4 [EC:2.7.11.1] | (RefSeq) proline-rich receptor-like protein kinase PERK1	--	[T]	Signal transduction mechanisms	Protein kinase domain;; Protein tyrosine kinase	Brassinosteroid LRR receptor kinase BRL2 OS=Oryza sativa subsp. japonica OX=39947 GN=BRL2 PE=2 SV=1	T	Signal transduction mechanisms	leucine-rich repeat receptor protein kinase MSL1-like [Aegilops tauschii subsp. tauschii]
gene55803	LOC109763555	brown	0.91	4.04	4.5	7	2.76	5.3	12.94	13.08	10.56	[G]	Carbohydrate transport and metabolism	Biological Process: flavonoid biosynthetic process (GO:0009813);; Cellular Component: intracellular membrane-bounded organelle (GO:0043231);; Molecular Function: cis-zeatin O-beta-D-glucosyltransferase activity (GO:0050502);; Biological Process: flavonoid glucuronidation (GO:0052696);;	K13495|0|bdi:100840786|K13495 cis-zeatin O-glucosyltransferase [EC:2.4.1.215] | (RefSeq) cis-zeatin O-glucosyltransferase 1-like	Zeatin biosynthesis (ko00908)	[GC]	Carbohydrate transport and metabolism;; Energy production and conversion	UDP-glucoronosyl and UDP-glucosyl transferase	Cis-zeatin O-glucosyltransferase 1 OS=Zea mays OX=4577 GN=CISZOG1 PE=1 SV=1	S	Function unknown	cis-zeatin O-glucosyltransferase 1-like [Aegilops tauschii subsp. tauschii]
gene47302	LOC109754179	brown	0.91	16.52	13.28	11	14.21	25.47	31.28	41.93	42.87	--	--	Cellular Component: integral component of membrane (GO:0016021);;	--	--	--	--	--	--	S	Function unknown	uncharacterized protein LOC109754179 [Aegilops tauschii subsp. tauschii]
gene52717	LOC109760147	brown	0.91	10.04	6.9	18.66	16.97	14.98	17.6	43.55	39.33	[E]	Amino acid transport and metabolism	Molecular Function: ornithine-oxo-acid transaminase activity (GO:0004587);; Cellular Component: mitochondrial matrix (GO:0005759);; Biological Process: ornithine catabolic process (GO:0006593);; Biological Process: response to oxidative stress (GO:0006979);; Molecular Function: zinc ion binding (GO:0008270);; Biological Process: response to heat (GO:0009408);; Biological Process: response to floo…	K00819|0|bdi:100840888|K00819 ornithine--oxo-acid transaminase [EC:2.6.1.13] | (RefSeq) ornithine aminotransferase, mitochondrial	Arginine and proline metabolism (ko00330)	[E]	Amino acid transport and metabolism	Aminotransferase class-III;; Aminotransferase class I and II	Ornithine aminotransferase, mitochondrial OS=Oryza sativa subsp. japonica OX=39947 GN=OAT PE=2 SV=1	E	Amino acid transport and metabolism	ornithine aminotransferase, mitochondrial [Aegilops tauschii subsp. tauschii]
gene45416	LOC109752043	brown	0.91	5.49	13.9	27.09	9.93	6.74	30.16	59.78	50.27	[E]	Amino acid transport and metabolism	Cellular Component: cytoplasm (GO:0005737);; Biological Process: L-phenylalanine catabolic process (GO:0006559);; Biological Process: cinnamic acid biosynthetic process (GO:0009800);; Molecular Function: phenylalanine ammonia-lyase activity (GO:0045548);;	K10775|0|bdi:100845653|K10775 phenylalanine ammonia-lyase [EC:4.3.1.24] | (RefSeq) phenylalanine ammonia-lyase	Phenylalanine metabolism (ko00360);; Phenylpropanoid biosynthesis (ko00940)	[Q]	Secondary metabolites biosynthesis, transport and catabolism	Aromatic amino acid lyase	Phenylalanine ammonia-lyase OS=Triticum aestivum OX=4565 GN=PAL PE=3 SV=1	E	Amino acid transport and metabolism	phenylalanine ammonia-lyase-like [Aegilops tauschii subsp. tauschii]
gene45536	LOC109752198	brown	0.9	0.78	0.8	1.97	0.73	1.11	3.42	6.07	3.78	--	--	Molecular Function: zinc ion binding (GO:0008270);; Cellular Component: integral component of membrane (GO:0016021);; Biological Process: proteasome-mediated ubiquitin-dependent protein catabolic process (GO:0043161);; Molecular Function: ubiquitin protein ligase activity (GO:0061630);;	--	--	[O]	Posttranslational modification, protein turnover, chaperones	Ring finger domain;; RING-H2 zinc finger domain;; RING-like zinc finger;; Zinc finger, C3HC4 type (RING finger);; Zinc finger, C3HC4 type (RING finger);; Anaphase-promoting complex subunit 11 RING-H2 finger	RING-H2 finger protein ATL3 OS=Arabidopsis thaliana OX=3702 GN=ATL3 PE=2 SV=1	O	Posttranslational modification, protein turnover, chaperones	RING-H2 finger protein ATL66-like [Aegilops tauschii subsp. tauschii]
gene11506	LOC109770554	brown	0.9	1.76	2.53	3.78	2.66	2.78	6.29	7.9	7.23	[J]	Translation, ribosomal structure and biogenesis	Molecular Function: tRNA binding (GO:0000049);; Molecular Function: methionine-tRNA ligase activity (GO:0004825);; Molecular Function: ATP binding (GO:0005524);; Cellular Component: cytosol (GO:0005829);; Biological Process: methionyl-tRNA aminoacylation (GO:0006431);; Molecular Function: electron carrier activity (GO:0009055);; Biological Process: electron transport chain (GO:0022900);;	K01874|0|osa:4348562|K01874 methionyl-tRNA synthetase [EC:6.1.1.10] | (RefSeq) probable methionine--tRNA ligase	Selenocompound metabolism (ko00450);; Aminoacyl-tRNA biosynthesis (ko00970)	[J]	Translation, ribosomal structure and biogenesis	tRNA synthetases class I (M);; tRNA synthetases class I (I, L, M and V)	Probable methionine--tRNA ligase OS=Oryza sativa subsp. japonica OX=39947 GN=Os06g0508700 PE=2 SV=2	J	Translation, ribosomal structure and biogenesis	probable methionine--tRNA ligase [Aegilops tauschii subsp. tauschii]
gene45531	LOC109752176	brown	0.9	9.32	21.38	27.78	10.46	29.47	48.54	52.65	35.28	[P]	Inorganic ion transport and metabolism	Cellular Component: integral component of plasma membrane (GO:0005887);; Cellular Component: plasmodesma (GO:0009506);; Molecular Function: high-affinity secondary active ammonium transmembrane transporter activity (GO:0015398);; Biological Process: organic cation transport (GO:0015695);; Biological Process: nitrogen utilization (GO:0019740);; Biological Process: ammonium transmembrane transport …	K03320|0|bdi:100828386|K03320 ammonium transporter, Amt family | (RefSeq) ammonium transporter 2 member 1	--	[P]	Inorganic ion transport and metabolism	Ammonium Transporter Family	Ammonium transporter 2 member 1 OS=Oryza sativa subsp. japonica OX=39947 GN=AMT2-1 PE=2 SV=1	P	Inorganic ion transport and metabolism	ammonium transporter 2 member 1 isoform X1 [Aegilops tauschii subsp. tauschii]
gene3008	LOC109734381	brown	0.9	2.68	2.68	2.89	2.87	4.4	7.37	8.03	8.32	[E]	Amino acid transport and metabolism	Cellular Component: integral component of plasma membrane (GO:0005887);; Molecular Function: urea transmembrane transporter activity (GO:0015204);; Molecular Function: symporter activity (GO:0015293);; Biological Process: urea transmembrane transport (GO:0071918);;	K20989|0|osa:4349520|K20989 urea-proton symporter | (RefSeq) DUR3; urea-proton symporter DUR3	--	[E]	Amino acid transport and metabolism	Sodium:solute symporter family	Urea-proton symporter DUR3 OS=Oryza sativa subsp. japonica OX=39947 GN=DUR3 PE=1 SV=1	E	Amino acid transport and metabolism	urea-proton symporter DUR3 [Aegilops tauschii subsp. tauschii]
gene39025	LOC109744969	brown	0.9	0.8	1.39	2.67	1.3	1.19	3.9	5.75	2.87	--	--	Molecular Function: DNA binding (GO:0003677);; Molecular Function: transcription factor activity, sequence-specific DNA binding (GO:0003700);; Cellular Component: nucleus (GO:0005634);; Biological Process: regulation of transcription, DNA-templated (GO:0006355);;	K09287|2.02638e-158|zma:100273875|K09287 RAV-like factor | (RefSeq) GRMZM2G059939; putative AP2/EREBP transcription factor superfamily protein	--	--	--	B3 DNA binding domain;; AP2 domain	AP2/ERF and B3 domain-containing protein Os05g0549800 OS=Oryza sativa subsp. japonica OX=39947 GN=Os05g0549800 PE=2 SV=1	K	Transcription	AP2/ERF and B3 domain-containing protein Os05g0549800-like [Aegilops tauschii subsp. tauschii]
gene3403	LOC109738829	brown	0.9	1.19	2.45	1.8	1.78	2.52	5.6	5.34	4.29	[T]	Signal transduction mechanisms	Molecular Function: protein serine/threonine kinase activity (GO:0004674);; Molecular Function: ATP binding (GO:0005524);; Biological Process: protein phosphorylation (GO:0006468);; Cellular Component: integral component of membrane (GO:0016021);; Molecular Function: polysaccharide binding (GO:0030247);;	--	--	--	--	Protein kinase domain;; Protein tyrosine kinase	L-type lectin-domain containing receptor kinase IX.1 OS=Arabidopsis thaliana OX=3702 GN=LECRK91 PE=1 SV=1	T	Signal transduction mechanisms	L-type lectin-domain containing receptor kinase IX.1-like isoform X2 [Aegilops tauschii subsp. tauschii]
gene14689	LOC109774111	brown	0.9	12.7	15.02	64.35	49.58	53.51	56.36	181.57	200.12	[E]	Amino acid transport and metabolism	Cellular Component: chloroplast (GO:0009507);; Cellular Component: integral component of membrane (GO:0016021);; Molecular Function: oxidoreductase activity (GO:0016491);; Biological Process: cytochrome complex assembly (GO:0017004);; Biological Process: oxidation-reduction process (GO:0055114);;	--	--	--	--	Saccharopine dehydrogenase NADP binding domain;; NAD dependent epimerase/dehydratase family;; 3-beta hydroxysteroid dehydrogenase/isomerase family	--	E	Amino acid transport and metabolism	uncharacterized protein LOC109774111 isoform X1 [Aegilops tauschii subsp. tauschii]
gene39936	LOC109745971	brown	0.9	1	1.72	1.92	1.9	2.12	4.46	5.45	4.27	--	--	Molecular Function: structural constituent of ribosome (GO:0003735);; Cellular Component: ribosome (GO:0005840);; Biological Process: translation (GO:0006412);; Molecular Function: zinc ion binding (GO:0008270);; Cellular Component: integral component of membrane (GO:0016021);; Biological Process: proteasome-mediated ubiquitin-dependent protein catabolic process (GO:0043161);; Molecular Function:…	--	--	[O]	Posttranslational modification, protein turnover, chaperones	Ring finger domain;; RING-H2 zinc finger domain;; RING-like zinc finger;; Zinc finger, C3HC4 type (RING finger);; RING-type zinc-finger;; Zinc finger, C3HC4 type (RING finger);; zinc-RING finger domain;; Zinc finger, C3HC4 type (RING finger)	Putative RING-H2 finger protein ATL71 OS=Arabidopsis thaliana OX=3702 GN=ATL71 PE=3 SV=1	O	Posttranslational modification, protein turnover, chaperones	RING-H2 finger protein ATL70-like [Aegilops tauschii subsp. tauschii]
gene5596	LOC109763101	brown	0.9	3.58	3.05	7.33	2.28	5.29	6.62	23.33	18.29	[T]	Signal transduction mechanisms	Molecular Function: protein serine/threonine kinase activity (GO:0004674);; Molecular Function: calcium ion binding (GO:0005509);; Molecular Function: ATP binding (GO:0005524);; Cellular Component: plasma membrane (GO:0005886);; Biological Process: protein phosphorylation (GO:0006468);; Biological Process: cell surface receptor signaling pathway (GO:0007166);; Cellular Component: integral compone…	--	--	--	--	Protein tyrosine kinase;; Protein kinase domain;; Wall-associated receptor kinase galacturonan-binding;; Calcium-binding EGF domain;; EGF-like domain	Wall-associated receptor kinase 2 OS=Arabidopsis thaliana OX=3702 GN=WAK2 PE=1 SV=1	T	Signal transduction mechanisms	wall-associated receptor kinase 2-like [Aegilops tauschii subsp. tauschii]
gene32442	LOC109737587	brown	0.9	1.26	2.14	2.65	3.16	2.5	6.04	7.88	7.58	[IR]	Lipid transport and metabolism;; General function prediction only	Molecular Function: diacylglycerol kinase activity (GO:0004143);; Molecular Function: ATP binding (GO:0005524);; Cellular Component: intracellular (GO:0005622);; Biological Process: protein kinase C-activating G-protein coupled receptor signaling pathway (GO:0007205);; Cellular Component: integral component of membrane (GO:0016021);; Biological Process: phosphorylation (GO:0016310);; Biological P…	K00901|0|osa:9266342|K00901 diacylglycerol kinase (ATP) [EC:2.7.1.107] | (RefSeq) diacylglycerol kinase 1	--	[IT]	Lipid transport and metabolism;; Signal transduction mechanisms	Diacylglycerol kinase accessory domain;; Diacylglycerol kinase catalytic domain;; Phorbol esters/diacylglycerol binding domain (C1 domain)	Diacylglycerol kinase 1 OS=Arabidopsis thaliana OX=3702 GN=DGK1 PE=1 SV=2	I	Lipid transport and metabolism	diacylglycerol kinase 1-like [Aegilops tauschii subsp. tauschii]
gene29265	LOC109734059	brown	0.9	0.89	2.1	3.7	1.49	1.83	5.67	5.68	4.71	[K]	Transcription	Molecular Function: ADP binding (GO:0043531);;	--	--	[T]	Signal transduction mechanisms	NB-ARC domain	Putative disease resistance protein At1g50180 OS=Arabidopsis thaliana OX=3702 GN=At1g50180 PE=3 SV=2	S	Function unknown	putative disease resistance RPP13-like protein 3 [Aegilops tauschii subsp. tauschii]
gene6818	LOC109765336	brown	0.9	6.88	25.99	38.46	24.81	15.39	68.33	92.73	91.13	--	--	--	--	--	--	--	--	--	S	Function unknown	uncharacterized protein LOC109765336 [Aegilops tauschii subsp. tauschii]
gene44982	LOC109751563	brown	0.9	0.29	0.72	2.33	1.77	0.87	2.58	8.02	8.98	--	--	Cellular Component: ubiquitin ligase complex (GO:0000151);; Biological Process: protein polyubiquitination (GO:0000209);; Cellular Component: cytoplasm (GO:0005737);; Molecular Function: zinc ion binding (GO:0008270);; Cellular Component: integral component of membrane (GO:0016021);; Molecular Function: ligase activity (GO:0016874);; Molecular Function: ubiquitin conjugating enzyme binding (GO:00…	K11975|2.1564e-77|osa:4347077|K11975 E3 ubiquitin-protein ligase RNF144 [EC:2.3.2.27] | (RefSeq) E3 ubiquitin-protein ligase RNF144A	--	[O]	Posttranslational modification, protein turnover, chaperones	IBR domain, a half RING-finger domain	Probable E3 ubiquitin-protein ligase ARI9 OS=Arabidopsis thaliana OX=3702 GN=ARI9 PE=2 SV=1	S	Function unknown	uncharacterized protein LOC109751563 [Aegilops tauschii subsp. tauschii]
gene13699	LOC109772995	brown	0.89	5.6	8.18	13.66	5.48	11.6	19.35	26.2	19.25	[T]	Signal transduction mechanisms	Molecular Function: protein serine/threonine kinase activity (GO:0004674);; Molecular Function: ATP binding (GO:0005524);; Cellular Component: plasma membrane (GO:0005886);; Biological Process: protein phosphorylation (GO:0006468);; Cellular Component: integral component of membrane (GO:0016021);; Biological Process: recognition of pollen (GO:0048544);;	--	--	--	--	Protein kinase domain;; Protein tyrosine kinase;; D-mannose binding lectin;; S-locus glycoprotein domain;; PAN-like domain	G-type lectin S-receptor-like serine/threonine-protein kinase At1g34300 OS=Arabidopsis thaliana OX=3702 GN=At1g34300 PE=1 SV=1	T	Signal transduction mechanisms	G-type lectin S-receptor-like serine/threonine-protein kinase At1g34300 [Aegilops tauschii subsp. tauschii]
gene15108	LOC109774573	brown	0.89	8.36	10.88	13.68	11.49	9.94	14.32	27.22	30.95	[S]	Function unknown	Molecular Function: glucosylceramidase activity (GO:0004348);; Biological Process: glucosylceramide catabolic process (GO:0006680);; Cellular Component: membrane (GO:0016020);;	K17108|0|bdi:100824639|K17108 non-lysosomal glucosylceramidase [EC:3.2.1.45] | (RefSeq) non-lysosomal glucosylceramidase	Other glycan degradation (ko00511);; Sphingolipid metabolism (ko00600)	[G]	Carbohydrate transport and metabolism	Glycosyl-hydrolase family 116, catalytic region;; beta-glucosidase 2, glycosyl-hydrolase family 116 N-term	--	G	Carbohydrate transport and metabolism	non-lysosomal glucosylceramidase isoform X1 [Aegilops tauschii subsp. tauschii]
gene40710	LOC109746830	brown	0.89	1.2	0.93	0.77	1.12	1.11	2.46	4.83	5.51	[M]	Cell wall/membrane/envelope biogenesis	Cellular Component: mitochondrion (GO:0005739);;	--	--	--	--	Glycosyltransferase family 92;; Glycosyl transferase family 2	Glycosyltransferase family 92 protein RCOM_0530710 OS=Ricinus communis OX=3988 GN=RCOM_0530710 PE=3 SV=1	M	Cell wall/membrane/envelope biogenesis	glycosyltransferase family 92 protein RCOM_0530710-like [Aegilops tauschii subsp. tauschii]
gene30461	LOC109735391	brown	0.89	1.44	2.48	7.51	3.82	2.24	8.12	19.52	12.77	[I]	Lipid transport and metabolism	Biological Process: metabolic process (GO:0008152);; Molecular Function: hydrolase activity (GO:0016787);;	--	--	[V]	Defense mechanisms	alpha/beta hydrolase fold;; Carboxylesterase family	2-hydroxyisoflavanone dehydratase OS=Glycyrrhiza echinata OX=46348 GN=HIDM PE=1 SV=1	I	Lipid transport and metabolism	2-hydroxyisoflavanone dehydratase-like [Aegilops tauschii subsp. tauschii]
gene5921	LOC109764336	brown	0.89	13.46	16.22	12.22	5.29	24.27	37.26	46.84	35.56	[S]	Function unknown	Cellular Component: integral component of membrane (GO:0016021);; Biological Process: transmembrane transport (GO:0055085);;	--	--	--	--	OPT oligopeptide transporter protein	Probable metal-nicotianamine transporter YSL12 OS=Oryza sativa subsp. japonica OX=39947 GN=YSL12 PE=2 SV=2	S	Function unknown	probable metal-nicotianamine transporter YSL12 [Aegilops tauschii subsp. tauschii]
gene54288	LOC109761891	brown	0.89	74.41	113.27	194.01	78.34	172.57	298.71	297.19	256.89	[S]	Function unknown	Cellular Component: plastid (GO:0009536);;	--	--	--	--	--	IQ domain-containing protein IQM1 OS=Arabidopsis thaliana OX=3702 GN=IQM1 PE=1 SV=1	S	Function unknown	IQ domain-containing protein IQM1-like [Aegilops tauschii subsp. tauschii]
gene37666	LOC109743443	brown	0.89	2.09	1.99	2.08	2.63	3.96	5.11	7.19	5.34	[V]	Defense mechanisms	Molecular Function: ATP binding (GO:0005524);; Biological Process: lipid transport (GO:0006869);; Cellular Component: integral component of membrane (GO:0016021);; Molecular Function: ATPase activity, coupled to transmembrane movement of substances (GO:0042626);; Cellular Component: intracellular membrane-bounded organelle (GO:0043231);; Biological Process: transmembrane transport (GO:0055085);;	--	--	[IR]	Lipid transport and metabolism;; General function prediction only	ABC transporter;; ABC-2 family transporter protein;; AAA domain, putative AbiEii toxin, Type IV TA system	ABC transporter A family member 5 OS=Arabidopsis thaliana OX=3702 GN=ABCA5 PE=3 SV=2	S	Function unknown	ABC transporter A family member 8-like isoform X1 [Aegilops tauschii subsp. tauschii]
Aegilops_tauschii_newGene_28288	--	brown	0.89	0.57	0.58	0.42	0.9	0.85	2.13	2.09	3.1	--	--	--	K12471|9.70413e-162|osa:4327195|K12471 epsin | (RefSeq) P0638D12.9; clathrin interactor EPSIN 1	Endocytosis (ko04144)	[F]	Nucleotide transport and metabolism	ENTH domain	Clathrin interactor EPSIN 1 OS=Arabidopsis thaliana OX=3702 GN=EPSIN1 PE=1 SV=1	U	Intracellular trafficking, secretion, and vesicular transport	predicted protein, partial [Hordeum vulgare subsp. vulgare]
gene36806	LOC109742483	brown	0.89	1.72	3.65	10.8	6.64	7.79	14.33	32.6	30.01	--	--	--	--	--	--	--	VQ motif	--	S	Function unknown	uncharacterized protein LOC109742483 [Aegilops tauschii subsp. tauschii]
gene26138	LOC109786845	brown	0.89	3.59	7.6	26.15	7.13	12.15	21.9	42.82	34.91	[O]	Posttranslational modification, protein turnover, chaperones	Molecular Function: protein serine/threonine kinase activity (GO:0004674);; Molecular Function: ATP binding (GO:0005524);; Cellular Component: mitochondrion (GO:0005739);; Biological Process: protein phosphorylation (GO:0006468);;	--	--	[T]	Signal transduction mechanisms	Protein tyrosine kinase;; Protein kinase domain	Serine/threonine-protein kinase RIPK OS=Arabidopsis thaliana OX=3702 GN=RIPK PE=1 SV=1	T	Signal transduction mechanisms	serine/threonine-protein kinase RIPK-like, partial [Aegilops tauschii subsp. tauschii]
gene18367	LOC109778212	brown	0.88	31.83	37.75	89.54	39.89	84.52	92.04	144.53	103.62	--	--	Molecular Function: triose-phosphate isomerase activity (GO:0004807);; Biological Process: metabolic process (GO:0008152);;	--	--	[R]	General function prediction only	C2 domain	Elicitor-responsive protein 1 OS=Oryza sativa subsp. japonica OX=39947 GN=ERG1 PE=1 SV=1	S	Function unknown	elicitor-responsive protein 1-like [Aegilops tauschii subsp. tauschii]
gene24879	LOC109785438	brown	0.88	0.2	1.39	0.66	2.06	0.64	2.38	5.5	5.2	--	--	Molecular Function: zinc ion binding (GO:0008270);;	--	--	--	--	Protein of unknown function (DUF1262)	--	S	Function unknown	uncharacterized protein LOC109785438 [Aegilops tauschii subsp. tauschii]
gene18521	LOC109778371	brown	0.88	5.69	4.36	6.9	5.5	10.77	12.61	15.07	11.82	--	--	Cellular Component: integral component of membrane (GO:0016021);;	--	--	--	--	--	--	S	Function unknown	hypothetical protein TRIUR3_13211 [Triticum urartu]
gene27307	LOC109731895	brown	0.88	1.87	3.79	4.01	2.03	4.36	12.75	10.85	7.25	[T]	Signal transduction mechanisms	Molecular Function: protein serine/threonine kinase activity (GO:0004674);; Molecular Function: ATP binding (GO:0005524);; Biological Process: protein phosphorylation (GO:0006468);; Cellular Component: integral component of membrane (GO:0016021);; Molecular Function: carbohydrate binding (GO:0030246);;	--	--	--	--	Legume lectin domain;; Protein kinase domain;; Protein tyrosine kinase	L-type lectin-domain containing receptor kinase IV.1 OS=Arabidopsis thaliana OX=3702 GN=LECRK41 PE=2 SV=1	T	Signal transduction mechanisms	L-type lectin-domain containing receptor kinase IV.1-like [Aegilops tauschii subsp. tauschii]
gene51281	LOC109758567	brown	0.88	6.9	17.12	42.08	15.27	19.48	47.41	115.15	83.51	[R]	General function prediction only	Biological Process: polysaccharide catabolic process (GO:0000272);; Molecular Function: chitinase activity (GO:0004568);; Biological Process: chitin catabolic process (GO:0006032);; Biological Process: defense response (GO:0006952);; Molecular Function: chitin binding (GO:0008061);; Biological Process: cell wall macromolecule catabolic process (GO:0016998);;	K01183|1.84345e-153|bdi:100842264|K01183 chitinase [EC:3.2.1.14] | (RefSeq) chitinase 6-like	Amino sugar and nucleotide sugar metabolism (ko00520)	[R]	General function prediction only	Chitinase class I;; Chitin recognition protein	Chitinase 6 OS=Oryza sativa subsp. japonica OX=39947 GN=Cht6 PE=2 SV=1	G	Carbohydrate transport and metabolism	chitinase 6-like [Aegilops tauschii subsp. tauschii]
gene10955	LOC109769941	brown	0.88	3.12	5.69	4.19	3.34	8.37	15.57	11.93	15.82	--	--	Molecular Function: protein serine/threonine kinase activity (GO:0004674);; Molecular Function: ATP binding (GO:0005524);; Cellular Component: plasma membrane (GO:0005886);; Biological Process: protein phosphorylation (GO:0006468);; Cellular Component: integral component of membrane (GO:0016021);; Biological Process: recognition of pollen (GO:0048544);;	--	--	--	--	Protein kinase domain;; Protein tyrosine kinase;; D-mannose binding lectin;; S-locus glycoprotein domain;; Protein-kinase domain of FAM69;; PAN domain	Putative receptor protein kinase ZmPK1 OS=Zea mays OX=4577 GN=PK1 PE=2 SV=2	T	Signal transduction mechanisms	putative receptor protein kinase ZmPK1 [Aegilops tauschii subsp. tauschii]
gene46414	LOC109753144	brown	0.88	4.56	11.99	22.11	9.52	11.94	27.76	34.2	31.97	--	--	Molecular Function: protein serine/threonine kinase activity (GO:0004674);; Molecular Function: ATP binding (GO:0005524);; Cellular Component: plasma membrane (GO:0005886);; Biological Process: protein phosphorylation (GO:0006468);; Biological Process: defense response (GO:0006952);; Cellular Component: plasmodesma (GO:0009506);; Cellular Component: integral component of membrane (GO:0016021);;	--	--	--	--	Protein tyrosine kinase;; Protein kinase domain;; Salt stress response/antifungal	Cysteine-rich receptor-like protein kinase 10 OS=Arabidopsis thaliana OX=3702 GN=CRK10 PE=1 SV=3	T	Signal transduction mechanisms	cysteine-rich receptor-like protein kinase 10 [Aegilops tauschii subsp. tauschii]
gene38956	LOC109744883	brown	0.88	1.44	1.56	1.27	1.94	2.81	5.97	6.32	5.77	--	--	Biological Process: cellular protein metabolic process (GO:0044267);;	--	--	--	--	--	--	S	Function unknown	uncharacterized protein LOC109744883 [Aegilops tauschii subsp. tauschii]
gene35888	LOC109741447	brown	0.88	10.96	11.25	18.25	15.25	31.16	36.91	40.92	48.07	--	--	Cellular Component: membrane (GO:0016020);;	--	--	--	--	--	--	S	Function unknown	uncharacterized protein LOC109741447 [Aegilops tauschii subsp. tauschii]
gene35606	LOC109741118	brown	0.88	6.53	8.25	26.93	12.04	7.51	16.87	42.85	32.23	[NW]	Cell motility;; Extracellular structures	Molecular Function: protein serine/threonine kinase activity (GO:0004674);; Molecular Function: ATP binding (GO:0005524);; Cellular Component: plasma membrane (GO:0005886);; Biological Process: protein phosphorylation (GO:0006468);; Biological Process: defense response (GO:0006952);; Cellular Component: plasmodesma (GO:0009506);; Cellular Component: integral component of membrane (GO:0016021);;	--	--	--	--	Protein tyrosine kinase;; Protein kinase domain;; Salt stress response/antifungal	Cysteine-rich receptor-like protein kinase 6 OS=Oryza sativa subsp. japonica OX=39947 GN=CRK6 PE=1 SV=1	T	Signal transduction mechanisms	cysteine-rich receptor-like protein kinase 6 [Aegilops tauschii subsp. tauschii]
gene23280	LOC109783704	brown	0.88	35.93	32.65	40.23	22.63	81.28	130.54	142.34	151.71	[PR]	Inorganic ion transport and metabolism;; General function prediction only	Cellular Component: plastid (GO:0009536);; Molecular Function: chlorophyllide a oxygenase [overall] activity (GO:0010277);; Molecular Function: metal ion binding (GO:0046872);; Molecular Function: 2 iron, 2 sulfur cluster binding (GO:0051537);; Biological Process: oxidation-reduction process (GO:0055114);;	--	--	--	--	Pheophorbide a oxygenase;; Rieske [2Fe-2S] domain	Protochlorophyllide-dependent translocon component 52, chloroplastic OS=Arabidopsis thaliana OX=3702 GN=PTC52 PE=2 SV=1	P	Inorganic ion transport and metabolism	protochlorophyllide-dependent translocon component 52, chloroplastic-like [Aegilops tauschii subsp. tauschii]
gene23040	LOC109783436	brown	0.88	1.83	1.94	1.61	1.21	2.91	5.19	5.2	5.41	[G]	Carbohydrate transport and metabolism	Biological Process: flavonoid biosynthetic process (GO:0009813);; Cellular Component: intracellular membrane-bounded organelle (GO:0043231);; Biological Process: flavonoid glucuronidation (GO:0052696);; Molecular Function: quercetin 3-O-glucosyltransferase activity (GO:0080043);; Molecular Function: quercetin 7-O-glucosyltransferase activity (GO:0080044);;	--	--	[GC]	Carbohydrate transport and metabolism;; Energy production and conversion	UDP-glucoronosyl and UDP-glucosyl transferase	UDP-glycosyltransferase 89B1 OS=Arabidopsis thaliana OX=3702 GN=UGT89B1 PE=2 SV=2	S	Function unknown	UDP-glycosyltransferase 89B1-like [Aegilops tauschii subsp. tauschii]
gene30055	LOC109734952	brown	0.88	0.56	1.1	2.82	1.11	0.86	3.93	7.78	6.33	[ET]	Amino acid transport and metabolism;; Signal transduction mechanisms	Molecular Function: G-protein coupled receptor activity (GO:0004930);; Molecular Function: ionotropic glutamate receptor activity (GO:0004970);; Biological Process: ion transport (GO:0006811);; Biological Process: G-protein coupled receptor signaling pathway (GO:0007186);; Cellular Component: integral component of membrane (GO:0016021);; Biological Process: ionotropic glutamate receptor signaling…	K05387|0|bdi:100837557|K05387 glutamate receptor, ionotropic, plant | (RefSeq) glutamate receptor 2.9-like	--	[PET]	Inorganic ion transport and metabolism;; Amino acid transport and metabolism;; Signal transduction mechanisms	Receptor family ligand binding region;; Ligand-gated ion channel;; Periplasmic binding protein;; Bacterial extracellular solute-binding proteins, family 3;; Ligated ion channel L-glutamate- and glycine-binding site	Glutamate receptor 2.8 OS=Arabidopsis thaliana OX=3702 GN=GLR2.8 PE=2 SV=2	S	Function unknown	glutamate receptor 2.8-like [Aegilops tauschii subsp. tauschii]
gene28650	LOC109733383	brown	0.87	3.54	4.98	10.23	13.16	6.42	12.86	24.19	30.07	[QV]	Secondary metabolites biosynthesis, transport and catabolism;; Defense mechanisms	Molecular Function: monooxygenase activity (GO:0004497);; Molecular Function: iron ion binding (GO:0005506);; Cellular Component: integral component of membrane (GO:0016021);; Molecular Function: oxidoreductase activity, acting on paired donors, with incorporation or reduction of molecular oxygen (GO:0016705);; Molecular Function: heme binding (GO:0020037);; Biological Process: oxidation-reductio…	--	--	[QI]	Secondary metabolites biosynthesis, transport and catabolism;; Lipid transport and metabolism	Cytochrome P450	Cytochrome P450 94A1 OS=Vicia sativa OX=3908 GN=CYP94A1 PE=2 SV=2	Q	Secondary metabolites biosynthesis, transport and catabolism	cytochrome P450 94A2-like [Aegilops tauschii subsp. tauschii]
gene19257	LOC109779205	brown	0.87	63.09	77.65	67.87	49.7	102.11	188.54	165.48	139.78	--	--	--	--	--	--	--	--	--	S	Function unknown	uncharacterized protein LOC109779205 [Aegilops tauschii subsp. tauschii]
gene1332	LOC109772280	brown	0.87	3.28	3.59	4.24	7.85	6.78	9.69	14.99	19.1	[IQR]	Lipid transport and metabolism;; Secondary metabolites biosynthesis, transport and catabolism;; General function prediction only	--	--	--	[Q]	Secondary metabolites biosynthesis, transport and catabolism	short chain dehydrogenase;; Enoyl-(Acyl carrier protein) reductase;; KR domain;; NAD dependent epimerase/dehydratase family	Salutaridine reductase OS=Papaver bracteatum OX=215227 GN=SALR PE=1 SV=1	S	Function unknown	short-chain dehydrogenase/reductase 2b-like [Aegilops tauschii subsp. tauschii]
gene49922	LOC109757057	brown	0.87	0.59	0.69	0.77	0.37	1.01	2.25	2.27	2.41	--	--	Molecular Function: binding (GO:0005488);;	--	--	--	--	SWIM zinc finger	--	--	--	uncharacterized protein LOC109757057 isoform X1 [Aegilops tauschii subsp. tauschii]
gene42211	LOC109748515	brown	0.87	0.4	0.61	0.94	0.67	0.82	1.49	3.28	3.3	[G]	Carbohydrate transport and metabolism	Molecular Function: hydrolase activity, hydrolyzing O-glycosyl compounds (GO:0004553);; Cellular Component: cell wall (GO:0005618);; Biological Process: xyloglucan metabolic process (GO:0010411);; Cellular Component: membrane (GO:0016020);; Molecular Function: xyloglucan:xyloglucosyl transferase activity (GO:0016762);; Biological Process: cell wall biogenesis (GO:0042546);; Cellular Component: ap…	--	--	--	--	Glycosyl hydrolases family 16;; Xyloglucan endo-transglycosylase (XET) C-terminus	Probable xyloglucan endotransglucosylase/hydrolase protein 16 OS=Arabidopsis thaliana OX=3702 GN=XTH16 PE=2 SV=2	S	Function unknown	xyloglucan endotransglucosylase/hydrolase protein 24-like [Aegilops tauschii subsp. tauschii]
gene10035	LOC109768904	brown	0.87	0.79	0.87	0.52	0.93	0.94	1.36	2.16	1.47	[R]	General function prediction only	Molecular Function: metal ion binding (GO:0046872);;	--	--	--	--	von Willebrand factor type A domain;; VWA / Hh protein intein-like;; von Willebrand factor type A domain;; von Willebrand factor type A domain;; VWA domain containing CoxE-like protein;; Ring finger domain;; Zinc finger, C3HC4 type (RING finger)	E3 ubiquitin-protein ligase WAV3 OS=Arabidopsis thaliana OX=3702 GN=WAV3 PE=1 SV=1	S	Function unknown	uncharacterized protein LOC109768904 [Aegilops tauschii subsp. tauschii]
gene45453	LOC109752103	brown	0.87	1.38	3.01	2.74	3.19	3.78	12.69	11.66	13.49	--	--	Molecular Function: aspartic-type endopeptidase activity (GO:0004190);; Biological Process: proteolysis (GO:0006508);;	--	--	[O]	Posttranslational modification, protein turnover, chaperones	Xylanase inhibitor N-terminal;; Xylanase inhibitor C-terminal	Aspartic proteinase nepenthesin-2 OS=Nepenthes gracilis OX=150966 GN=nep2 PE=1 SV=1	O	Posttranslational modification, protein turnover, chaperones	aspartic proteinase nepenthesin-2-like [Aegilops tauschii subsp. tauschii]
Aegilops_tauschii_newGene_46666	--	brown	0.87	7.65	11.3	9.19	6.88	11.8	19.12	22.35	20.61	[M]	Cell wall/membrane/envelope biogenesis	Molecular Function: protein serine/threonine kinase activity (GO:0004674);; Molecular Function: ATP binding (GO:0005524);; Cellular Component: mitochondrion (GO:0005739);; Cellular Component: plasma membrane (GO:0005886);; Biological Process: protein phosphorylation (GO:0006468);; Cellular Component: integral component of membrane (GO:0016021);;	--	--	--	--	Protein tyrosine kinase;; Protein kinase domain;; Di-glucose binding within endoplasmic reticulum;; Leucine Rich repeats (2 copies)	Probable LRR receptor-like serine/threonine-protein kinase At1g56130 OS=Arabidopsis thaliana OX=3702 GN=At1g56130 PE=2 SV=2	T	Signal transduction mechanisms	predicted protein [Hordeum vulgare subsp. vulgare]
gene40051	LOC109746103	brown	0.87	18.48	28.54	24.41	13.57	31.28	61.7	51.46	47.61	--	--	Molecular Function: aspartic-type endopeptidase activity (GO:0004190);; Biological Process: proteolysis (GO:0006508);; Biological Process: protein catabolic process (GO:0030163);;	--	--	[O]	Posttranslational modification, protein turnover, chaperones	Xylanase inhibitor N-terminal;; Xylanase inhibitor C-terminal;; Eukaryotic aspartyl protease	Protein ASPARTIC PROTEASE IN GUARD CELL 1 OS=Arabidopsis thaliana OX=3702 GN=ASPG1 PE=1 SV=1	O	Posttranslational modification, protein turnover, chaperones	aspartic proteinase nepenthesin-2-like [Aegilops tauschii subsp. tauschii]
gene34987	LOC109740440	brown	0.87	25.32	39.87	48.7	34.93	39.4	95.28	88.38	81.02	--	--	Molecular Function: protein kinase activity (GO:0004672);; Biological Process: protein phosphorylation (GO:0006468);; Molecular Function: ion binding (GO:0043167);; Molecular Function: organic cyclic compound binding (GO:0097159);; Molecular Function: heterocyclic compound binding (GO:1901363);;	--	--	--	--	--	Cell number regulator 13 OS=Zea mays OX=4577 GN=CNR13 PE=2 SV=1	S	Function unknown	cell number regulator 13-like [Aegilops tauschii subsp. tauschii]
gene7372	LOC109765958	brown	0.87	0.16	0.32	0.88	0.44	0.81	1.01	2.99	2.62	--	--	Cellular Component: ubiquitin ligase complex (GO:0000151);; Biological Process: protein polyubiquitination (GO:0000209);; Cellular Component: cytoplasm (GO:0005737);; Molecular Function: zinc ion binding (GO:0008270);; Molecular Function: ubiquitin conjugating enzyme binding (GO:0031624);; Biological Process: positive regulation of proteasomal ubiquitin-dependent protein catabolic process (GO:003…	K11975|2.22089e-76|osa:4347077|K11975 E3 ubiquitin-protein ligase RNF144 [EC:2.3.2.27] | (RefSeq) E3 ubiquitin-protein ligase RNF144A	--	[O]	Posttranslational modification, protein turnover, chaperones	IBR domain, a half RING-finger domain;; zinc-RING finger domain;; Zinc finger, C3HC4 type (RING finger)	Probable E3 ubiquitin-protein ligase ARI9 OS=Arabidopsis thaliana OX=3702 GN=ARI9 PE=2 SV=1	S	Function unknown	uncharacterized protein LOC109765958 isoform X1 [Aegilops tauschii subsp. tauschii]
gene47039	LOC109753839	brown	0.87	2.23	2.65	5.13	2.08	5.33	12.17	10.37	8.66	[T]	Signal transduction mechanisms	Molecular Function: protein serine/threonine kinase activity (GO:0004674);; Molecular Function: ATP binding (GO:0005524);; Biological Process: protein phosphorylation (GO:0006468);; Cellular Component: integral component of membrane (GO:0016021);; Molecular Function: carbohydrate binding (GO:0030246);;	--	--	--	--	Legume lectin domain;; Protein kinase domain;; Protein tyrosine kinase	L-type lectin-domain containing receptor kinase IV.1 OS=Arabidopsis thaliana OX=3702 GN=LECRK41 PE=2 SV=1	T	Signal transduction mechanisms	L-type lectin-domain containing receptor kinase IV.1-like [Aegilops tauschii subsp. tauschii]
gene19773	LOC109779809	brown	0.87	2.29	3.01	3.22	1.97	3.87	8.76	7.94	5.88	[R]	General function prediction only	Molecular Function: ADP binding (GO:0043531);;	K13457|0|sita:101769158|K13457 disease resistance protein RPM1 | (RefSeq) disease resistance protein RPM1-like	Plant-pathogen interaction (ko04626)	[T]	Signal transduction mechanisms	NB-ARC domain;; Leucine rich repeat	Disease resistance protein RPM1 OS=Arabidopsis thaliana OX=3702 GN=RPM1 PE=1 SV=1	S	Function unknown	disease resistance protein RPM1-like [Aegilops tauschii subsp. tauschii]
Aegilops_tauschii_newGene_3011	--	brown	0.87	2.52	1.33	3.76	1.96	1.72	4.47	8.97	10.25	[E]	Amino acid transport and metabolism	Molecular Function: transporter activity (GO:0005215);; Biological Process: oligopeptide transport (GO:0006857);; Cellular Component: integral component of membrane (GO:0016021);;	--	--	[E]	Amino acid transport and metabolism	--	Protein NRT1/ PTR FAMILY 5.3 OS=Arabidopsis thaliana OX=3702 GN=NPF5.3 PE=2 SV=1	E	Amino acid transport and metabolism	predicted protein [Hordeum vulgare subsp. vulgare]
gene27756	LOC109732391	brown	0.87	2.11	2.82	7.62	6.99	8.72	4.44	17.97	15.21	--	--	--	--	--	--	--	Protein of unknown function (DUF1639)	--	S	Function unknown	formin-like protein 15 [Aegilops tauschii subsp. tauschii]
gene22332	LOC109782645	brown	0.87	0.81	1.04	4.39	0.64	1.46	5.14	12.01	5.18	--	--	Molecular Function: protein serine/threonine kinase activity (GO:0004674);; Molecular Function: ATP binding (GO:0005524);; Biological Process: protein phosphorylation (GO:0006468);; Cellular Component: integral component of membrane (GO:0016021);;	--	--	[T]	Signal transduction mechanisms	Protein kinase domain;; Protein tyrosine kinase;; Wall-associated receptor kinase galacturonan-binding	Rust resistance kinase Lr10 OS=Triticum aestivum OX=4565 GN=LRK10 PE=2 SV=1	T	Signal transduction mechanisms	rust resistance kinase Lr10-like [Aegilops tauschii subsp. tauschii]
gene28518	LOC109733227	brown	0.87	0.27	1.29	3.69	3.12	0.85	4.57	10.87	14.51	[M]	Cell wall/membrane/envelope biogenesis	Molecular Function: nucleotide binding (GO:0000166);; Molecular Function: protein serine/threonine kinase activity (GO:0004674);; Cellular Component: plasma membrane (GO:0005886);; Biological Process: cell surface receptor signaling pathway (GO:0007166);; Biological Process: phosphorylation (GO:0016310);; Molecular Function: ion binding (GO:0043167);;	--	--	--	--	Protein kinase domain;; Protein tyrosine kinase;; Wall-associated receptor kinase galacturonan-binding;; Calcium-binding EGF domain	Wall-associated receptor kinase 2 OS=Arabidopsis thaliana OX=3702 GN=WAK2 PE=1 SV=1	T	Signal transduction mechanisms	putative wall-associated receptor kinase-like 16 [Aegilops tauschii subsp. tauschii]
gene23319	LOC109783759	brown	0.87	8.93	14.11	11.51	10.67	11.72	39.12	31.62	25.68	--	--	Molecular Function: calcium ion binding (GO:0005509);; Cellular Component: integral component of membrane (GO:0016021);;	--	--	--	--	PA domain	Vacuolar-sorting receptor 6 OS=Arabidopsis thaliana OX=3702 GN=VSR6 PE=2 SV=3	S	Function unknown	vacuolar-sorting receptor 7-like [Aegilops tauschii subsp. tauschii]
gene3099	LOC109735508	brown	0.86	0.41	0.74	0.84	0.35	0.93	2.4	2.54	2.63	--	--	Cellular Component: plastid (GO:0009536);; Cellular Component: integral component of membrane (GO:0016021);;	K20359|1.48103e-28|obr:102720473|K20359 PRA1 family protein 1 | (RefSeq) PRA1 family protein B2-like	--	[U]	Intracellular trafficking, secretion, and vesicular transport	PRA1 family protein	PRA1 family protein B3 OS=Arabidopsis thaliana OX=3702 GN=PRA1B3 PE=1 SV=1	U	Intracellular trafficking, secretion, and vesicular transport	PRA1 family protein B2-like [Aegilops tauschii subsp. tauschii]
gene13214	LOC109772454	brown	0.86	0.83	1.11	1.68	0.97	1.81	2.61	3.02	2.47	[ET]	Amino acid transport and metabolism;; Signal transduction mechanisms	Molecular Function: ionotropic glutamate receptor activity (GO:0004970);; Biological Process: ion transport (GO:0006811);; Cellular Component: integral component of membrane (GO:0016021);; Biological Process: ionotropic glutamate receptor signaling pathway (GO:0035235);;	K05387|0|zma:103647444|K05387 glutamate receptor, ionotropic, plant | (RefSeq) GRMZM2G341499; glutamate receptor 2.8-like	--	[PET]	Inorganic ion transport and metabolism;; Amino acid transport and metabolism;; Signal transduction mechanisms	Receptor family ligand binding region;; Ligand-gated ion channel;; Bacterial extracellular solute-binding proteins, family 3;; Periplasmic binding protein	Glutamate receptor 2.8 OS=Arabidopsis thaliana OX=3702 GN=GLR2.8 PE=2 SV=2	S	Function unknown	glutamate receptor 2.8-like [Aegilops tauschii subsp. tauschii]
gene30488	LOC109735422	brown	0.86	4.03	4.58	4.99	4.66	6.43	10.03	12.37	7.61	--	--	Cellular Component: plasma membrane (GO:0005886);; Molecular Function: peptide-methionine (R)-S-oxide reductase activity (GO:0033743);; Biological Process: oxidation-reduction process (GO:0055114);;	--	--	--	--	SelR domain	--	S	Function unknown	uncharacterized protein At4g08330, chloroplastic [Aegilops tauschii subsp. tauschii]
Aegilops_tauschii_newGene_38104	--	brown	0.86	3.81	2.75	3.36	2.59	4.39	7.31	7.15	8.04	[K]	Transcription	Molecular Function: ADP binding (GO:0043531);;	--	--	[T]	Signal transduction mechanisms	NB-ARC domain	Putative disease resistance protein RGA4 OS=Solanum bulbocastanum OX=147425 GN=RGA4 PE=2 SV=1	S	Function unknown	PM2 protein [Triticum aestivum]
gene7011	LOC109765546	brown	0.86	24.68	37.12	45.4	20.25	42.42	87.27	76.86	58.2	[T]	Signal transduction mechanisms	Molecular Function: ubiquitin-protein transferase activity (GO:0004842);; Cellular Component: mitochondrion (GO:0005739);; Biological Process: protein ubiquitination (GO:0016567);;	--	--	--	--	U-box domain	U-box domain-containing protein 21 OS=Arabidopsis thaliana OX=3702 GN=PUB21 PE=2 SV=1	O	Posttranslational modification, protein turnover, chaperones	U-box domain-containing protein 21-like [Aegilops tauschii subsp. tauschii]
gene11369	LOC109770412	brown	0.86	30.02	78.79	122.81	76.31	78.44	123.38	174.69	207.06	NA	NA	NA	NA	NA	NA	NA	NA	NA	NA	NA	NA
gene18501	LOC109778361	brown	0.86	145.38	148.06	143.13	125.22	198.73	284.09	566.04	453.91	--	--	--	--	--	--	--	Probable lipid transfer	--	S	Function unknown	male-cone protein 1-like [Aegilops tauschii subsp. tauschii]
gene36	LOC109777505	brown	0.86	2.1	2.29	1.97	2.1	3.11	5.63	5.09	4.84	--	--	Cellular Component: integral component of membrane (GO:0016021);;	--	--	--	--	Protein of unknown function (DUF2985);; PLAC8 family	--	S	Function unknown	uncharacterized protein LOC109777505 [Aegilops tauschii subsp. tauschii]
gene50117	LOC109757277	brown	0.86	0.17	0.22	0.91	0.39	0.76	1.06	3.78	1.23	[J]	Translation, ribosomal structure and biogenesis	Molecular Function: tRNA binding (GO:0000049);; Molecular Function: alanine-tRNA ligase activity (GO:0004813);; Molecular Function: ATP binding (GO:0005524);; Cellular Component: mitochondrion (GO:0005739);; Cellular Component: cytosol (GO:0005829);; Biological Process: tRNA modification (GO:0006400);; Molecular Function: zinc ion binding (GO:0008270);; Cellular Component: chloroplast (GO:0009507…	K01872|0|bdi:100837273|K01872 alanyl-tRNA synthetase [EC:6.1.1.7] | (RefSeq) alanine--tRNA ligase	Aminoacyl-tRNA biosynthesis (ko00970)	[J]	Translation, ribosomal structure and biogenesis	tRNA synthetases class II (A);; Threonyl and Alanyl tRNA synthetase second additional domain;; DHHA1 domain	Alanine--tRNA ligase OS=Arabidopsis thaliana OX=3702 GN=ALATS PE=1 SV=3	J	Translation, ribosomal structure and biogenesis	alanine--tRNA ligase-like [Aegilops tauschii subsp. tauschii]
gene19795	LOC109779823	brown	0.86	0.25	0.73	1.12	0.73	0.25	1.59	2	2.4	--	--	Molecular Function: ADP binding (GO:0043531);;	--	--	--	--	NB-ARC domain	Disease resistance RPP13-like protein 4 OS=Arabidopsis thaliana OX=3702 GN=RPP13L4 PE=1 SV=2	S	Function unknown	disease resistance RPP13-like protein 4 [Aegilops tauschii subsp. tauschii]
gene19243	LOC109779197	brown	0.86	18.25	13.78	21.84	14.56	14.54	17.64	41.15	39.47	[G]	Carbohydrate transport and metabolism	Molecular Function: beta-galactosidase activity (GO:0004565);; Biological Process: carbohydrate metabolic process (GO:0005975);; Cellular Component: beta-galactosidase complex (GO:0009341);; Molecular Function: carbohydrate binding (GO:0030246);; Cellular Component: intracellular membrane-bounded organelle (GO:0043231);;	K01190|0|bdi:100839496|K01190 beta-galactosidase [EC:3.2.1.23] | (RefSeq) beta-galactosidase	Galactose metabolism (ko00052);; Other glycan degradation (ko00511);; Sphingolipid metabolism (ko00600)	[G]	Carbohydrate transport and metabolism	Glycosyl hydrolases family 2, TIM barrel domain;; Beta galactosidase small chain;; Glycosyl hydrolases family 2, sugar binding domain;; Domain of unknown function(DUF4981);; Glycosyl hydrolases family 2	--	G	Carbohydrate transport and metabolism	uncharacterized protein LOC109779197 [Aegilops tauschii subsp. tauschii]
gene37410	LOC109743167	brown	0.86	3.78	2.76	3.91	2.07	10.19	11.45	22.93	13.27	[T]	Signal transduction mechanisms	Molecular Function: protein serine/threonine kinase activity (GO:0004674);; Molecular Function: ATP binding (GO:0005524);; Biological Process: protein phosphorylation (GO:0006468);; Cellular Component: integral component of membrane (GO:0016021);; Molecular Function: carbohydrate binding (GO:0030246);;	--	--	--	--	Legume lectin domain;; Protein kinase domain;; Protein tyrosine kinase	L-type lectin-domain containing receptor kinase IV.1 OS=Arabidopsis thaliana OX=3702 GN=LECRK41 PE=2 SV=1	T	Signal transduction mechanisms	L-type lectin-domain containing receptor kinase IV.1-like [Aegilops tauschii subsp. tauschii]
gene15491	LOC109775000	brown	0.86	4.35	5.09	5.75	2.21	6.81	11.43	10.09	8.12	[R]	General function prediction only	Molecular Function: purine ribonucleoside binding (GO:0032550);; Molecular Function: adenyl ribonucleotide binding (GO:0032559);; Molecular Function: anion binding (GO:0043168);;	--	--	[T]	Signal transduction mechanisms	NB-ARC domain	Disease resistance protein RPM1 OS=Arabidopsis thaliana OX=3702 GN=RPM1 PE=1 SV=1	S	Function unknown	disease resistance protein RPP13-like isoform X2 [Aegilops tauschii subsp. tauschii]
gene46833	LOC109753562	brown	0.86	5.1	8.28	37.44	12.67	12.02	29.23	86.21	39.16	--	--	--	--	--	--	--	--	--	S	Function unknown	heavy metal-associated isoprenylated plant protein 39-like [Aegilops tauschii subsp. tauschii]
gene47974	LOC109754889	brown	0.86	4.36	4.02	5.81	6.34	11.47	15.63	19.79	19.65	[D]	Cell cycle control, cell division, chromosome partitioning	Molecular Function: zinc ion binding (GO:0008270);; Biological Process: protein ubiquitination (GO:0016567);; Molecular Function: ligase activity (GO:0016874);;	--	--	--	--	Ankyrin repeats (3 copies);; Ankyrin repeat;; Ankyrin repeats (many copies);; Ankyrin repeats (many copies);; Ankyrin repeat	Probable E3 ubiquitin-protein ligase XBOS36 OS=Oryza sativa subsp. japonica OX=39947 GN=XBOS36 PE=2 SV=1	S	Function unknown	probable E3 ubiquitin-protein ligase XBOS36 [Aegilops tauschii subsp. tauschii]
gene42212	LOC109748514	brown	0.86	10.89	4.56	7.97	10.04	28.78	35.06	74.54	51.6	[G]	Carbohydrate transport and metabolism	Molecular Function: hydrolase activity, hydrolyzing O-glycosyl compounds (GO:0004553);; Cellular Component: cell wall (GO:0005618);; Biological Process: xyloglucan metabolic process (GO:0010411);; Molecular Function: xyloglucan:xyloglucosyl transferase activity (GO:0016762);; Biological Process: cell wall biogenesis (GO:0042546);; Cellular Component: apoplast (GO:0048046);; Biological Process: ce…	--	--	--	--	Glycosyl hydrolases family 16;; Xyloglucan endo-transglycosylase (XET) C-terminus	Putative xyloglucan endotransglucosylase/hydrolase protein 13 OS=Arabidopsis thaliana OX=3702 GN=XTH13 PE=3 SV=1	G	Carbohydrate transport and metabolism	putative xyloglucan endotransglucosylase/hydrolase protein 13 [Aegilops tauschii subsp. tauschii]
Aegilops_tauschii_newGene_40987	--	brown	0.86	17.97	41.51	50.93	29.17	27.06	68.1	107.03	79.5	--	--	Biological Process: carbohydrate metabolic process (GO:0005975);; Biological Process: defense response (GO:0006952);; Molecular Function: polysaccharide binding (GO:0030247);; Molecular Function: glucan endo-1,3-beta-D-glucosidase activity (GO:0042973);; Cellular Component: anchored component of plasma membrane (GO:0046658);;	--	--	--	--	Glycosyl hydrolases family 17	Glucan endo-1,3-beta-glucosidase GIII OS=Hordeum vulgare OX=4513 PE=1 SV=1	G	Carbohydrate transport and metabolism	glucan endo-1,3-beta-glucosidase GII precursor,putative, expressed [Triticum aestivum]
gene36763	LOC109742443	brown	0.86	0.95	0.82	0.71	0.76	1.83	2.26	2.99	4.3	[E]	Amino acid transport and metabolism	Molecular Function: transporter activity (GO:0005215);; Biological Process: transport (GO:0006810);; Cellular Component: integral component of membrane (GO:0016021);;	--	--	[E]	Amino acid transport and metabolism	POT family	Protein NRT1/ PTR FAMILY 5.1 OS=Arabidopsis thaliana OX=3702 GN=NPF5.1 PE=2 SV=2	E	Amino acid transport and metabolism	protein NRT1/ PTR FAMILY 5.1-like [Aegilops tauschii subsp. tauschii]
Aegilops_tauschii_newGene_33999	--	brown	0.86	37.59	71.78	89.67	40.29	72.73	110.4	153.1	119.46	--	--	Molecular Function: transcription factor activity, sequence-specific DNA binding (GO:0003700);; Biological Process: regulation of transcription, DNA-templated (GO:0006355);; Molecular Function: sequence-specific DNA binding (GO:0043565);;	--	--	--	--	WRKY DNA -binding domain	WRKY transcription factor WRKY28 OS=Oryza sativa subsp. japonica OX=39947 GN=WRKY28 PE=2 SV=2	K	Transcription	WRKY79 transcription factor [Triticum aestivum]
gene37047	LOC109742734	brown	0.86	3.32	2.83	4.34	3.79	9.81	8.55	15.16	14.13	[G]	Carbohydrate transport and metabolism	Biological Process: carbohydrate metabolic process (GO:0005975);; Molecular Function: beta-glucosidase activity (GO:0008422);; Cellular Component: plant-type cell wall (GO:0009505);; Molecular Function: scopolin beta-glucosidase activity (GO:0102483);; Biological Process: glycosyl compound metabolic process (GO:1901657);;	K01188|0|bdi:100821583|K01188 beta-glucosidase [EC:3.2.1.21] | (RefSeq) beta-glucosidase 25	Cyanoamino acid metabolism (ko00460);; Starch and sucrose metabolism (ko00500);; Phenylpropanoid biosynthesis (ko00940)	[G]	Carbohydrate transport and metabolism	Glycosyl hydrolase family 1	Beta-glucosidase 25 OS=Oryza sativa subsp. japonica OX=39947 GN=BGLU25 PE=2 SV=2	G	Carbohydrate transport and metabolism	beta-glucosidase 25 isoform X1 [Aegilops tauschii subsp. tauschii]
gene46956	LOC109753766	brown	0.85	13.48	36.36	37.21	30.98	35.85	69.91	69.08	56.52	--	--	Molecular Function: aspartic-type endopeptidase activity (GO:0004190);; Biological Process: proteolysis (GO:0006508);; Biological Process: protein catabolic process (GO:0030163);;	--	--	[O]	Posttranslational modification, protein turnover, chaperones	Xylanase inhibitor N-terminal;; Eukaryotic aspartyl protease;; Xylanase inhibitor C-terminal	Aspartyl protease family protein 1 OS=Arabidopsis thaliana OX=3702 GN=APF1 PE=1 SV=1	O	Posttranslational modification, protein turnover, chaperones	aspartyl protease family protein 1-like isoform X1 [Aegilops tauschii subsp. tauschii]
gene5468	LOC109761627	brown	0.85	0.71	0.67	1.21	1.71	1.57	1.86	4.96	6.89	--	--	Molecular Function: GDP-mannose transmembrane transporter activity (GO:0005458);; Cellular Component: Golgi apparatus (GO:0005794);; Cellular Component: integral component of membrane (GO:0016021);; Biological Process: GDP-mannose transmembrane transport (GO:1990570);;	K15356|0|obr:102712926|K15356 GDP-mannose transporter | (RefSeq) GDP-mannose transporter GONST1-like	--	[GOU]	Carbohydrate transport and metabolism;; Posttranslational modification, protein turnover, chaperones;; Intracellular trafficking, secretion, and vesicular transport	Triose-phosphate Transporter family	GDP-mannose transporter GONST1 OS=Arabidopsis thaliana OX=3702 GN=GONST1 PE=1 SV=2	U	Intracellular trafficking, secretion, and vesicular transport	GDP-mannose transporter GONST1-like isoform X1 [Aegilops tauschii subsp. tauschii]
gene34552	LOC109739951	brown	0.85	0.3	0.53	1.43	1.41	0.55	2.98	6.26	5.73	[T]	Signal transduction mechanisms	Molecular Function: protein serine/threonine kinase activity (GO:0004674);; Molecular Function: ATP binding (GO:0005524);; Biological Process: protein phosphorylation (GO:0006468);; Cellular Component: integral component of membrane (GO:0016021);; Molecular Function: carbohydrate binding (GO:0030246);;	--	--	--	--	Legume lectin domain;; Protein kinase domain;; Protein tyrosine kinase;; Legume-like lectin family	L-type lectin-domain containing receptor kinase IX.1 OS=Arabidopsis thaliana OX=3702 GN=LECRK91 PE=1 SV=1	T	Signal transduction mechanisms	L-type lectin-domain containing receptor kinase IX.1-like [Aegilops tauschii subsp. tauschii]
gene4484	LOC109750629	brown	0.85	258.67	426.15	883.53	715.37	667.24	719.25	2534.67	1964.13	--	--	Cellular Component: chloroplast thylakoid membrane (GO:0009535);; Cellular Component: photosystem II oxygen evolving complex (GO:0009654);; Biological Process: photosynthesis (GO:0015979);; Cellular Component: integral component of membrane (GO:0016021);;	K03541|1.57294e-55|obr:102705826|K03541 photosystem II 10kDa protein | (RefSeq) photosystem II 10 kDa polypeptide, chloroplastic-like	Photosynthesis (ko00195)	--	--	Photosystem II 10 kDa polypeptide PsbR	Photosystem II 10 kDa polypeptide, chloroplastic OS=Hordeum vulgare OX=4513 GN=PSBR PE=3 SV=1	S	Function unknown	photosystem II 10 kDa polypeptide, chloroplastic [Aegilops tauschii subsp. tauschii]
gene12952	LOC109772159	brown	0.85	6.03	7.9	9.19	5.65	9.14	13.29	17.2	14.05	--	--	--	--	--	--	--	Putative AtpZ or ATP-synthase-associated	--	--	--	uncharacterized protein LOC109772159 [Aegilops tauschii subsp. tauschii]
gene41981	LOC109748245	brown	0.85	2.01	2.28	0.95	1.43	2.53	3.94	5.09	3.84	--	--	Molecular Function: protein serine/threonine kinase activity (GO:0004674);; Molecular Function: ATP binding (GO:0005524);; Cellular Component: plasma membrane (GO:0005886);; Biological Process: protein phosphorylation (GO:0006468);; Cellular Component: integral component of membrane (GO:0016021);; Biological Process: recognition of pollen (GO:0048544);;	--	--	--	--	Protein kinase domain;; Protein tyrosine kinase;; S-locus glycoprotein domain;; D-mannose binding lectin;; PAN-like domain	G-type lectin S-receptor-like serine/threonine-protein kinase At2g19130 OS=Arabidopsis thaliana OX=3702 GN=At2g19130 PE=2 SV=1	T	Signal transduction mechanisms	G-type lectin S-receptor-like serine/threonine-protein kinase At2g19130 [Aegilops tauschii subsp. tauschii]
gene41338	LOC109747532	brown	0.85	5.34	10.69	7.83	4.79	5.08	20.79	21.54	13.2	[T]	Signal transduction mechanisms	Molecular Function: ATP binding (GO:0005524);; Biological Process: transport (GO:0006810);; Cellular Component: integral component of membrane (GO:0016021);; Molecular Function: ATPase activity (GO:0016887);;	--	--	[Q]	Secondary metabolites biosynthesis, transport and catabolism	ABC-2 type transporter;; ABC transporter;; Plant PDR ABC transporter associated;; AAA domain, putative AbiEii toxin, Type IV TA system;; RsgA GTPase;; AAA domain;; ATPase family associated with various cellular activities (AAA);; ABC-transporter extracellular N-terminal	ABC transporter G family member 50 OS=Oryza sativa subsp. japonica OX=39947 GN=ABCG50 PE=2 SV=2	V	Defense mechanisms	ABC transporter G family member 50 [Aegilops tauschii subsp. tauschii]
Aegilops_tauschii_newGene_21002	--	brown	0.85	0.49	1.13	0.94	0.66	1.15	2.12	2.99	3.81	[K]	Transcription	Cellular Component: integral component of membrane (GO:0016021);;	--	--	[R]	General function prediction only	Leucine rich repeat;; Leucine Rich repeats (2 copies);; Leucine Rich Repeat;; Leucine Rich repeat;; Leucine rich repeat N-terminal domain;; Leucine Rich repeats (2 copies);; Leucine rich repeat;; Leucine Rich Repeat	Receptor-like protein EIX2 OS=Solanum lycopersicum OX=4081 GN=EIX2 PE=1 SV=2	S	Function unknown	predicted leucine rich repeat protein [Triticum dicoccoides]
gene56113	LOC109763921	brown	0.85	39.42	73.7	144.39	91.26	54.1	155.07	355.69	189.08	--	--	Biological Process: negative regulation of cell proliferation (GO:0008285);; Cellular Component: integral component of membrane (GO:0016021);;	--	--	--	--	PLAC8 family	Cell number regulator 2 OS=Zea mays OX=4577 GN=CNR2 PE=2 SV=1	S	Function unknown	cell number regulator 2-like [Aegilops tauschii subsp. tauschii]
gene2313	LOC109782620	brown	0.85	5.48	8.06	12.54	5.23	10.4	13.98	17	12.71	[T]	Signal transduction mechanisms	Molecular Function: nucleotide binding (GO:0000166);; Molecular Function: protein kinase activity (GO:0004672);; Cellular Component: membrane (GO:0016020);; Biological Process: phosphorylation (GO:0016310);;	--	--	[T]	Signal transduction mechanisms	Protein kinase domain;; Protein tyrosine kinase;; Wall-associated receptor kinase galacturonan-binding	LEAF RUST 10 DISEASE-RESISTANCE LOCUS RECEPTOR-LIKE PROTEIN KINASE-like 1.2 OS=Arabidopsis thaliana OX=3702 GN=LRK10L-1.2 PE=2 SV=3	T	Signal transduction mechanisms	LEAF RUST 10 DISEASE-RESISTANCE LOCUS RECEPTOR-LIKE PROTEIN KINASE-like 1.2 isoform X2 [Aegilops tauschii subsp. tauschii]
gene3414	LOC109739017	brown	0.85	3.47	4.67	5.32	6.08	2.95	8.72	15.23	16.46	--	--	Cellular Component: integral component of membrane (GO:0016021);;	--	--	--	--	Protein of unknown function (DUF2921)	--	S	Function unknown	uncharacterized protein LOC109739017 [Aegilops tauschii subsp. tauschii]
gene48619	LOC109755607	brown	0.85	8.69	7.94	11.05	9.44	22.65	21.17	27.32	22.29	[T]	Signal transduction mechanisms	Molecular Function: calcium ion binding (GO:0005509);; Cellular Component: mitochondrion (GO:0005739);; Cellular Component: integral component of membrane (GO:0016021);;	--	--	--	--	Caleosin related protein	Probable peroxygenase 5 OS=Arabidopsis thaliana OX=3702 GN=PXG5 PE=2 SV=1	S	Function unknown	probable peroxygenase 5 [Aegilops tauschii subsp. tauschii]
gene41678	LOC109747911	brown	0.84	2.09	3.38	1.71	2.35	4.28	6.36	5.45	6.77	[P]	Inorganic ion transport and metabolism	Molecular Function: magnesium ion binding (GO:0000287);; Molecular Function: phospholipid-translocating ATPase activity (GO:0004012);; Molecular Function: ATP binding (GO:0005524);; Cellular Component: plasma membrane (GO:0005886);; Cellular Component: integral component of membrane (GO:0016021);; Biological Process: phospholipid translocation (GO:0045332);;	K14802|0|obr:102710681|K14802 phospholipid-transporting ATPase [EC:3.6.3.1] | (RefSeq) phospholipid-transporting ATPase 1-like	--	[R]	General function prediction only	Phospholipid-translocating P-type ATPase C-terminal;; Phospholipid-translocating ATPase N-terminal;; haloacid dehalogenase-like hydrolase;; Cation transport ATPase (P-type);; E1-E2 ATPase;; haloacid dehalogenase-like hydrolase	Phospholipid-transporting ATPase 1 OS=Arabidopsis thaliana OX=3702 GN=ALA1 PE=2 SV=1	U	Intracellular trafficking, secretion, and vesicular transport	phospholipid-transporting ATPase 1-like isoform X1 [Aegilops tauschii subsp. tauschii]
gene7991	LOC109766632	brown	0.84	1.31	1.23	4.99	6.25	3.99	6.43	15.81	14.42	[QV]	Secondary metabolites biosynthesis, transport and catabolism;; Defense mechanisms	Molecular Function: iron ion binding (GO:0005506);; Cellular Component: integral component of membrane (GO:0016021);; Molecular Function: oxidoreductase activity, acting on paired donors, with incorporation or reduction of molecular oxygen, NAD(P)H as one donor, and incorporation of one atom of oxygen (GO:0016709);; Molecular Function: heme binding (GO:0020037);; Biological Process: secondary met…	--	--	[Q]	Secondary metabolites biosynthesis, transport and catabolism	Cytochrome P450	Cytochrome P450 71D7 OS=Solanum chacoense OX=4108 GN=CYP71D7 PE=3 SV=1	Q	Secondary metabolites biosynthesis, transport and catabolism	cytochrome P450 71D7-like [Aegilops tauschii subsp. tauschii]
gene28520	LOC109733229	brown	0.84	7.21	12.97	18.73	13.49	14.29	29.7	28.17	23.48	--	--	Molecular Function: peroxidase activity (GO:0004601);; Cellular Component: extracellular region (GO:0005576);; Cellular Component: cytosol (GO:0005829);; Biological Process: response to oxidative stress (GO:0006979);; Molecular Function: heme binding (GO:0020037);; Biological Process: hydrogen peroxide catabolic process (GO:0042744);; Molecular Function: metal ion binding (GO:0046872);; Biologica…	K00430|0|bdi:100833529|K00430 peroxidase [EC:1.11.1.7] | (RefSeq) peroxidase 17-like	Phenylpropanoid biosynthesis (ko00940)	--	--	Peroxidase	Peroxidase 17 OS=Arabidopsis thaliana OX=3702 GN=PER17 PE=2 SV=1	G	Carbohydrate transport and metabolism	peroxidase 17 [Aegilops tauschii subsp. tauschii]
gene52921	LOC109760381	brown	0.84	1.07	6.35	4.43	2.74	1.67	23.96	15.28	18.21	--	--	Cellular Component: integral component of membrane (GO:0016021);;	--	--	--	--	--	--	S	Function unknown	uncharacterized protein LOC109760381 [Aegilops tauschii subsp. tauschii]
gene2626	LOC109786358	brown	0.84	8.08	7.62	8.95	6	11.71	12.14	16.3	15.41	[E]	Amino acid transport and metabolism	Molecular Function: transporter activity (GO:0005215);; Biological Process: transport (GO:0006810);; Cellular Component: integral component of membrane (GO:0016021);;	--	--	[E]	Amino acid transport and metabolism	POT family	Protein NRT1/ PTR FAMILY 8.3 OS=Arabidopsis thaliana OX=3702 GN=NPF8.3 PE=1 SV=1	E	Amino acid transport and metabolism	protein NRT1/ PTR FAMILY 8.3-like [Aegilops tauschii subsp. tauschii]
gene46403	LOC109753134	brown	0.84	10.3	16.91	39.82	19.14	24.96	41.09	86.62	68.57	[R]	General function prediction only	Molecular Function: phospholipase activity (GO:0004620);; Molecular Function: serine-type endopeptidase inhibitor activity (GO:0004867);; Cellular Component: extracellular region (GO:0005576);; Cellular Component: plastid (GO:0009536);; Biological Process: negative regulation of endopeptidase activity (GO:0010951);; Cellular Component: membrane (GO:0016020);; Biological Process: lipid catabolic p…	--	--	[I]	Lipid transport and metabolism	Patatin-like phospholipase	Patatin-like protein 1 OS=Oryza sativa subsp. indica OX=39946 GN=PLP1 PE=3 SV=1	S	Function unknown	patatin-like protein 2 [Aegilops tauschii subsp. tauschii]
gene44614	LOC109751176	brown	0.84	5.58	5.09	3.84	5.35	12.48	18.24	17.1	18.73	--	--	--	--	--	--	--	--	--	S	Function unknown	uncharacterized protein LOC109751176 [Aegilops tauschii subsp. tauschii]
gene23378	LOC109783813	brown	0.84	36.57	54.58	78.79	36.47	54.81	125.05	114.2	103.93	--	--	Molecular Function: calmodulin binding (GO:0005516);; Cellular Component: plasma membrane (GO:0005886);; Biological Process: defense response (GO:0006952);; Biological Process: cell death (GO:0008219);; Biological Process: response to biotic stimulus (GO:0009607);; Cellular Component: integral component of membrane (GO:0016021);;	K08472|0|bdi:100830665|K08472 mlo protein | (RefSeq) protein MLO	--	--	--	Mlo family	Protein MLO OS=Hordeum vulgare OX=4513 GN=MLO PE=1 SV=1	D	Cell cycle control, cell division, chromosome partitioning	protein MLO [Aegilops tauschii subsp. tauschii]
gene16584	LOC109776215	brown	0.84	3.77	3.37	4.19	2.85	3.87	4.29	9.1	9.35	--	--	Cellular Component: cytoplasm (GO:0005737);; Biological Process: protein ubiquitination (GO:0016567);; Molecular Function: ubiquitin protein ligase binding (GO:0031625);; Molecular Function: ubiquitin protein ligase activity (GO:0061630);;	K10581|0|bdi:100822941|K10581 ubiquitin-conjugating enzyme E2 O [EC:2.3.2.24] | (RefSeq) putative ubiquitin-conjugating enzyme E2 38	Ubiquitin mediated proteolysis (ko04120)	[O]	Posttranslational modification, protein turnover, chaperones	Ubiquitin-conjugating enzyme	Probable ubiquitin-conjugating enzyme E2 25 OS=Arabidopsis thaliana OX=3702 GN=UBC25 PE=2 SV=1	O	Posttranslational modification, protein turnover, chaperones	putative ubiquitin-conjugating enzyme E2 38 isoform X1 [Aegilops tauschii subsp. tauschii]
gene19360	LOC109779321	brown	0.84	5.5	8.05	7.7	4.45	6.96	15.06	14.7	14.96	[R]	General function prediction only	Molecular Function: ADP binding (GO:0043531);;	--	--	[T]	Signal transduction mechanisms	NB-ARC domain;; Leucine Rich repeats (2 copies)	Putative disease resistance RPP13-like protein 1 OS=Arabidopsis thaliana OX=3702 GN=RPPL1 PE=3 SV=1	S	Function unknown	putative disease resistance protein RGA4 [Aegilops tauschii subsp. tauschii]
gene29401	LOC109734203	brown	0.84	4.65	9.66	12.47	11.19	5.02	26.7	45.56	23.91	--	--	Cellular Component: cytoplasm (GO:0005737);; Biological Process: metal ion transport (GO:0030001);; Molecular Function: transition metal ion binding (GO:0046914);; Biological Process: cellular transition metal ion homeostasis (GO:0046916);;	--	--	--	--	--	Heavy metal-associated isoprenylated plant protein 46 OS=Arabidopsis thaliana OX=3702 GN=HIPP46 PE=2 SV=1	S	Function unknown	heavy metal-associated isoprenylated plant protein 46-like [Aegilops tauschii subsp. tauschii]
gene26388	LOC109787118	brown	0.84	10.35	8.48	31.6	22.1	15.51	18.72	74.25	59.76	[IQR]	Lipid transport and metabolism;; Secondary metabolites biosynthesis, transport and catabolism;; General function prediction only	Biological Process: metabolic process (GO:0008152);; Molecular Function: oxidoreductase activity (GO:0016491);;	--	--	[Q]	Secondary metabolites biosynthesis, transport and catabolism	short chain dehydrogenase;; Enoyl-(Acyl carrier protein) reductase;; KR domain	Short-chain dehydrogenase TIC 32, chloroplastic OS=Pisum sativum OX=3888 GN=TIC32 PE=1 SV=1	S	Function unknown	short-chain dehydrogenase TIC 32, chloroplastic-like isoform X1 [Aegilops tauschii subsp. tauschii]
gene43752	LOC109750207	brown	0.84	10	8.16	14.77	9.03	10.02	14	36.33	39.06	[E]	Amino acid transport and metabolism	Cellular Component: cytoplasm (GO:0005737);; Biological Process: L-phenylalanine catabolic process (GO:0006559);; Biological Process: cinnamic acid biosynthetic process (GO:0009800);; Molecular Function: phenylalanine ammonia-lyase activity (GO:0045548);;	K10775|0|bdi:100845653|K10775 phenylalanine ammonia-lyase [EC:4.3.1.24] | (RefSeq) phenylalanine ammonia-lyase	Phenylalanine metabolism (ko00360);; Phenylpropanoid biosynthesis (ko00940)	[Q]	Secondary metabolites biosynthesis, transport and catabolism	Aromatic amino acid lyase	Phenylalanine ammonia-lyase OS=Triticum aestivum OX=4565 GN=PAL PE=3 SV=1	E	Amino acid transport and metabolism	phenylalanine ammonia-lyase-like [Aegilops tauschii subsp. tauschii]
gene29585	LOC109734439	brown	0.84	0.8	0.95	1.17	1.17	0.86	1.33	2.82	2.96	[K]	Transcription	Cellular Component: integral component of membrane (GO:0016021);;	--	--	--	--	Leucine rich repeat;; Leucine Rich repeats (2 copies);; Leucine rich repeat N-terminal domain;; Leucine Rich Repeat	Receptor-like protein EIX2 OS=Solanum lycopersicum OX=4081 GN=EIX2 PE=1 SV=2	S	Function unknown	probable LRR receptor-like serine/threonine-protein kinase At1g34110 [Aegilops tauschii subsp. tauschii]
gene48641	LOC109755585	brown	0.84	1.32	1.21	1.77	1.33	2.15	2.2	3.67	3.25	--	--	Molecular Function: nucleotide binding (GO:0000166);; Biological Process: transcription, RNA-templated (GO:0001172);; Molecular Function: nucleic acid binding (GO:0003676);; Molecular Function: RNA-directed 5'-3' RNA polymerase activity (GO:0003968);; Biological Process: response to virus (GO:0009615);; Biological Process: wax biosynthetic process (GO:0010025);; Biological Process: production of …	K11699|0|bdi:100844989|K11699 RNA-dependent RNA polymerase [EC:2.7.7.48] | (RefSeq) probable RNA-dependent RNA polymerase 1	--	[A]	RNA processing and modification	RNA dependent RNA polymerase	RNA-dependent RNA polymerase 1 OS=Arabidopsis thaliana OX=3702 GN=RDR1 PE=2 SV=1	K	Transcription	probable RNA-dependent RNA polymerase 1 [Aegilops tauschii subsp. tauschii]
gene7046	LOC109765585	brown	0.84	8.15	10.88	9.32	5.36	16.65	22.9	16.2	14.58	[T]	Signal transduction mechanisms	Molecular Function: protein serine/threonine kinase activity (GO:0004674);; Molecular Function: ATP binding (GO:0005524);; Cellular Component: plasma membrane (GO:0005886);; Biological Process: protein phosphorylation (GO:0006468);; Biological Process: defense response (GO:0006952);; Cellular Component: plasmodesma (GO:0009506);; Cellular Component: integral component of membrane (GO:0016021);;	--	--	--	--	Protein tyrosine kinase;; Protein kinase domain;; Salt stress response/antifungal	Cysteine-rich receptor-like protein kinase 42 OS=Arabidopsis thaliana OX=3702 GN=CRK42 PE=2 SV=1	T	Signal transduction mechanisms	cysteine-rich receptor-like protein kinase 2 [Aegilops tauschii subsp. tauschii]
gene46955	LOC109753775	brown	0.83	20.45	14.87	15.99	12.15	38.05	53.64	50.91	48.62	[C]	Energy production and conversion	Molecular Function: NADPH dehydrogenase activity (GO:0003959);; Cellular Component: intracellular (GO:0005622);; Biological Process: defense response (GO:0006952);; Biological Process: jasmonic acid biosynthetic process (GO:0009695);; Molecular Function: FMN binding (GO:0010181);; Molecular Function: 12-oxophytodienoate reductase activity (GO:0016629);; Biological Process: oxylipin biosynthetic p…	K05894|4.05393e-145|bdi:104585285|K05894 12-oxophytodienoic acid reductase [EC:1.3.1.42] | (RefSeq) 12-oxophytodienoate reductase 2-like	alpha-Linolenic acid metabolism (ko00592)	[CR]	Energy production and conversion;; General function prediction only	NADH:flavin oxidoreductase / NADH oxidase family	12-oxophytodienoate reductase 2 OS=Arabidopsis thaliana OX=3702 GN=OPR2 PE=1 SV=2	C	Energy production and conversion	12-oxophytodienoate reductase 1-like [Aegilops tauschii subsp. tauschii]
gene28667	LOC109733399	brown	0.83	14.68	16.36	13.8	20.73	31.05	42.68	42.09	43.56	--	--	Cellular Component: plastid (GO:0009536);;	--	--	--	--	Protein of unknown function (DUF3110)	--	S	Function unknown	uncharacterized protein LOC109733399 [Aegilops tauschii subsp. tauschii]
gene5197	LOC109758511	brown	0.83	1.19	0.97	1.92	1.85	1.51	2.45	5.65	5.29	--	--	Molecular Function: DNA binding (GO:0003677);; Cellular Component: nucleus (GO:0005634);; Biological Process: regulation of transcription, DNA-templated (GO:0006355);;	--	--	--	--	No apical meristem (NAM) protein	NAC domain-containing protein 100 OS=Arabidopsis thaliana OX=3702 GN=NAC100 PE=2 SV=1	S	Function unknown	NAC domain-containing protein 92-like [Aegilops tauschii subsp. tauschii]
gene51425	LOC109758729	brown	0.83	1.35	0.96	1.01	0.9	3.13	5.18	5.29	3.4	--	--	Cellular Component: mitochondrion (GO:0005739);; Cellular Component: plastid (GO:0009536);;	--	--	[S]	Function unknown	PPPDE putative peptidase domain	DeSI-like protein At4g17486 OS=Arabidopsis thaliana OX=3702 GN=At4g17486 PE=2 SV=1	S	Function unknown	uncharacterized protein KIAA0754-like [Aegilops tauschii subsp. tauschii]
gene24283	LOC109784789	brown	0.83	0.87	0.58	1.88	0.89	2.23	3.75	5.87	4.56	[E]	Amino acid transport and metabolism	Molecular Function: transporter activity (GO:0005215);; Biological Process: oligopeptide transport (GO:0006857);; Cellular Component: integral component of membrane (GO:0016021);;	--	--	[E]	Amino acid transport and metabolism	POT family	Protein NRT1/ PTR FAMILY 8.5 OS=Arabidopsis thaliana OX=3702 GN=NPF8.5 PE=2 SV=1	E	Amino acid transport and metabolism	protein NRT1/ PTR FAMILY 8.5-like isoform X1 [Aegilops tauschii subsp. tauschii]
gene9993	LOC109768865	brown	0.83	6.35	3.46	7.06	4.91	12.48	17.76	19.59	25.62	[C]	Energy production and conversion	Cellular Component: plastid (GO:0009536);; Cellular Component: integral component of membrane (GO:0016021);;	--	--	[O]	Posttranslational modification, protein turnover, chaperones	DnaJ domain;; 4Fe-4S single cluster domain of Ferredoxin I;; 4Fe-4S single cluster domain	Chaperone protein dnaJ C76, chloroplastic OS=Arabidopsis thaliana OX=3702 GN=DJC76 PE=2 SV=1	C	Energy production and conversion	uncharacterized protein LOC109768865 [Aegilops tauschii subsp. tauschii]
gene40375	LOC109746463	brown	0.83	0.66	1	0.67	1.26	1.08	2.19	2.58	2.85	[O]	Posttranslational modification, protein turnover, chaperones	Cellular Component: plastid (GO:0009536);;	--	--	[O]	Posttranslational modification, protein turnover, chaperones	DnaJ domain	Chaperone protein dnaJ 11, chloroplastic OS=Arabidopsis thaliana OX=3702 GN=ATJ11 PE=1 SV=2	O	Posttranslational modification, protein turnover, chaperones	chaperone protein dnaJ 11, chloroplastic-like [Aegilops tauschii subsp. tauschii]
Aegilops_tauschii_newGene_69986	--	brown	0.83	0.4	1.17	2.44	0.94	1.29	6.65	5.06	3.97	[T]	Signal transduction mechanisms	Molecular Function: protein serine/threonine kinase activity (GO:0004674);; Molecular Function: calcium ion binding (GO:0005509);; Molecular Function: ATP binding (GO:0005524);; Cellular Component: plasma membrane (GO:0005886);; Biological Process: protein phosphorylation (GO:0006468);; Biological Process: cell surface receptor signaling pathway (GO:0007166);; Cellular Component: integral compone…	--	--	--	--	Protein kinase domain;; Protein tyrosine kinase;; Wall-associated receptor kinase galacturonan-binding;; Calcium-binding EGF domain	Wall-associated receptor kinase 5 OS=Arabidopsis thaliana OX=3702 GN=WAK5 PE=2 SV=1	T	Signal transduction mechanisms	Wall-associated receptor kinase 5 [Triticum urartu]
gene46842	LOC109753578	brown	0.83	2.17	2.78	3.54	3.86	1.86	5.31	6.54	8.34	--	--	--	--	--	[T]	Signal transduction mechanisms	NB-ARC domain	Probable disease resistance RPP8-like protein 2 OS=Arabidopsis thaliana OX=3702 GN=RPP8L2 PE=3 SV=1	S	Function unknown	disease resistance protein RPP13-like [Aegilops tauschii subsp. tauschii]
gene41336	LOC109747543	brown	0.83	7.07	5.83	8.32	6.81	8.94	14.89	19.55	12.26	[G]	Carbohydrate transport and metabolism	Molecular Function: sugar:proton symporter activity (GO:0005351);; Molecular Function: glucose transmembrane transporter activity (GO:0005355);; Cellular Component: integral component of plasma membrane (GO:0005887);; Biological Process: proton transport (GO:0015992);; Biological Process: glucose import (GO:0046323);; Biological Process: glucose transmembrane transport (GO:1904659);;	--	--	[R]	General function prediction only	Sugar (and other) transporter;; Major Facilitator Superfamily	Hexose carrier protein HEX6 OS=Ricinus communis OX=3988 GN=HEX6 PE=2 SV=1	G	Carbohydrate transport and metabolism	hexose carrier protein HEX6-like [Aegilops tauschii subsp. tauschii]
gene15695	LOC109775222	brown	0.83	6.27	11.88	13.25	5.52	17.24	34.94	25.81	22.75	[K]	Transcription	Molecular Function: protein serine/threonine kinase activity (GO:0004674);; Molecular Function: ATP binding (GO:0005524);; Biological Process: protein phosphorylation (GO:0006468);; Cellular Component: integral component of membrane (GO:0016021);;	--	--	--	--	Leucine rich repeat;; Protein tyrosine kinase;; Protein kinase domain;; Leucine Rich repeats (2 copies);; Leucine Rich Repeat;; Leucine rich repeat N-terminal domain	Receptor-like protein kinase HSL1 OS=Arabidopsis thaliana OX=3702 GN=HSL1 PE=2 SV=1	S	Function unknown	receptor-like protein kinase 5 [Aegilops tauschii subsp. tauschii]
gene55706	LOC109763448	brown	0.83	0.35	0.3	2.5	1.46	0.39	0.83	6.98	6.6	[T]	Signal transduction mechanisms	Molecular Function: protein serine/threonine kinase activity (GO:0004674);; Molecular Function: ATP binding (GO:0005524);; Biological Process: protein phosphorylation (GO:0006468);;	K04733|0|sbi:SORBI_01g033865|K04733 interleukin-1 receptor-associated kinase 4 [EC:2.7.11.1] | (RefSeq) SORBIDRAFT_01g033865, Sb01g033865; hypothetical protein	--	[T]	Signal transduction mechanisms	Protein tyrosine kinase;; Protein kinase domain	Receptor-like protein kinase FERONIA OS=Arabidopsis thaliana OX=3702 GN=FER PE=1 SV=1	T	Signal transduction mechanisms	uncharacterized protein LOC109763448 [Aegilops tauschii subsp. tauschii]
gene19832	LOC109779886	brown	0.83	698.12	559.51	1291.43	670.49	968.64	1278.16	3797.72	2640.72	[T]	Signal transduction mechanisms	Molecular Function: catalytic activity (GO:0003824);;	--	--	--	--	CBS domain	CBS domain-containing protein CBSX1, chloroplastic OS=Arabidopsis thaliana OX=3702 GN=CBSX1 PE=1 SV=2	S	Function unknown	uncharacterized protein LOC109779886 [Aegilops tauschii subsp. tauschii]
gene4569	LOC109751542	brown	0.83	136.83	138.55	149.94	164.41	278.59	405	405.34	583.08	[O]	Posttranslational modification, protein turnover, chaperones	Molecular Function: cysteine-type endopeptidase activity (GO:0004197);; Cellular Component: extracellular space (GO:0005615);; Cellular Component: lysosome (GO:0005764);; Biological Process: immune response (GO:0006955);; Biological Process: proteolysis involved in cellular protein catabolic process (GO:0051603);;	K01366|0|bdi:100833741|K01366 cathepsin H [EC:3.4.22.16] | (RefSeq) thiol protease aleurain	--	[O]	Posttranslational modification, protein turnover, chaperones	Papain family cysteine protease;; Cathepsin propeptide inhibitor domain (I29);; Peptidase C1-like family	Thiol protease aleurain OS=Hordeum vulgare OX=4513 PE=2 SV=1	O	Posttranslational modification, protein turnover, chaperones	thiol protease aleurain [Aegilops tauschii subsp. tauschii]
gene52030	LOC109759391	brown	0.83	4.45	7.49	12.11	7.92	12.19	17.07	18.83	15.94	[R]	General function prediction only	Molecular Function: GTP binding (GO:0005525);; Cellular Component: intracellular (GO:0005622);; Biological Process: small GTPase mediated signal transduction (GO:0007264);;	K07893|1.14525e-130|bdi:100845124|K07893 Ras-related protein Rab-6A | (RefSeq) ras-related protein RABH1e-like	--	[U]	Intracellular trafficking, secretion, and vesicular transport	Ras family;; Ras of Complex, Roc, domain of DAPkinase;; ADP-ribosylation factor family;; Signal recognition particle receptor beta subunit;; Gtr1/RagA G protein conserved region	Ras-related protein RABH1b OS=Arabidopsis thaliana OX=3702 GN=RABH1B PE=1 SV=1	S	Function unknown	predicted protein, partial [Hordeum vulgare subsp. vulgare]
gene10976	LOC109769966	brown	0.83	0.31	0.62	2.43	2.5	0.4	1.94	6.69	5.55	[G]	Carbohydrate transport and metabolism	Biological Process: flavonoid biosynthetic process (GO:0009813);; Cellular Component: intracellular membrane-bounded organelle (GO:0043231);; Biological Process: flavonoid glucuronidation (GO:0052696);; Molecular Function: quercetin 3-O-glucosyltransferase activity (GO:0080043);; Molecular Function: quercetin 7-O-glucosyltransferase activity (GO:0080044);;	--	--	[GC]	Carbohydrate transport and metabolism;; Energy production and conversion	UDP-glucoronosyl and UDP-glucosyl transferase	Gallate 1-beta-glucosyltransferase OS=Quercus robur OX=38942 GN=UGT84A13 PE=1 SV=1	S	Function unknown	cinnamate beta-D-glucosyltransferase-like [Aegilops tauschii subsp. tauschii]
gene16884	LOC109776553	brown	0.83	29.42	50.19	39.84	26.87	80.28	146.74	82.06	84.12	--	--	Cellular Component: integral component of membrane (GO:0016021);;	--	--	--	--	--	--	S	Function unknown	uncharacterized protein LOC109776553 [Aegilops tauschii subsp. tauschii]
Aegilops_tauschii_newGene_42101	--	brown	0.83	0.17	0.27	0.76	0.55	0.45	0.74	3.41	1.49	--	--	Molecular Function: protein serine/threonine kinase activity (GO:0004674);; Molecular Function: calcium ion binding (GO:0005509);; Molecular Function: ATP binding (GO:0005524);; Cellular Component: plasma membrane (GO:0005886);; Biological Process: protein phosphorylation (GO:0006468);; Biological Process: cell surface receptor signaling pathway (GO:0007166);; Cellular Component: integral compone…	--	--	--	--	Protein kinase domain;; Protein tyrosine kinase;; Wall-associated receptor kinase galacturonan-binding	Wall-associated receptor kinase 2 OS=Arabidopsis thaliana OX=3702 GN=WAK2 PE=1 SV=1	T	Signal transduction mechanisms	Wall-associated receptor kinase 3 [Triticum urartu]
gene19149	LOC109779086	brown	0.83	76.92	152.27	139.49	77.43	127.97	304.7	237.62	236.19	--	--	Molecular Function: electron carrier activity (GO:0009055);; Cellular Component: integral component of membrane (GO:0016021);; Cellular Component: anchored component of plasma membrane (GO:0046658);;	--	--	--	--	Plastocyanin-like domain	Uclacyanin 1 OS=Arabidopsis thaliana OX=3702 GN=UCC1 PE=1 SV=1	--	--	basic blue protein-like [Aegilops tauschii subsp. tauschii]
gene55426	LOC109763148	brown	0.83	2.5	2.32	1.97	2.21	2.22	5.55	6.43	5.81	[T]	Signal transduction mechanisms	Molecular Function: protein serine/threonine kinase activity (GO:0004674);; Molecular Function: ATP binding (GO:0005524);; Biological Process: protein phosphorylation (GO:0006468);; Cellular Component: integral component of membrane (GO:0016021);;	--	--	[T]	Signal transduction mechanisms	Protein tyrosine kinase;; Protein kinase domain;; Carbohydrate-binding protein of the ER;; Di-glucose binding within endoplasmic reticulum	Receptor-like protein kinase FERONIA OS=Arabidopsis thaliana OX=3702 GN=FER PE=1 SV=1	T	Signal transduction mechanisms	receptor-like protein kinase FERONIA [Aegilops tauschii subsp. tauschii]
gene41970	LOC109748231	brown	0.83	23.45	33.23	39.66	16.47	36.15	88.82	76.21	42.36	[G]	Carbohydrate transport and metabolism	Molecular Function: sucrose alpha-glucosidase activity (GO:0004575);; Cellular Component: cell wall (GO:0005618);; Biological Process: carbohydrate metabolic process (GO:0005975);; Cellular Component: apoplast (GO:0048046);;	K01193|0|bdi:100821731|K01193 beta-fructofuranosidase [EC:3.2.1.26] | (RefSeq) beta-fructofuranosidase, insoluble isoenzyme 1-like	Galactose metabolism (ko00052);; Starch and sucrose metabolism (ko00500)	[G]	Carbohydrate transport and metabolism	Glycosyl hydrolases family 32 N-terminal domain;; Glycosyl hydrolases family 32 C terminal	Beta-fructofuranosidase, insoluble isoenzyme 1 OS=Oryza sativa subsp. indica OX=39946 GN=CIN1 PE=2 SV=2	G	Carbohydrate transport and metabolism	beta-fructofuranosidase, insoluble isoenzyme 1-like [Aegilops tauschii subsp. tauschii]
gene3908	LOC109744127	brown	0.83	1.27	2.1	2.37	1.76	3.99	5.15	4.25	5.44	--	--	Molecular Function: hydrolase activity, hydrolyzing O-glycosyl compounds (GO:0004553);; Biological Process: carbohydrate metabolic process (GO:0005975);; Cellular Component: integral component of membrane (GO:0016021);; Molecular Function: polysaccharide binding (GO:0030247);; Cellular Component: anchored component of plasma membrane (GO:0046658);;	--	--	--	--	Glycosyl hydrolases family 17	Glucan endo-1,3-beta-glucosidase 14 OS=Arabidopsis thaliana OX=3702 GN=At2g27500 PE=1 SV=2	G	Carbohydrate transport and metabolism	glucan endo-1,3-beta-glucosidase 14-like isoform X2 [Aegilops tauschii subsp. tauschii]
gene44803	LOC109751365	brown	0.82	44.21	60.46	122.91	50.13	91.14	144.76	145.53	97.76	[T]	Signal transduction mechanisms	Molecular Function: protein kinase activity (GO:0004672);; Molecular Function: ATP binding (GO:0005524);; Biological Process: protein phosphorylation (GO:0006468);;	--	--	[T]	Signal transduction mechanisms	Protein tyrosine kinase;; Protein kinase domain	Serine/threonine-protein kinase RIPK OS=Arabidopsis thaliana OX=3702 GN=RIPK PE=1 SV=1	T	Signal transduction mechanisms	serine/threonine-protein kinase RIPK-like [Aegilops tauschii subsp. tauschii]
gene54438	LOC109762082	brown	0.82	1.6	0.84	1.71	0.83	1.89	2.52	2.99	2.52	--	--	Biological Process: transport (GO:0006810);; Cellular Component: integral component of membrane (GO:0016021);;	K15287|0|sita:101786913|K15287 solute carrier family 35, member F1/2 | (RefSeq) solute carrier family 35 member F1-like	--	[S]	Function unknown	Solute carrier family 35;; EamA-like transporter family;; CRT-like, chloroquine-resistance transporter-like	--	EG	Amino acid transport and metabolism;; Carbohydrate transport and metabolism	solute carrier family 35 member F1-like [Aegilops tauschii subsp. tauschii]
Aegilops_tauschii_newGene_3089	--	brown	0.82	0.52	1.32	1.62	1.57	1.18	2.42	3.09	2.64	--	--	Cellular Component: integral component of membrane (GO:0016021);;	--	--	--	--	--	--	--	--	mucin-17-like [Aegilops tauschii subsp. tauschii]
gene48632	LOC109755589	brown	0.82	114.15	137.03	137.79	117.44	233.37	340.43	330.21	284.41	[E]	Amino acid transport and metabolism	Molecular Function: glutamate-ammonia ligase activity (GO:0004356);; Molecular Function: ATP binding (GO:0005524);; Cellular Component: cytoplasm (GO:0005737);; Biological Process: glutamine biosynthetic process (GO:0006542);; Biological Process: nitrogen fixation (GO:0009399);;	K01915|0|bdi:100845598|K01915 glutamine synthetase [EC:6.3.1.2] | (RefSeq) glutamine synthetase cytosolic isozyme 1-1	Arginine biosynthesis (ko00220);; Alanine, aspartate and glutamate metabolism (ko00250);; Glyoxylate and dicarboxylate metabolism (ko00630);; Nitrogen metabolism (ko00910);; Biosynthesis of amino acids (ko01230)	[E]	Amino acid transport and metabolism	Glutamine synthetase, catalytic domain;; Glutamine synthetase, beta-Grasp domain	Glutamine synthetase OS=Hordeum vulgare OX=4513 PE=2 SV=1	E	Amino acid transport and metabolism	glutamine synthetase [Aegilops tauschii subsp. tauschii]
gene13166	LOC109772407	brown	0.82	89.7	77.11	99.22	47.34	103.08	161.83	225.03	140.11	--	--	Cellular Component: integral component of membrane (GO:0016021);;	--	--	--	--	--	--	S	Function unknown	uncharacterized protein LOC109772407 [Aegilops tauschii subsp. tauschii]
gene45280	LOC109751894	brown	0.82	0.57	0.82	1.15	0.96	1.31	3.06	2.52	2.06	[G]	Carbohydrate transport and metabolism	Molecular Function: sugar:proton symporter activity (GO:0005351);; Molecular Function: glucose transmembrane transporter activity (GO:0005355);; Cellular Component: integral component of plasma membrane (GO:0005887);; Biological Process: proton transport (GO:0015992);; Biological Process: glucose import (GO:0046323);; Biological Process: glucose transmembrane transport (GO:1904659);;	--	--	[R]	General function prediction only	Sugar (and other) transporter;; Major Facilitator Superfamily	Probable polyol transporter 4 OS=Arabidopsis thaliana OX=3702 GN=PLT4 PE=2 SV=1	G	Carbohydrate transport and metabolism	probable polyol transporter 4 [Aegilops tauschii subsp. tauschii]
gene26474	LOC109787214	brown	0.82	16.63	22.36	9.38	7.76	29.82	68.88	36.13	56.34	[R]	General function prediction only	Molecular Function: transcription coactivator activity (GO:0003713);; Cellular Component: nucleus (GO:0005634);; Cellular Component: mitochondrion (GO:0005739);; Cellular Component: cytosol (GO:0005829);; Biological Process: regulation of transcription from RNA polymerase II promoter (GO:0006357);; Molecular Function: glyoxalase III activity (GO:0019172);; Biological Process: methylglyoxal catabo…	K03152|8.6882e-25|sita:101779618|K03152 4-methyl-5(b-hydroxyethyl)-thiazole monophosphate biosynthesis | (RefSeq) protein DJ-1 homolog A-like	--	[RV]	General function prediction only;; Defense mechanisms	DJ-1/PfpI family	Protein DJ-1 homolog C OS=Arabidopsis thaliana OX=3702 GN=DJ1C PE=2 SV=1	S	Function unknown	protein DJ-1 homolog B-like [Aegilops tauschii subsp. tauschii]
gene52225	LOC109759612	brown	0.82	5.84	6.02	7.39	5.88	7.32	8.88	13.82	19.22	[G]	Carbohydrate transport and metabolism	Molecular Function: galactinol-sucrose galactosyltransferase activity (GO:0047274);;	K06617|0|obr:102718842|K06617 raffinose synthase [EC:2.4.1.82] | (RefSeq) probable galactinol--sucrose galactosyltransferase 6	Galactose metabolism (ko00052)	--	--	Raffinose synthase or seed imbibition protein Sip1	Probable galactinol--sucrose galactosyltransferase 6 OS=Arabidopsis thaliana OX=3702 GN=RFS6 PE=2 SV=2	S	Function unknown	probable galactinol--sucrose galactosyltransferase 6 [Aegilops tauschii subsp. tauschii]
gene6800	LOC109765316	brown	0.82	1.7	1.2	0.79	1.44	1.9	3.46	3.32	3.75	[Q]	Secondary metabolites biosynthesis, transport and catabolism	Molecular Function: iron ion binding (GO:0005506);; Biological Process: response to light stimulus (GO:0009416);; Biological Process: gibberellin catabolic process (GO:0045487);; Molecular Function: C-19 gibberellin 2-beta-dioxygenase activity (GO:0052634);; Biological Process: oxidation-reduction process (GO:0055114);;	K04125|0|bdi:100845998|K04125 gibberellin 2-oxidase [EC:1.14.11.13] | (RefSeq) gibberellin 2-beta-dioxygenase-like	Diterpenoid biosynthesis (ko00904)	[QR]	Secondary metabolites biosynthesis, transport and catabolism;; General function prediction only	2OG-Fe(II) oxygenase superfamily;; non-haem dioxygenase in morphine synthesis N-terminal	Gibberellin 2-beta-dioxygenase OS=Phaseolus coccineus OX=3886 GN=GA2OX1 PE=2 SV=1	S	Function unknown	gibberellin 2-beta-dioxygenase [Aegilops tauschii subsp. tauschii]
gene22105	LOC109782392	brown	0.82	33.27	73.61	85.94	63.08	89.38	137.97	125.21	146.07	--	--	--	--	--	--	--	--	--	S	Function unknown	uncharacterized protein LOC109782392 [Aegilops tauschii subsp. tauschii]
gene47453	LOC109754294	brown	0.82	0	0.85	1.31	1.02	0	1.43	2.97	2.59	[K]	Transcription	Molecular Function: protein kinase activity (GO:0004672);; Molecular Function: ATP binding (GO:0005524);; Cellular Component: mitochondrion (GO:0005739);; Biological Process: protein phosphorylation (GO:0006468);; Cellular Component: integral component of membrane (GO:0016021);;	--	--	--	--	Leucine rich repeat;; Protein kinase domain;; Leucine Rich repeats (2 copies);; Protein tyrosine kinase;; Leucine rich repeat N-terminal domain;; Leucine Rich Repeat	Probable LRR receptor-like serine/threonine-protein kinase At3g47570 OS=Arabidopsis thaliana OX=3702 GN=At3g47570 PE=2 SV=1	S	Function unknown	probable LRR receptor-like serine/threonine-protein kinase At3g47570 isoform X1 [Aegilops tauschii subsp. tauschii]
gene23305	LOC109783733	brown	0.82	1.31	2.94	1.59	1.61	1.84	7.37	5.18	6.3	[P]	Inorganic ion transport and metabolism	Molecular Function: calcium-transporting ATPase activity (GO:0005388);; Molecular Function: calmodulin binding (GO:0005516);; Molecular Function: ATP binding (GO:0005524);; Cellular Component: integral component of plasma membrane (GO:0005887);; Cellular Component: intracellular membrane-bounded organelle (GO:0043231);; Molecular Function: metal ion binding (GO:0046872);; Biological Process: calc…	K01537|0|bdi:100833572|K01537 Ca2+-transporting ATPase [EC:3.6.3.8] | (RefSeq) probable calcium-transporting ATPase 6, plasma membrane-type	--	[P]	Inorganic ion transport and metabolism	Cation transporting ATPase, C-terminus;; E1-E2 ATPase;; haloacid dehalogenase-like hydrolase;; Cation transport ATPase (P-type);; Cation transporter/ATPase, N-terminus;; haloacid dehalogenase-like hydrolase	Probable calcium-transporting ATPase 6, plasma membrane-type OS=Oryza sativa subsp. japonica OX=39947 GN=ACA6 PE=3 SV=1	P	Inorganic ion transport and metabolism	probable calcium-transporting ATPase 6, plasma membrane-type [Aegilops tauschii subsp. tauschii]
gene17026	LOC109776713	brown	0.82	3.82	2.75	3.59	3.86	3.72	6.51	9.27	10.3	--	--	Molecular Function: ATP binding (GO:0005524);; Biological Process: apoptotic process (GO:0006915);;	--	--	[T]	Signal transduction mechanisms	NB-ARC domain	Putative disease resistance RPP13-like protein 1 OS=Arabidopsis thaliana OX=3702 GN=RPPL1 PE=3 SV=1	--	--	putative disease resistance RPP13-like protein 1 [Aegilops tauschii subsp. tauschii]
gene49036	LOC109756070	brown	0.82	1.25	1.34	1.08	1.62	0.97	5.29	4.41	4.12	[T]	Signal transduction mechanisms	Molecular Function: ubiquitin-protein transferase activity (GO:0004842);; Cellular Component: mitochondrion (GO:0005739);; Biological Process: protein ubiquitination (GO:0016567);;	--	--	--	--	U-box domain	U-box domain-containing protein 20 OS=Arabidopsis thaliana OX=3702 GN=PUB20 PE=2 SV=1	O	Posttranslational modification, protein turnover, chaperones	U-box domain-containing protein 21-like [Aegilops tauschii subsp. tauschii]
gene21607	LOC109781848	brown	0.81	26.29	34.54	38.52	37.13	29.26	86.13	102.9	91.81	--	--	Molecular Function: zinc ion binding (GO:0008270);; Cellular Component: integral component of membrane (GO:0016021);;	--	--	[O]	Posttranslational modification, protein turnover, chaperones	Ring finger domain;; RING-like zinc finger;; RING-H2 zinc finger domain;; Zinc finger, C3HC4 type (RING finger);; Zinc finger, C3HC4 type (RING finger)	RING-H2 finger protein ATL60 OS=Arabidopsis thaliana OX=3702 GN=ATL60 PE=2 SV=1	O	Posttranslational modification, protein turnover, chaperones	RING-H2 finger protein ATL3-like [Aegilops tauschii subsp. tauschii]
gene22615	LOC109782960	brown	0.81	10.21	18.3	28.61	9.87	23.27	40.11	39.55	34.8	--	--	Biological Process: signal transduction (GO:0007165);; Cellular Component: integral component of membrane (GO:0016021);;	--	--	[R]	General function prediction only	Domain of unknown function	--	S	Function unknown	uncharacterized protein LOC109782960 [Aegilops tauschii subsp. tauschii]
gene3164	LOC109736217	brown	0.81	1.3	3.67	4.42	3.4	2.03	19.3	12.66	10.86	[Q]	Secondary metabolites biosynthesis, transport and catabolism	Molecular Function: GTPase activity (GO:0003924);; Molecular Function: signal recognition particle binding (GO:0005047);; Molecular Function: iron ion binding (GO:0005506);; Molecular Function: GTP binding (GO:0005525);; Cellular Component: signal recognition particle receptor complex (GO:0005785);; Biological Process: SRP-dependent cotranslational protein targeting to membrane (GO:0006614);; Mol…	--	--	[QR]	Secondary metabolites biosynthesis, transport and catabolism;; General function prediction only	non-haem dioxygenase in morphine synthesis N-terminal;; 2OG-Fe(II) oxygenase superfamily	Flavanone 3-dioxygenase 2 OS=Oryza sativa subsp. japonica OX=39947 GN=F3H-2 PE=1 SV=1	S	Function unknown	protein DMR6-LIKE OXYGENASE 1-like [Aegilops tauschii subsp. tauschii]
gene14243	LOC109773615	brown	0.81	17.33	47.31	50.91	28.73	43.69	149.66	112.43	78.73	--	--	Molecular Function: transcription factor activity, sequence-specific DNA binding (GO:0003700);; Biological Process: regulation of transcription, DNA-templated (GO:0006355);; Molecular Function: sequence-specific DNA binding (GO:0043565);;	--	--	--	--	WRKY DNA -binding domain	Probable WRKY transcription factor 41 OS=Arabidopsis thaliana OX=3702 GN=WRKY41 PE=2 SV=2	K	Transcription	probable WRKY transcription factor 41 [Aegilops tauschii subsp. tauschii]
gene52980	LOC109760444	brown	0.81	16.16	26.67	66.65	17.86	18.02	35.98	88.45	68.55	[E]	Amino acid transport and metabolism	Cellular Component: cytoplasm (GO:0005737);; Biological Process: L-phenylalanine catabolic process (GO:0006559);; Biological Process: cinnamic acid biosynthetic process (GO:0009800);; Molecular Function: phenylalanine ammonia-lyase activity (GO:0045548);;	K10775|0|bdi:100845653|K10775 phenylalanine ammonia-lyase [EC:4.3.1.24] | (RefSeq) phenylalanine ammonia-lyase	Phenylalanine metabolism (ko00360);; Phenylpropanoid biosynthesis (ko00940)	[Q]	Secondary metabolites biosynthesis, transport and catabolism	Aromatic amino acid lyase	Phenylalanine ammonia-lyase OS=Triticum aestivum OX=4565 GN=PAL PE=3 SV=1	E	Amino acid transport and metabolism	phenylalanine ammonia-lyase-like [Aegilops tauschii subsp. tauschii]
gene20546	LOC109780663	brown	0.81	3.62	11.71	43.24	27.01	5.87	14.06	76.09	69.41	[T]	Signal transduction mechanisms	Molecular Function: protein serine/threonine kinase activity (GO:0004674);; Molecular Function: ATP binding (GO:0005524);; Biological Process: protein phosphorylation (GO:0006468);; Cellular Component: integral component of membrane (GO:0016021);;	--	--	[T]	Signal transduction mechanisms	Protein tyrosine kinase;; Protein kinase domain;; Carbohydrate-binding protein of the ER;; Di-glucose binding within endoplasmic reticulum	Receptor-like protein kinase FERONIA OS=Arabidopsis thaliana OX=3702 GN=FER PE=1 SV=1	T	Signal transduction mechanisms	receptor-like protein kinase FERONIA [Aegilops tauschii subsp. tauschii]
gene22349	LOC109782656	brown	0.81	1.65	2.5	1.95	2	1.32	4.79	4.66	5.53	[K]	Transcription	Molecular Function: protein kinase activity (GO:0004672);; Molecular Function: ATP binding (GO:0005524);; Biological Process: protein phosphorylation (GO:0006468);; Cellular Component: integral component of membrane (GO:0016021);;	--	--	--	--	Leucine rich repeat;; Leucine rich repeat N-terminal domain;; Leucine Rich repeats (2 copies);; Leucine Rich repeat;; Leucine Rich Repeat	Inactive LRR receptor-like serine/threonine-protein kinase BIR2 OS=Arabidopsis thaliana OX=3702 GN=BIR2 PE=1 SV=1	T	Signal transduction mechanisms	inactive LRR receptor-like serine/threonine-protein kinase BIR2 [Aegilops tauschii subsp. tauschii]
gene36546	LOC109742146	brown	0.81	1.21	1.32	3.02	5.6	2.07	4.55	17.88	11.19	[T]	Signal transduction mechanisms	Molecular Function: calcium ion binding (GO:0005509);; Cellular Component: vacuole (GO:0005773);; Cellular Component: endoplasmic reticulum (GO:0005783);; Biological Process: stomatal movement (GO:0010118);; Cellular Component: monolayer-surrounded lipid storage body (GO:0012511);; Cellular Component: integral component of membrane (GO:0016021);; Biological Process: oxylipin metabolic process (GO…	K17991|7.41813e-131|osa:4336376|K17991 peroxygenase [EC:1.11.2.3] | (RefSeq) OsJ_15434, PXG; peroxygenase	Cutin, suberine and wax biosynthesis (ko00073)	--	--	Caleosin related protein	Peroxygenase OS=Oryza sativa subsp. japonica OX=39947 GN=PXG PE=2 SV=1	S	Function unknown	peroxygenase-like [Aegilops tauschii subsp. tauschii]
gene13889	LOC109773216	brown	0.81	0.57	0.56	0.2	0.83	1.18	2.23	1.93	1.89	--	--	Molecular Function: DNA binding (GO:0003677);; Cellular Component: nucleus (GO:0005634);; Biological Process: regulation of transcription, DNA-templated (GO:0006355);;	--	--	--	--	MYB-CC type transfactor, LHEQLE motif;; Myb-like DNA-binding domain	Protein PHOSPHATE STARVATION RESPONSE 3 OS=Oryza sativa subsp. japonica OX=39947 GN=PHR3 PE=2 SV=1	S	Function unknown	protein PHOSPHATE STARVATION RESPONSE 3-like [Aegilops tauschii subsp. tauschii]
gene20464	LOC109780592	brown	0.81	3.68	2.79	6.33	3.84	3.68	5.5	14.09	12.75	--	--	Molecular Function: magnesium ion binding (GO:0000287);; Cellular Component: cytoplasm (GO:0005737);; Biological Process: defense response (GO:0006952);; Biological Process: metabolic process (GO:0008152);; Molecular Function: terpene synthase activity (GO:0010333);; Molecular Function: hydrolase activity (GO:0016787);;	K15793|0|bdi:100833760|K15793 acyclic sesquiterpene synthase [EC:4.2.3.49 4.2.3.47 3.1.7.6] | (RefSeq) acyclic sesquiterpene synthase-like	Terpenoid backbone biosynthesis (ko00900);; Sesquiterpenoid and triterpenoid biosynthesis (ko00909)	--	--	Terpene synthase family, metal binding domain;; Terpene synthase, N-terminal domain	Acyclic sesquiterpene synthase OS=Zea mays OX=4577 GN=TPS1 PE=1 SV=1	O	Posttranslational modification, protein turnover, chaperones	acyclic sesquiterpene synthase-like isoform X1 [Aegilops tauschii subsp. tauschii]
gene3260	LOC109737223	brown	0.81	3.65	3.15	21.59	9.27	3.18	7.72	37.67	27.74	--	--	Molecular Function: protein serine/threonine kinase activity (GO:0004674);; Molecular Function: calcium ion binding (GO:0005509);; Molecular Function: ATP binding (GO:0005524);; Cellular Component: plasma membrane (GO:0005886);; Biological Process: protein phosphorylation (GO:0006468);; Biological Process: cell surface receptor signaling pathway (GO:0007166);; Cellular Component: integral compone…	--	--	--	--	Protein kinase domain;; Protein tyrosine kinase;; Wall-associated receptor kinase galacturonan-binding;; Wall-associated kinase	Wall-associated receptor kinase 2 OS=Arabidopsis thaliana OX=3702 GN=WAK2 PE=1 SV=1	T	Signal transduction mechanisms	wall-associated receptor kinase 2-like [Aegilops tauschii subsp. tauschii]
Aegilops_tauschii_newGene_29893	--	brown	0.81	2.48	3.28	2.7	3.45	6.3	8.08	9.36	7.26	--	--	--	--	--	--	--	--	--	--	--	hypothetical protein TRIUR3_10943 [Triticum urartu]
gene53026	LOC109760502	brown	0.81	2.59	4.1	3.23	6.71	7.04	20.76	19.71	24.52	--	--	--	--	--	--	--	--	--	S	Function unknown	uncharacterized protein LOC109760502 [Aegilops tauschii subsp. tauschii]
gene39188	LOC109745142	brown	0.81	1.13	0.94	0.88	1.85	1.72	1.69	2.98	3.26	--	--	Cellular Component: mitochondrion (GO:0005739);;	--	--	--	--	--	--	S	Function unknown	uncharacterized protein LOC109745142 isoform X1 [Aegilops tauschii subsp. tauschii]
gene8366	LOC109767051	brown	0.81	6.7	13.86	8.47	6.81	32.89	64.04	33.75	54.7	[I]	Lipid transport and metabolism	Molecular Function: diacylglycerol O-acyltransferase activity (GO:0004144);; Cellular Component: plastoglobule (GO:0010287);; Biological Process: phytol metabolic process (GO:0033306);;	--	--	--	--	Diacylglycerol acyltransferase	Acyltransferase-like protein At1g54570, chloroplastic OS=Arabidopsis thaliana OX=3702 GN=At1g54570 PE=1 SV=1	I	Lipid transport and metabolism	acyltransferase-like protein At1g54570, chloroplastic isoform X1 [Aegilops tauschii subsp. tauschii]
Aegilops_tauschii_newGene_25178	--	brown	0.81	0.28	0.74	0.26	0.86	0.41	1.16	3.79	4.95	NA	NA	NA	NA	NA	NA	NA	NA	NA	NA	NA	NA
gene6068	LOC109764493	brown	0.81	1.18	0.94	2.36	2.44	1.69	3.29	5.41	4.05	--	--	Biological Process: transcription, DNA-templated (GO:0006351);;	--	--	--	--	Myb-like DNA-binding domain	Putative Myb family transcription factor At1g14600 OS=Arabidopsis thaliana OX=3702 GN=At1g14600 PE=2 SV=2	S	Function unknown	putative Myb family transcription factor At1g14600 [Aegilops tauschii subsp. tauschii]
gene42550	LOC109748855	brown	0.81	1.3	0	3.14	2.96	2.33	0	9.67	10.04	[NW]	Cell motility;; Extracellular structures	Molecular Function: protein serine/threonine kinase activity (GO:0004674);; Molecular Function: ATP binding (GO:0005524);; Biological Process: protein phosphorylation (GO:0006468);; Cellular Component: membrane (GO:0016020);; Biological Process: recognition of pollen (GO:0048544);;	--	--	--	--	Protein tyrosine kinase;; Protein kinase domain;; S-locus glycoprotein domain;; PAN-like domain	G-type lectin S-receptor-like serine/threonine-protein kinase B120 OS=Arabidopsis thaliana OX=3702 GN=B120 PE=2 SV=1	T	Signal transduction mechanisms	G-type lectin S-receptor-like serine/threonine-protein kinase B120 isoform X2 [Aegilops tauschii subsp. tauschii]
gene41181	LOC109747355	brown	0.81	3.24	22.77	23.83	18.03	4.49	32.63	44.77	55.6	--	--	--	--	--	--	--	--	--	S	Function unknown	uncharacterized protein LOC109747355 [Aegilops tauschii subsp. tauschii]
gene44674	LOC109751228	brown	0.81	1.88	3.7	2.69	3.35	4.65	6.93	7.57	6.79	--	--	Molecular Function: transcription factor activity, sequence-specific DNA binding (GO:0003700);; Biological Process: regulation of transcription, DNA-templated (GO:0006355);; Cellular Component: plastid (GO:0009536);; Molecular Function: sequence-specific DNA binding (GO:0043565);;	--	--	--	--	WRKY DNA -binding domain	Probable WRKY transcription factor 75 OS=Arabidopsis thaliana OX=3702 GN=WRKY75 PE=2 SV=1	K	Transcription	probable WRKY transcription factor 75 [Aegilops tauschii subsp. tauschii]
gene48009	LOC109754924	brown	0.81	85.43	52.27	55.49	47.38	136.13	174.23	133.19	138.06	[IQR]	Lipid transport and metabolism;; Secondary metabolites biosynthesis, transport and catabolism;; General function prediction only	Cellular Component: chloroplast thylakoid membrane (GO:0009535);; Biological Process: PSII associated light-harvesting complex II catabolic process (GO:0010304);; Biological Process: chlorophyll catabolic process (GO:0015996);; Cellular Component: integral component of membrane (GO:0016021);; Molecular Function: chlorophyll(ide) b reductase activity (GO:0034256);; Cellular Component: plastid memb…	K13606|0|bdi:100842430|K13606 chlorophyll(ide) b reductase [EC:1.1.1.294] | (RefSeq) probable chlorophyll(ide) b reductase NYC1, chloroplastic	Porphyrin and chlorophyll metabolism (ko00860)	[R]	General function prediction only	short chain dehydrogenase;; Enoyl-(Acyl carrier protein) reductase;; KR domain	Probable chlorophyll(ide) b reductase NYC1, chloroplastic OS=Oryza sativa subsp. japonica OX=39947 GN=NYC1 PE=1 SV=1	S	Function unknown	probable chlorophyll(ide) b reductase NYC1, chloroplastic [Aegilops tauschii subsp. tauschii]
gene31873	LOC109736949	brown	0.81	24.3	39.98	47.42	22.31	45.53	67.08	67.94	64.88	--	--	Molecular Function: methyltransferase activity (GO:0008168);; Biological Process: methylation (GO:0032259);;	--	--	[R]	General function prediction only	Lysine methyltransferase	--	S	Function unknown	histidine protein methyltransferase 1 homolog [Aegilops tauschii subsp. tauschii]
gene16560	LOC109776189	brown	0.81	4.87	14.01	5.83	10.78	6.24	29.9	28.21	30.57	--	--	Cellular Component: integral component of membrane (GO:0016021);;	--	--	--	--	--	--	S	Function unknown	uncharacterized protein LOC109776189 [Aegilops tauschii subsp. tauschii]
gene7047	LOC109765586	brown	0.81	0.71	0.77	0.46	0.69	0.75	2.61	1.92	3.01	[K]	Transcription	Cellular Component: integral component of membrane (GO:0016021);;	--	--	--	--	Leucine rich repeat;; Leucine Rich repeats (2 copies);; Leucine Rich Repeat;; Leucine rich repeat N-terminal domain;; Leucine Rich repeat	Probable leucine-rich repeat receptor-like protein kinase At1g35710 OS=Arabidopsis thaliana OX=3702 GN=At1g35710 PE=2 SV=1	S	Function unknown	probable leucine-rich repeat receptor-like protein kinase At1g35710 [Aegilops tauschii subsp. tauschii]
gene30321	LOC109735236	brown	0.8	3.24	3.03	2.38	2.34	3.83	6.54	6.22	8.11	[J]	Translation, ribosomal structure and biogenesis	Molecular Function: aminoacyl-tRNA editing activity (GO:0002161);; Molecular Function: leucine-tRNA ligase activity (GO:0004823);; Molecular Function: ATP binding (GO:0005524);; Cellular Component: cytosol (GO:0005829);; Biological Process: leucyl-tRNA aminoacylation (GO:0006429);; Biological Process: regulation of translational fidelity (GO:0006450);; Cellular Component: integral component of me…	K01869|0|bdi:100822013|K01869 leucyl-tRNA synthetase [EC:6.1.1.4] | (RefSeq) LARS; leucine--tRNA ligase, cytoplasmic	Aminoacyl-tRNA biosynthesis (ko00970)	[J]	Translation, ribosomal structure and biogenesis	tRNA synthetases class I (I, L, M and V);; tRNA synthetases class I (M);; Anticodon-binding domain of tRNA;; tRNA synthetases class I (C) catalytic domain	Leucine--tRNA ligase, cytoplasmic OS=Arabidopsis thaliana OX=3702 GN=At1g09620 PE=1 SV=1	J	Translation, ribosomal structure and biogenesis	leucine--tRNA ligase, cytoplasmic-like [Aegilops tauschii subsp. tauschii]
gene6054	LOC109764484	brown	0.8	0.35	0.46	1.15	1	0.33	1.03	4.62	3.01	--	--	Cellular Component: integral component of membrane (GO:0016021);;	--	--	--	--	Protein of unknown function (DUF679)	Protein DMP6 OS=Arabidopsis thaliana OX=3702 GN=DMP6 PE=2 SV=1	S	Function unknown	uncharacterized protein LOC109764484 [Aegilops tauschii subsp. tauschii]
gene47293	LOC109754134	brown	0.8	3.53	3.18	2.85	3.95	7.55	8.06	7.79	8.14	[T]	Signal transduction mechanisms	Molecular Function: protein serine/threonine kinase activity (GO:0004674);; Molecular Function: ATP binding (GO:0005524);; Cellular Component: plasma membrane (GO:0005886);; Biological Process: protein phosphorylation (GO:0006468);; Cellular Component: integral component of membrane (GO:0016021);;	--	--	--	--	Protein tyrosine kinase;; Protein kinase domain;; Salt stress response/antifungal	Cysteine-rich receptor-like protein kinase 2 OS=Arabidopsis thaliana OX=3702 GN=CRK2 PE=2 SV=1	T	Signal transduction mechanisms	cysteine-rich receptor-like protein kinase 2 isoform X1 [Aegilops tauschii subsp. tauschii]
gene4216	LOC109747337	brown	0.8	3.15	4.01	7.76	3.9	5.95	6.91	16.79	14.36	[HC]	Coenzyme transport and metabolism;; Energy production and conversion	Molecular Function: monooxygenase activity (GO:0004497);; Biological Process: secondary metabolite biosynthetic process (GO:0044550);; Biological Process: oxidation-reduction process (GO:0055114);; Molecular Function: FAD binding (GO:0071949);;	--	--	[CR]	Energy production and conversion;; General function prediction only	FAD binding domain;; Lycopene cyclase protein;; FAD binding domain	Monooxygenase 2 OS=Arabidopsis thaliana OX=3702 GN=MO2 PE=2 SV=1	CH	Energy production and conversion;; Coenzyme transport and metabolism	uncharacterized protein LOC109747337 [Aegilops tauschii subsp. tauschii]
gene4648	LOC109752464	brown	0.8	1.06	0.92	1.86	1.44	1.08	4.02	2.91	4.32	--	--	Cellular Component: integral component of membrane (GO:0016021);; Molecular Function: transferase activity (GO:0016740);;	--	--	[R]	General function prediction only	10 TM Acyl Transferase domain found in Cas1p	Protein REDUCED WALL ACETYLATION 3 OS=Arabidopsis thaliana OX=3702 GN=RWA3 PE=1 SV=1	S	Function unknown	protein REDUCED WALL ACETYLATION 3-like [Aegilops tauschii subsp. tauschii]
gene27149	LOC109731718	brown	0.8	11.67	4.95	4.66	5.69	61.1	74.94	44.98	56.82	[C]	Energy production and conversion	Molecular Function: isocitrate lyase activity (GO:0004451);; Biological Process: glyoxylate cycle (GO:0006097);; Biological Process: tricarboxylic acid cycle (GO:0006099);; Cellular Component: glyoxysome (GO:0009514);; Molecular Function: metal ion binding (GO:0046872);; Molecular Function: transferase activity, transferring acyl groups, acyl groups converted into alkyl on transfer (GO:0046912);;	K01637|0|bdi:100841104|K01637 isocitrate lyase [EC:4.1.3.1] | (RefSeq) isocitrate lyase	Glyoxylate and dicarboxylate metabolism (ko00630);; Carbon metabolism (ko01200)	[C]	Energy production and conversion	Isocitrate lyase family;; Phosphoenolpyruvate phosphomutase	Isocitrate lyase OS=Oryza sativa subsp. japonica OX=39947 GN=ICL PE=1 SV=1	C	Energy production and conversion	isocitrate lyase [Aegilops tauschii subsp. tauschii]
gene37106	LOC109742814	brown	0.8	13.57	19.6	12.91	13.67	25.86	47.15	30.67	29.52	--	--	Biological Process: amino acid transmembrane transport (GO:0003333);; Cellular Component: plasma membrane (GO:0005886);; Cellular Component: plastid (GO:0009536);; Molecular Function: amino acid transmembrane transporter activity (GO:0015171);; Cellular Component: integral component of membrane (GO:0016021);; Biological Process: amino acid import (GO:0043090);;	--	--	[E]	Amino acid transport and metabolism	Transmembrane amino acid transporter protein;; Tryptophan/tyrosine permease family	Lysine histidine transporter 1 OS=Arabidopsis thaliana OX=3702 GN=LHT1 PE=1 SV=1	E	Amino acid transport and metabolism	lysine histidine transporter 2-like [Aegilops tauschii subsp. tauschii]
gene54094	LOC109761679	brown	0.8	0.87	0.94	0.65	1.27	1.14	2.55	2.48	2.79	[O]	Posttranslational modification, protein turnover, chaperones	Cellular Component: plastid (GO:0009536);;	--	--	[O]	Posttranslational modification, protein turnover, chaperones	DnaJ domain	Chaperone protein dnaJ 11, chloroplastic OS=Arabidopsis thaliana OX=3702 GN=ATJ11 PE=1 SV=2	O	Posttranslational modification, protein turnover, chaperones	chaperone protein dnaJ 11, chloroplastic-like [Aegilops tauschii subsp. tauschii]
gene30052	LOC109734944	brown	0.8	60.4	55.47	46.82	37.8	125.52	222.19	151.97	166.03	[O]	Posttranslational modification, protein turnover, chaperones	Molecular Function: cysteine-type endopeptidase activity (GO:0004197);; Cellular Component: extracellular space (GO:0005615);; Cellular Component: lysosome (GO:0005764);; Biological Process: proteolysis involved in cellular protein catabolic process (GO:0051603);;	K01373|0|bdi:100822914|K01373 cathepsin F [EC:3.4.22.41] | (RefSeq) cysteine proteinase 1-like	--	[O]	Posttranslational modification, protein turnover, chaperones	Papain family cysteine protease;; Cathepsin propeptide inhibitor domain (I29)	Cysteine proteinase 1 OS=Zea mays OX=4577 GN=CCP1 PE=2 SV=1	O	Posttranslational modification, protein turnover, chaperones	cysteine proteinase 1-like [Aegilops tauschii subsp. tauschii]
gene37103	LOC109742810	brown	0.8	6.66	8.54	9.13	1.42	7.79	23.17	24.65	10.7	[T]	Signal transduction mechanisms	Molecular Function: nucleotide binding (GO:0000166);; Molecular Function: protein kinase activity (GO:0004672);; Biological Process: cellular protein modification process (GO:0006464);; Cellular Component: membrane (GO:0016020);; Biological Process: phosphorylation (GO:0016310);; Molecular Function: ion binding (GO:0043167);;	K04733|1.31109e-109|bdi:104584424|K04733 interleukin-1 receptor-associated kinase 4 [EC:2.7.11.1] | (RefSeq) probable LRR receptor-like serine/threonine-protein kinase At4g29180	--	--	--	Protein kinase domain;; Protein tyrosine kinase	Cysteine-rich receptor-like protein kinase 41 OS=Arabidopsis thaliana OX=3702 GN=CRK41 PE=3 SV=2	T	Signal transduction mechanisms	cysteine-rich receptor-like protein kinase 41 isoform X1 [Aegilops tauschii subsp. tauschii]
gene13210	LOC109772452	brown	0.8	0.74	0.79	0.91	0.55	1.71	3.07	2.33	2	[ET]	Amino acid transport and metabolism;; Signal transduction mechanisms	Molecular Function: ionotropic glutamate receptor activity (GO:0004970);; Biological Process: ion transport (GO:0006811);; Cellular Component: integral component of membrane (GO:0016021);; Biological Process: ionotropic glutamate receptor signaling pathway (GO:0035235);;	--	--	[PET]	Inorganic ion transport and metabolism;; Amino acid transport and metabolism;; Signal transduction mechanisms	Receptor family ligand binding region;; Periplasmic binding protein;; Bacterial extracellular solute-binding proteins, family 3;; Ligand-gated ion channel;; Ligated ion channel L-glutamate- and glycine-binding site	Glutamate receptor 2.7 OS=Arabidopsis thaliana OX=3702 GN=GLR2.7 PE=2 SV=3	S	Function unknown	glutamate receptor 2.7-like [Aegilops tauschii subsp. tauschii]
gene22344	LOC109782654	brown	0.8	2.62	5.38	1.83	3.11	7.48	17.52	11.37	20.59	--	--	--	--	--	--	--	--	Flowering-promoting factor 1-like protein 5 OS=Oryza sativa subsp. japonica OX=39947 GN=Os07g0671000 PE=3 SV=1	S	Function unknown	flowering-promoting factor 1-like protein 5 [Aegilops tauschii subsp. tauschii]
gene11571	LOC109770629	brown	0.8	0.27	0.45	2.27	1.71	0.35	0.29	7.45	7.36	--	--	Cellular Component: integral component of membrane (GO:0016021);; Molecular Function: polysaccharide binding (GO:0030247);;	--	--	[T]	Signal transduction mechanisms	Wall-associated receptor kinase C-terminal;; Wall-associated receptor kinase galacturonan-binding	LEAF RUST 10 DISEASE-RESISTANCE LOCUS RECEPTOR-LIKE PROTEIN KINASE-like 2.7 OS=Arabidopsis thaliana OX=3702 GN=LRK10L-2.7 PE=3 SV=3	T	Signal transduction mechanisms	LEAF RUST 10 DISEASE-RESISTANCE LOCUS RECEPTOR-LIKE PROTEIN KINASE-like 2.7 [Aegilops tauschii subsp. tauschii]
gene28954	LOC109733729	brown	0.8	59.27	92.24	121.96	61.67	147.33	232.19	199.45	167.09	--	--	Molecular Function: DNA binding (GO:0003677);; Molecular Function: transcription factor activity, sequence-specific DNA binding (GO:0003700);; Cellular Component: nucleus (GO:0005634);; Biological Process: regulation of transcription, DNA-templated (GO:0006355);; Cellular Component: plastid (GO:0009536);;	K09286|2.53077e-66|bdi:100839894|K09286 EREBP-like factor | (RefSeq) ethylene-responsive transcription factor RAP2-4	--	--	--	AP2 domain	Ethylene-responsive transcription factor RAP2-4 OS=Arabidopsis thaliana OX=3702 GN=RAP2-4 PE=1 SV=1	K	Transcription	ethylene-responsive transcription factor RAP2-13-like [Aegilops tauschii subsp. tauschii]
gene15564	LOC109775089	brown	0.8	0.6	1.37	0.77	0.52	1.14	2.8	2.26	2.98	[D]	Cell cycle control, cell division, chromosome partitioning	Molecular Function: ubiquitin-protein transferase activity (GO:0004842);; Cellular Component: mitochondrion (GO:0005739);; Biological Process: protein ubiquitination (GO:0016567);; Molecular Function: ligase activity (GO:0016874);;	--	--	--	--	U-box domain	U-box domain-containing protein 21 OS=Arabidopsis thaliana OX=3702 GN=PUB21 PE=2 SV=1	O	Posttranslational modification, protein turnover, chaperones	U-box domain-containing protein 21-like [Aegilops tauschii subsp. tauschii]
gene13487	LOC109772765	brown	0.8	2.76	3.27	1.75	1.57	3.36	6.78	4.88	4.67	[T]	Signal transduction mechanisms	Molecular Function: protein serine/threonine kinase activity (GO:0004674);; Molecular Function: ATP binding (GO:0005524);; Biological Process: protein phosphorylation (GO:0006468);; Cellular Component: integral component of membrane (GO:0016021);; Molecular Function: carbohydrate binding (GO:0030246);;	--	--	--	--	Legume lectin domain;; Protein kinase domain;; Protein tyrosine kinase	L-type lectin-domain containing receptor kinase IV.1 OS=Arabidopsis thaliana OX=3702 GN=LECRK41 PE=2 SV=1	T	Signal transduction mechanisms	L-type lectin-domain containing receptor kinase IV.1-like [Aegilops tauschii subsp. tauschii]
gene45168	LOC109751769	brown	0.8	0.45	2.71	3.54	1.61	2.82	5.02	7.78	8.62	--	--	Molecular Function: signal transducer activity (GO:0004871);; Biological Process: defense response (GO:0006952);; Biological Process: signal transduction (GO:0007165);; Cellular Component: plasmodesma (GO:0009506);; Cellular Component: integral component of membrane (GO:0016021);; Cellular Component: anchored component of plasma membrane (GO:0046658);;	--	--	--	--	Late embryogenesis abundant protein	NDR1/HIN1-like protein 10 OS=Arabidopsis thaliana OX=3702 GN=NHL10 PE=2 SV=1	S	Function unknown	NDR1/HIN1-like protein 10 [Aegilops tauschii subsp. tauschii]
gene8370	LOC109767053	brown	0.8	30.85	53.83	38.4	32.18	62.69	115.33	81.04	78.5	[P]	Inorganic ion transport and metabolism	Molecular Function: zinc ion transmembrane transporter activity (GO:0005385);; Cellular Component: plasma membrane (GO:0005886);; Cellular Component: integral component of membrane (GO:0016021);; Biological Process: zinc II ion transmembrane transport (GO:0071577);;	K14709|1.33168e-173|bdi:100833512|K14709 solute carrier family 39 (zinc transporter), member 1/2/3 | (RefSeq) zinc transporter 2	--	[P]	Inorganic ion transport and metabolism	ZIP Zinc transporter	Zinc transporter 2 OS=Oryza sativa subsp. japonica OX=39947 GN=ZIP2 PE=2 SV=1	P	Inorganic ion transport and metabolism	zinc transporter 2-like isoform X2 [Aegilops tauschii subsp. tauschii]
gene27704	LOC109732349	brown	0.8	11.44	21.37	27.33	21.78	40.18	57.37	49.28	103.68	--	--	Biological Process: carbohydrate metabolic process (GO:0005975);; Molecular Function: polysaccharide binding (GO:0030247);; Molecular Function: glucan endo-1,3-beta-D-glucosidase activity (GO:0042973);; Cellular Component: anchored component of plasma membrane (GO:0046658);;	--	--	--	--	Glycosyl hydrolases family 17	Glucan endo-1,3-beta-glucosidase, acidic isoform OS=Zea mays OX=4577 PE=2 SV=1	G	Carbohydrate transport and metabolism	glucan endo-1,3-beta-glucosidase, acidic isoform-like [Aegilops tauschii subsp. tauschii]
gene48274	LOC109755224	brown	0.8	6.82	20.22	9.59	12.55	25.43	64.42	45.12	39.75	--	--	Cellular Component: integral component of membrane (GO:0016021);;	--	--	--	--	--	--	S	Function unknown	uncharacterized protein LOC109755224 [Aegilops tauschii subsp. tauschii]
gene33304	LOC109738551	brown	0.8	0.9	1.1	1.7	2.26	1.37	2.12	4.67	2.42	--	--	Molecular Function: transcription factor activity, sequence-specific DNA binding (GO:0003700);; Cellular Component: nucleus (GO:0005634);; Molecular Function: sequence-specific DNA binding (GO:0043565);; Molecular Function: transcription regulatory region DNA binding (GO:0044212);;	--	--	[R]	General function prediction only	C2H2-type zinc finger;; C2H2-type zinc finger	Zinc finger protein AZF1 OS=Arabidopsis thaliana OX=3702 GN=AZF1 PE=2 SV=1	S	Function unknown	zinc finger protein AZF1-like [Aegilops tauschii subsp. tauschii]
gene49245	LOC109756296	brown	0.8	2.61	1.77	2.82	2.31	4.98	5.25	8.4	7.26	--	--	Biological Process: amino acid transmembrane transport (GO:0003333);; Cellular Component: plasma membrane (GO:0005886);; Molecular Function: amino acid transmembrane transporter activity (GO:0015171);; Cellular Component: integral component of membrane (GO:0016021);;	--	--	[E]	Amino acid transport and metabolism	Transmembrane amino acid transporter protein	Amino acid permease 1 OS=Arabidopsis thaliana OX=3702 GN=AAP1 PE=1 SV=1	E	Amino acid transport and metabolism	amino acid permease 8-like [Aegilops tauschii subsp. tauschii]
gene54446	LOC109762070	brown	0.8	1.19	0.98	4.21	2.1	1.09	1.34	7.62	6.62	--	--	Molecular Function: ADP binding (GO:0043531);;	--	--	[T]	Signal transduction mechanisms	NB-ARC domain	Putative disease resistance protein At3g14460 OS=Arabidopsis thaliana OX=3702 GN=At3g14460 PE=3 SV=1	S	Function unknown	putative disease resistance RPP13-like protein 1 isoform X1 [Aegilops tauschii subsp. tauschii]
Aegilops_tauschii_newGene_72077	--	brown	0.79	0.11	0.25	9.07	5.9	0.11	0.56	31.79	17.29	--	--	--	--	--	--	--	--	--	--	--	hypothetical protein [Triticum aestivum]
gene21142	LOC109781337	brown	0.79	0.73	0.7	0.85	0.4	1.26	1.79	1.47	1.76	[K]	Transcription	Cellular Component: integral component of membrane (GO:0016021);; Molecular Function: kinase activity (GO:0016301);; Biological Process: phosphorylation (GO:0016310);;	--	--	[R]	General function prediction only	Leucine rich repeat;; Leucine Rich repeats (2 copies);; Leucine Rich Repeat;; Leucine rich repeat N-terminal domain;; Leucine Rich repeat	Probable leucine-rich repeat receptor-like protein kinase At1g35710 OS=Arabidopsis thaliana OX=3702 GN=At1g35710 PE=2 SV=1	S	Function unknown	probable leucine-rich repeat receptor-like protein kinase At1g35710 [Aegilops tauschii subsp. tauschii]
gene28668	LOC109733398	brown	0.79	9.38	4.53	6.04	6.33	34.26	26.36	32.61	30.83	--	--	Cellular Component: plastid (GO:0009536);;	--	--	--	--	Protein of unknown function (DUF1997)	--	S	Function unknown	uncharacterized protein LOC109733398 [Aegilops tauschii subsp. tauschii]
gene6324	LOC109764789	brown	0.79	6.54	10.53	25.75	9.06	8.55	24.43	52.61	18.04	--	--	Cellular Component: integral component of membrane (GO:0016021);;	--	--	--	--	Domain of unknown function	--	S	Function unknown	uncharacterized protein LOC109764789 [Aegilops tauschii subsp. tauschii]
gene4418	LOC109749858	brown	0.79	0.6	1.04	0.6	1.68	1.41	2.16	2.75	2.43	--	--	Molecular Function: transporter activity (GO:0005215);; Biological Process: transport (GO:0006810);; Biological Process: plant-type hypersensitive response (GO:0009626);; Cellular Component: integral component of membrane (GO:0016021);; Molecular Function: kinase activity (GO:0016301);; Biological Process: phosphorylation (GO:0016310);;	--	--	[T]	Signal transduction mechanisms	Organic solute transporter Ostalpha	Protein LAZ1 homolog 2 OS=Arabidopsis thaliana OX=3702 GN=At1g23070 PE=2 SV=1	S	Function unknown	protein LAZ1 homolog 2 [Aegilops tauschii subsp. tauschii]
gene28712	LOC109733451	brown	0.79	0.22	0.12	1.54	1.12	0.23	0.49	2.64	2.85	--	--	Molecular Function: ADP binding (GO:0043531);;	--	--	[T]	Signal transduction mechanisms	NB-ARC domain	Probable disease resistance RPP8-like protein 2 OS=Arabidopsis thaliana OX=3702 GN=RPP8L2 PE=3 SV=1	S	Function unknown	probable disease resistance protein RXW24L [Aegilops tauschii subsp. tauschii]
gene41340	LOC109747542	brown	0.79	2.14	2.21	3.16	0.87	2.12	5.95	10.64	2.93	[T]	Signal transduction mechanisms	Molecular Function: protein serine/threonine kinase activity (GO:0004674);; Molecular Function: ATP binding (GO:0005524);; Biological Process: protein phosphorylation (GO:0006468);; Cellular Component: integral component of membrane (GO:0016021);; Molecular Function: carbohydrate binding (GO:0030246);;	--	--	--	--	Legume lectin domain;; Protein kinase domain;; Protein tyrosine kinase	L-type lectin-domain containing receptor kinase IV.1 OS=Arabidopsis thaliana OX=3702 GN=LECRK41 PE=2 SV=1	T	Signal transduction mechanisms	L-type lectin-domain containing receptor kinase IV.1-like [Aegilops tauschii subsp. tauschii]
gene29855	LOC109734728	brown	0.79	0.57	1.29	0.78	1.19	1.24	1.77	2.49	2.67	--	--	Molecular Function: transcription factor activity, sequence-specific DNA binding (GO:0003700);; Biological Process: regulation of transcription, DNA-templated (GO:0006355);; Molecular Function: sequence-specific DNA binding (GO:0043565);;	--	--	--	--	WRKY DNA -binding domain	Probable WRKY transcription factor 65 OS=Arabidopsis thaliana OX=3702 GN=WRKY65 PE=2 SV=1	K	Transcription	probable WRKY transcription factor 65 [Aegilops tauschii subsp. tauschii]
gene11892	LOC109770988	brown	0.79	47.48	60.43	40.89	33.07	43.2	121.31	106.55	116.97	[Q]	Secondary metabolites biosynthesis, transport and catabolism	Biological Process: biosynthetic process (GO:0009058);; Molecular Function: transferase activity, transferring acyl groups other than amino-acyl groups (GO:0016747);;	--	--	--	--	Chalcone and stilbene synthases, N-terminal domain;; Chalcone and stilbene synthases, C-terminal domain;; 3-Oxoacyl-[acyl-carrier-protein (ACP)] synthase III C terminal;; 3-Oxoacyl-[acyl-carrier-protein (ACP)] synthase III;; FAE1/Type III polyketide synthase-like protein	Bisdemethoxycurcumin synthase OS=Oryza sativa subsp. japonica OX=39947 GN=Os07g0271500 PE=1 SV=2	Q	Secondary metabolites biosynthesis, transport and catabolism	bisdemethoxycurcumin synthase-like [Aegilops tauschii subsp. tauschii]
gene38344	LOC109744202	brown	0.79	1.35	0.88	1.12	1.84	2.88	2.97	4.67	5.83	[I]	Lipid transport and metabolism	Biological Process: lipid metabolic process (GO:0006629);; Cellular Component: membrane (GO:0016020);; Molecular Function: hydrolase activity (GO:0016787);;	--	--	[I]	Lipid transport and metabolism	Lipase (class 3)	--	S	Function unknown	uncharacterized protein LOC109744202 [Aegilops tauschii subsp. tauschii]
gene51292	LOC109758579	brown	0.79	0.24	0.27	2.65	1.46	0.06	0.63	8.65	4.5	--	--	--	--	--	--	--	--	--	S	Function unknown	uncharacterized protein LOC109758579 [Aegilops tauschii subsp. tauschii]
gene23612	LOC109784071	brown	0.79	0.92	1.03	0.93	1.2	0.91	2.2	2.41	3.58	[P]	Inorganic ion transport and metabolism	Molecular Function: transporter activity (GO:0005215);; Biological Process: ion transport (GO:0006811);; Cellular Component: integral component of membrane (GO:0016021);; Biological Process: iron ion homeostasis (GO:0055072);;	K12347|0|bdi:100828189|K12347 natural resistance-associated macrophage protein | (RefSeq) metal transporter Nramp4-like	--	[P]	Inorganic ion transport and metabolism	Natural resistance-associated macrophage protein	Metal transporter Nramp4 OS=Oryza sativa subsp. japonica OX=39947 GN=NRAMP4 PE=2 SV=1	P	Inorganic ion transport and metabolism	metal transporter Nramp4-like isoform X1 [Aegilops tauschii subsp. tauschii]
gene32007	LOC109737095	brown	0.79	1.94	1.65	2.33	2.75	2.07	5.51	4.53	6.25	[K]	Transcription	Cellular Component: membrane (GO:0016020);;	--	--	[R]	General function prediction only	Leucine rich repeat;; Leucine Rich repeats (2 copies);; Leucine Rich Repeat;; Leucine rich repeat N-terminal domain;; Leucine Rich repeat	LRR receptor-like serine/threonine-protein kinase GSO1 OS=Arabidopsis thaliana OX=3702 GN=GSO1 PE=1 SV=1	S	Function unknown	LRR receptor-like serine/threonine-protein kinase FLS2 [Aegilops tauschii subsp. tauschii]
gene1781	LOC109777055	brown	0.79	2.54	4.24	3.61	1.47	7	14.44	9.38	10.08	--	--	Molecular Function: protein serine/threonine kinase activity (GO:0004674);; Molecular Function: ATP binding (GO:0005524);; Cellular Component: plasma membrane (GO:0005886);; Biological Process: protein phosphorylation (GO:0006468);; Cellular Component: integral component of membrane (GO:0016021);;	--	--	--	--	Protein kinase domain;; Thaumatin family;; Protein tyrosine kinase	G-type lectin S-receptor-like serine/threonine-protein kinase SD2-5 OS=Arabidopsis thaliana OX=3702 GN=SD25 PE=1 SV=1	T	Signal transduction mechanisms	G-type lectin S-receptor-like serine/threonine-protein kinase SD2-5 [Aegilops tauschii subsp. tauschii]
gene54330	LOC109761942	brown	0.79	0.86	0.86	1.75	1.34	2.37	1.52	3.15	3.63	[G]	Carbohydrate transport and metabolism	Molecular Function: sugar:proton symporter activity (GO:0005351);; Molecular Function: glucose transmembrane transporter activity (GO:0005355);; Cellular Component: integral component of plasma membrane (GO:0005887);; Biological Process: proton transport (GO:0015992);; Biological Process: glucose import (GO:0046323);; Biological Process: glucose transmembrane transport (GO:1904659);;	K08145|0|bdi:100838470|K08145 MFS transporter, SP family, solute carrier family 2 (facilitated glucose transporter), member 8 | (RefSeq) sugar transporter ERD6-like 4	--	[R]	General function prediction only	Sugar (and other) transporter;; Major Facilitator Superfamily	Sugar transporter ERD6-like 4 OS=Arabidopsis thaliana OX=3702 GN=At1g19450 PE=2 SV=1	G	Carbohydrate transport and metabolism	sugar transporter ERD6-like 4 [Aegilops tauschii subsp. tauschii]
gene29800	LOC109734665	brown	0.79	0.26	0.6	0.33	1.3	0.48	3.07	2	3.11	[QV]	Secondary metabolites biosynthesis, transport and catabolism;; Defense mechanisms	Molecular Function: iron ion binding (GO:0005506);; Cellular Component: integral component of membrane (GO:0016021);; Molecular Function: oxidoreductase activity, acting on paired donors, with incorporation or reduction of molecular oxygen, NAD(P)H as one donor, and incorporation of one atom of oxygen (GO:0016709);; Molecular Function: heme binding (GO:0020037);; Biological Process: indole glucos…	--	--	[Q]	Secondary metabolites biosynthesis, transport and catabolism	Cytochrome P450	Isoflavone 2&apos;-hydroxylase OS=Glycyrrhiza echinata OX=46348 GN=CYP81E1 PE=1 SV=2	Q	Secondary metabolites biosynthesis, transport and catabolism	isoflavone 2&apos;-hydroxylase-like [Aegilops tauschii subsp. tauschii]
gene13459	LOC109772726	brown	0.79	1.41	3.26	3.58	1.84	2.56	10.08	8.61	10.16	--	--	Molecular Function: transcription factor activity, sequence-specific DNA binding (GO:0003700);; Biological Process: regulation of transcription, DNA-templated (GO:0006355);; Molecular Function: sequence-specific DNA binding (GO:0043565);;	--	--	--	--	WRKY DNA -binding domain	Probable WRKY transcription factor 53 OS=Arabidopsis thaliana OX=3702 GN=WRKY53 PE=1 SV=1	K	Transcription	uncharacterized protein LOC109772726 [Aegilops tauschii subsp. tauschii]
gene42312	LOC109748608	brown	0.79	2.56	4.44	4.57	3.24	4.12	6.43	8.32	7.95	--	--	Molecular Function: ADP binding (GO:0043531);;	--	--	[T]	Signal transduction mechanisms	NB-ARC domain	Putative disease resistance protein At1g58400 OS=Arabidopsis thaliana OX=3702 GN=At1g58400 PE=3 SV=1	S	Function unknown	putative disease resistance protein At1g58400 [Aegilops tauschii subsp. tauschii]
gene7711	LOC109766320	brown	0.79	22.44	14.43	23.81	14.5	27.79	29.62	46.91	42.2	[O]	Posttranslational modification, protein turnover, chaperones	Molecular Function: ATP binding (GO:0005524);; Cellular Component: cytoplasm (GO:0005737);; Biological Process: ubiquitin-dependent protein catabolic process (GO:0006511);; Biological Process: protein ubiquitination (GO:0016567);; Molecular Function: ubiquitin protein ligase binding (GO:0031625);; Molecular Function: ubiquitin protein ligase activity (GO:0061630);;	K10576|3.27263e-103|bdi:100821138|K10576 ubiquitin-conjugating enzyme E2 H [EC:2.3.2.23] | (RefSeq) ubiquitin-conjugating enzyme E2-23 kDa	Ubiquitin mediated proteolysis (ko04120)	[O]	Posttranslational modification, protein turnover, chaperones	Ubiquitin-conjugating enzyme	Ubiquitin-conjugating enzyme E2-23 kDa OS=Triticum aestivum OX=4565 GN=UBC4 PE=1 SV=1	O	Posttranslational modification, protein turnover, chaperones	ubiquitin-conjugating enzyme E2-23 kDa [Aegilops tauschii subsp. tauschii]
gene2258	LOC109781997	brown	0.79	1.83	1.63	0.95	1.02	2.27	3.3	3.59	3.38	[E]	Amino acid transport and metabolism	Cellular Component: integral component of plasma membrane (GO:0005887);; Molecular Function: L-amino acid transmembrane transporter activity (GO:0015179);; Molecular Function: antiporter activity (GO:0015297);; Biological Process: L-alpha-amino acid transmembrane transport (GO:1902475);;	--	--	[E]	Amino acid transport and metabolism	Amino acid permease;; Amino acid permease	Amino-acid permease BAT1 OS=Arabidopsis thaliana OX=3702 GN=BAT1 PE=2 SV=2	E	Amino acid transport and metabolism	amino-acid permease BAT1-like [Aegilops tauschii subsp. tauschii]
gene37665	LOC109743437	brown	0.79	2.64	2.36	2.16	0.76	6.5	7.19	6.18	4.58	[T]	Signal transduction mechanisms	Biological Process: signal transduction (GO:0007165);; Cellular Component: integral component of membrane (GO:0016021);;	--	--	[R]	General function prediction only	Ankyrin repeats (3 copies);; Ankyrin repeats (many copies);; Domain of unknown function;; Ankyrin repeat;; Ankyrin repeat;; Ankyrin repeats (many copies)	Protein ACCELERATED CELL DEATH 6 OS=Arabidopsis thaliana OX=3702 GN=ACD6 PE=1 SV=1	S	Function unknown	ankyrin repeat-containing protein At2g01680-like [Aegilops tauschii subsp. tauschii]
gene39028	LOC109744962	brown	0.79	0.17	0.19	4.9	2.23	0.38	0.52	10.56	6.84	--	--	Molecular Function: DNA binding (GO:0003677);; Molecular Function: transcription factor activity, sequence-specific DNA binding (GO:0003700);; Cellular Component: nucleus (GO:0005634);; Biological Process: regulation of transcription, DNA-templated (GO:0006355);;	K09287|1.69201e-158|sita:101782792|K09287 RAV-like factor | (RefSeq) AP2/ERF and B3 domain-containing protein Os05g0549800	--	--	--	B3 DNA binding domain;; AP2 domain	AP2/ERF and B3 domain-containing protein Os05g0549800 OS=Oryza sativa subsp. japonica OX=39947 GN=Os05g0549800 PE=2 SV=1	K	Transcription	AP2/ERF and B3 domain-containing protein Os05g0549800-like [Aegilops tauschii subsp. tauschii]
gene19657	LOC109779655	brown	0.78	22.02	17.54	17.26	11.37	37.25	45.99	43.09	49.57	--	--	Cellular Component: integral component of membrane (GO:0016021);; Biological Process: nitrogen compound transport (GO:0071705);;	--	--	--	--	Ureide permease;; Sugar transport protein	Ureide permease 2 OS=Arabidopsis thaliana OX=3702 GN=UPS2 PE=1 SV=2	S	Function unknown	ureide permease 1-like [Aegilops tauschii subsp. tauschii]
gene32337	LOC109737471	brown	0.78	4.35	3.14	3.61	2.08	2.86	6.33	12.55	9.46	--	--	--	--	--	--	--	--	--	--	--	proline-rich receptor-like protein kinase PERK2 [Aegilops tauschii subsp. tauschii]
gene39131	LOC109745081	brown	0.78	0.87	0.5	1.56	0.42	1.51	1.52	3.14	2.73	[G]	Carbohydrate transport and metabolism	Biological Process: flavonoid biosynthetic process (GO:0009813);; Cellular Component: intracellular membrane-bounded organelle (GO:0043231);; Biological Process: flavonoid glucuronidation (GO:0052696);; Molecular Function: quercetin 3-O-glucosyltransferase activity (GO:0080043);; Molecular Function: quercetin 7-O-glucosyltransferase activity (GO:0080044);;	--	--	[GC]	Carbohydrate transport and metabolism;; Energy production and conversion	UDP-glucoronosyl and UDP-glucosyl transferase	UDP-glycosyltransferase 83A1 OS=Arabidopsis thaliana OX=3702 GN=UGT83A1 PE=2 SV=1	S	Function unknown	UDP-glycosyltransferase 83A1-like [Aegilops tauschii subsp. tauschii]
gene43992	LOC109750479	brown	0.78	0.81	0.48	0.29	0.72	0.99	2.1	2.13	1.87	--	--	--	--	--	--	--	Exonuclease	Protein NEN4 OS=Arabidopsis thaliana OX=3702 GN=NEN4 PE=2 SV=1	S	Function unknown	protein NEN4-like [Aegilops tauschii subsp. tauschii]
gene27448	LOC109732043	brown	0.78	1.57	3.01	3.08	1.79	4.62	7.37	9.88	2.65	--	--	Molecular Function: protein dimerization activity (GO:0046983);;	--	--	--	--	Helix-loop-helix DNA-binding domain	Transcription factor bHLH96 OS=Arabidopsis thaliana OX=3702 GN=BHLH96 PE=1 SV=1	S	Function unknown	transcription factor bHLH94-like [Aegilops tauschii subsp. tauschii]
gene54595	LOC109762238	brown	0.78	0.52	1.12	0.63	1.19	0.62	1.91	2.28	1.91	--	--	Cellular Component: integral component of membrane (GO:0016021);; Molecular Function: carbohydrate binding (GO:0030246);;	--	--	--	--	Legume lectin domain	--	S	Function unknown	uncharacterized protein LOC109738133 [Aegilops tauschii subsp. tauschii]
gene1315	LOC109772089	brown	0.78	0.31	0.76	0.75	0.98	1.25	1.9	1.88	3.5	[T]	Signal transduction mechanisms	Molecular Function: nucleotide binding (GO:0000166);; Molecular Function: protein kinase activity (GO:0004672);; Cellular Component: membrane (GO:0016020);;	--	--	--	--	Protein kinase domain;; Protein tyrosine kinase;; Salt stress response/antifungal	Cysteine-rich receptor-like protein kinase 10 OS=Oryza sativa subsp. japonica OX=39947 GN=CRK10 PE=2 SV=1	T	Signal transduction mechanisms	cysteine-rich receptor-like protein kinase 10 [Aegilops tauschii subsp. tauschii]
gene32716	LOC109737893	brown	0.78	0.42	1	2.51	2.68	1.31	5	11.01	21.3	[T]	Signal transduction mechanisms	Molecular Function: protein serine/threonine kinase activity (GO:0004674);; Molecular Function: ATP binding (GO:0005524);; Biological Process: protein phosphorylation (GO:0006468);; Cellular Component: integral component of membrane (GO:0016021);;	--	--	--	--	Protein kinase domain;; Protein tyrosine kinase	G-type lectin S-receptor-like serine/threonine-protein kinase At1g34300 OS=Arabidopsis thaliana OX=3702 GN=At1g34300 PE=1 SV=1	T	Signal transduction mechanisms	G-type lectin S-receptor-like serine/threonine-protein kinase At1g34300 [Aegilops tauschii subsp. tauschii]
gene23474	LOC109783916	brown	0.78	1.59	2.64	3.1	4.27	2.46	3.06	11.22	9.08	[T]	Signal transduction mechanisms	Molecular Function: ATP binding (GO:0005524);; Biological Process: transport (GO:0006810);; Cellular Component: integral component of membrane (GO:0016021);; Molecular Function: ATPase activity (GO:0016887);;	--	--	[Q]	Secondary metabolites biosynthesis, transport and catabolism	ABC-2 type transporter;; ABC transporter;; Plant PDR ABC transporter associated;; AAA domain, putative AbiEii toxin, Type IV TA system;; ABC-transporter extracellular N-terminal;; AAA domain;; ATPase family associated with various cellular activities (AAA)	ABC transporter G family member 45 OS=Oryza sativa subsp. japonica OX=39947 GN=ABCG45 PE=2 SV=2	V	Defense mechanisms	ABC transporter G family member 45 [Aegilops tauschii subsp. tauschii]
gene27180	LOC109731761	brown	0.78	0.52	0.9	0.63	0.59	0.59	1.95	1.93	1.84	[T]	Signal transduction mechanisms	Molecular Function: protein serine/threonine kinase activity (GO:0004674);; Molecular Function: ATP binding (GO:0005524);; Biological Process: protein phosphorylation (GO:0006468);; Cellular Component: integral component of membrane (GO:0016021);; Molecular Function: carbohydrate binding (GO:0030246);;	--	--	--	--	Legume lectin domain;; Protein kinase domain;; Protein tyrosine kinase	L-type lectin-domain containing receptor kinase IV.2 OS=Arabidopsis thaliana OX=3702 GN=LECRK42 PE=2 SV=1	T	Signal transduction mechanisms	L-type lectin-domain containing receptor kinase IV.1-like [Aegilops tauschii subsp. tauschii]
gene41823	LOC109748063	brown	0.78	0	0	5.94	3.37	0	0	12.35	11.97	[R]	General function prediction only	Molecular Function: ADP binding (GO:0043531);;	K13457|0|bdi:100841091|K13457 disease resistance protein RPM1 | (RefSeq) disease resistance protein RPM1	Plant-pathogen interaction (ko04626)	[T]	Signal transduction mechanisms	NB-ARC domain	Disease resistance protein RPM1 OS=Arabidopsis thaliana OX=3702 GN=RPM1 PE=1 SV=1	S	Function unknown	disease resistance protein RPM1-like [Aegilops tauschii subsp. tauschii]
gene10605	LOC109769552	brown	0.78	9.54	8.51	4.22	10.87	12.74	25.59	20.86	22.75	--	--	Molecular Function: DNA binding (GO:0003677);; Cellular Component: nucleus (GO:0005634);; Biological Process: regulation of transcription, DNA-templated (GO:0006355);; Biological Process: multidimensional cell growth (GO:0009825);; Biological Process: fruit ripening (GO:0009835);; Biological Process: flower development (GO:0009908);; Biological Process: leaf senescence (GO:0010150);;	--	--	--	--	No apical meristem (NAM) protein	NAC transcription factor NAM-B1 OS=Hordeum vulgare subsp. spontaneum OX=77009 GN=NAM-B1 PE=4 SV=1	--	--	NAC domain-containing protein 18-like [Aegilops tauschii subsp. tauschii]
gene39101	LOC109745051	brown	0.78	20.92	18.55	20.3	26.22	21.83	34.27	53.71	55.59	[Q]	Secondary metabolites biosynthesis, transport and catabolism	Molecular Function: iron ion binding (GO:0005506);; Molecular Function: dioxygenase activity (GO:0051213);; Biological Process: oxidation-reduction process (GO:0055114);;	--	--	[QR]	Secondary metabolites biosynthesis, transport and catabolism;; General function prediction only	non-haem dioxygenase in morphine synthesis N-terminal;; 2OG-Fe(II) oxygenase superfamily	Probable flavonol synthase 5 OS=Arabidopsis thaliana OX=3702 GN=FLS5 PE=2 SV=1	S	Function unknown	2-oxoglutarate-Fe(II) type oxidoreductase-like [Aegilops tauschii subsp. tauschii]
gene32468	LOC109737618	brown	0.78	29.36	19.63	12.23	17.16	102.85	105.88	89.64	82.45	[R]	General function prediction only	Cellular Component: mitochondrion (GO:0005739);;	--	--	--	--	Domain of unknown function (DUF1338)	--	S	Function unknown	uncharacterized protein LOC109737618 [Aegilops tauschii subsp. tauschii]
gene44162	LOC109750642	brown	0.78	114.81	159.67	142.17	86.54	214.49	370.78	270.68	264.23	--	--	Cellular Component: integral component of membrane (GO:0016021);;	--	--	--	--	Tetraspanin family	Tetraspanin-8 OS=Arabidopsis thaliana OX=3702 GN=TET8 PE=2 SV=1	S	Function unknown	tetraspanin-8 [Aegilops tauschii subsp. tauschii]
gene25025	LOC109785604	brown	0.78	1.15	1.83	1.56	1.08	3.02	3.94	3.96	3.39	--	--	Molecular Function: protein kinase activity (GO:0004672);; Molecular Function: ATP binding (GO:0005524);; Biological Process: protein phosphorylation (GO:0006468);; Cellular Component: integral component of membrane (GO:0016021);;	--	--	--	--	Protein tyrosine kinase;; Protein kinase domain;; Salt stress response/antifungal	Putative cysteine-rich receptor-like protein kinase 20 OS=Arabidopsis thaliana OX=3702 GN=CRK20 PE=2 SV=2	T	Signal transduction mechanisms	putative cysteine-rich receptor-like protein kinase 20 [Aegilops tauschii subsp. tauschii]
gene27126	LOC109731694	brown	0.78	6.51	7.77	5.77	4.66	7.88	15.05	13.76	14.51	--	--	Molecular Function: iron ion binding (GO:0005506);; Cellular Component: chloroplast (GO:0009507);; Biological Process: response to wounding (GO:0009611);; Molecular Function: linoleate 13S-lipoxygenase activity (GO:0016165);; Molecular Function: phytoene dehydrogenase activity (GO:0016166);; Biological Process: electron transport chain (GO:0022900);; Biological Process: oxylipin biosynthetic proc…	K00454|0|bdi:100821730|K00454 lipoxygenase [EC:1.13.11.12] | (RefSeq) probable lipoxygenase 8, chloroplastic	Linoleic acid metabolism (ko00591);; alpha-Linolenic acid metabolism (ko00592)	--	--	Lipoxygenase	Probable lipoxygenase 8, chloroplastic OS=Oryza sativa subsp. japonica OX=39947 GN=CM-LOX2 PE=2 SV=1	S	Function unknown	probable lipoxygenase 8, chloroplastic [Aegilops tauschii subsp. tauschii]
gene3315	LOC109737987	brown	0.78	8.43	20.59	15.89	10.61	12.97	34.6	40.91	23.04	--	--	Molecular Function: transcription factor activity, sequence-specific DNA binding (GO:0003700);; Cellular Component: nucleus (GO:0005634);; Biological Process: regulation of transcription, DNA-templated (GO:0006355);; Molecular Function: sequence-specific DNA binding (GO:0043565);; Molecular Function: transcription regulatory region DNA binding (GO:0044212);; Molecular Function: metal ion binding …	--	--	[R]	General function prediction only	C2H2-type zinc finger;; C2H2-type zinc finger	Zinc finger protein ZAT11 OS=Arabidopsis thaliana OX=3702 GN=ZAT11 PE=2 SV=1	S	Function unknown	zinc finger protein ZAT11-like [Aegilops tauschii subsp. tauschii]
Aegilops_tauschii_newGene_66924	--	brown	0.78	2.63	3.39	1.09	1.16	5.67	9.08	5.55	7.05	[K]	Transcription	Molecular Function: nucleotide binding (GO:0000166);; Cellular Component: membrane (GO:0016020);;	--	--	--	--	Leucine rich repeat;; Leucine Rich repeats (2 copies);; Leucine Rich Repeat;; Protein tyrosine kinase;; Protein kinase domain;; Leucine rich repeat;; Leucine rich repeat N-terminal domain;; Leucine Rich Repeat	MDIS1-interacting receptor like kinase 2 OS=Arabidopsis thaliana OX=3702 GN=MIK2 PE=1 SV=3	S	Function unknown	hypothetical protein OsI_32579 [Oryza sativa Indica Group]
gene47686	LOC109754585	brown	0.78	2.4	5.86	2.74	2.8	3.73	13.23	8.37	13.06	--	--	Cellular Component: integral component of membrane (GO:0016021);;	--	--	--	--	PLAC8 family	Cell number regulator 10 OS=Zea mays OX=4577 GN=CNR10 PE=2 SV=1	S	Function unknown	cell number regulator 10-like [Aegilops tauschii subsp. tauschii]
gene47148	LOC109753970	brown	0.78	4.58	2.91	9.3	5.53	10.47	15.63	34.18	14.82	--	--	Cellular Component: nucleus (GO:0005634);;	--	--	--	--	Senescence regulator	--	S	Function unknown	uncharacterized protein LOC109753970 [Aegilops tauschii subsp. tauschii]
gene3782	LOC109742559	brown	0.78	12.02	11.84	9.37	7.44	17.41	27.19	21.59	29.48	--	--	Cellular Component: integral component of membrane (GO:0016021);;	--	--	[R]	General function prediction only	--	ATG8-interacting protein 1 OS=Arabidopsis thaliana OX=3702 GN=ATI1 PE=1 SV=2	V	Defense mechanisms	ATG8-interacting protein 1-like isoform X2 [Aegilops tauschii subsp. tauschii]
gene47436	LOC109754287	brown	0.77	1	1.42	0.83	0.89	1.05	2.89	2.37	3.13	[K]	Transcription	Molecular Function: protein kinase activity (GO:0004672);; Molecular Function: ATP binding (GO:0005524);; Cellular Component: mitochondrion (GO:0005739);; Biological Process: protein phosphorylation (GO:0006468);; Cellular Component: integral component of membrane (GO:0016021);;	--	--	--	--	Leucine rich repeat;; Protein kinase domain;; Leucine Rich repeats (2 copies);; Protein tyrosine kinase;; Leucine Rich Repeat;; Leucine rich repeat N-terminal domain	Probable LRR receptor-like serine/threonine-protein kinase At3g47570 OS=Arabidopsis thaliana OX=3702 GN=At3g47570 PE=2 SV=1	S	Function unknown	probable LRR receptor-like serine/threonine-protein kinase At3g47570 [Aegilops tauschii subsp. tauschii]
gene13496	LOC109772768	brown	0.77	0.98	1.88	8.77	2.96	1.52	2.87	17.58	17.69	--	--	Cellular Component: lysosome (GO:0005764);; Molecular Function: thiolester hydrolase activity (GO:0016790);; Molecular Function: palmitoyl hydrolase activity (GO:0098599);; Biological Process: macromolecule depalmitoylation (GO:0098734);;	K01074|2.23162e-167|bdi:100846454|K01074 palmitoyl-protein thioesterase [EC:3.1.2.22] | (RefSeq) palmitoyl-protein thioesterase 1-like	Fatty acid elongation (ko00062);; Fatty acid metabolism (ko01212)	[IO]	Lipid transport and metabolism;; Posttranslational modification, protein turnover, chaperones	Palmitoyl protein thioesterase;; Putative serine esterase (DUF676)	--	S	Function unknown	palmitoyl-protein thioesterase 1-like [Aegilops tauschii subsp. tauschii]
gene24457	LOC109784975	brown	0.77	0.87	2.74	5.56	3.01	2.63	9.32	8.73	14.82	--	--	Molecular Function: transcription factor activity, sequence-specific DNA binding (GO:0003700);; Biological Process: regulation of transcription, DNA-templated (GO:0006355);; Molecular Function: sequence-specific DNA binding (GO:0043565);;	--	--	--	--	WRKY DNA -binding domain	Probable WRKY transcription factor 61 OS=Arabidopsis thaliana OX=3702 GN=WRKY61 PE=2 SV=1	K	Transcription	probable WRKY transcription factor 61 [Aegilops tauschii subsp. tauschii]
gene11115	LOC109770119	brown	0.77	14.34	10.28	13.98	10.43	26.02	33.85	32.95	28.68	--	--	Cellular Component: integral component of membrane (GO:0016021);;	--	--	--	--	--	--	S	Function unknown	uncharacterized protein LOC109770119 [Aegilops tauschii subsp. tauschii]
Aegilops_tauschii_newGene_64818	--	brown	0.77	4.23	8.31	17.45	6.31	6.83	12.7	20.47	17.29	[G]	Carbohydrate transport and metabolism	Molecular Function: hydrolase activity, hydrolyzing O-glycosyl compounds (GO:0004553);; Biological Process: carbohydrate metabolic process (GO:0005975);; Biological Process: actin filament organization (GO:0007015);; Molecular Function: protein binding, bridging (GO:0030674);; Molecular Function: actin filament binding (GO:0051015);;	--	--	--	--	Fascin domain;; Cellulase (glycosyl hydrolase family 5)	--	G	Carbohydrate transport and metabolism	predicted protein [Hordeum vulgare subsp. vulgare]
gene30333	LOC109735256	brown	0.77	4.67	5.16	3.83	7.35	7.11	15.29	13.63	13.93	--	--	Molecular Function: DNA binding (GO:0003677);; Molecular Function: metal ion binding (GO:0046872);;	--	--	[R]	General function prediction only	C2H2-type zinc finger;; Zinc-finger double-stranded RNA-binding	Zinc finger protein 1 OS=Triticum aestivum OX=4565 PE=2 SV=1	S	Function unknown	zinc finger protein 1-like [Aegilops tauschii subsp. tauschii]
gene45020	LOC109751603	brown	0.77	1.36	2.64	2.74	1.19	3.88	5.47	4.88	3.94	--	--	Cellular Component: plastid (GO:0009536);;	--	--	--	--	Domain of unknown function (DUF569)	--	S	Function unknown	uncharacterized protein LOC109751603 [Aegilops tauschii subsp. tauschii]
gene28835	LOC109733589	brown	0.77	32.03	64.73	59.3	32.31	101.42	200.47	140.74	111.37	--	--	Biological Process: amino acid transmembrane transport (GO:0003333);; Cellular Component: plasma membrane (GO:0005886);; Cellular Component: plastid (GO:0009536);; Molecular Function: amino acid transmembrane transporter activity (GO:0015171);; Cellular Component: integral component of membrane (GO:0016021);; Biological Process: amino acid import (GO:0043090);;	--	--	[E]	Amino acid transport and metabolism	Transmembrane amino acid transporter protein;; Tryptophan/tyrosine permease family	Lysine histidine transporter 1 OS=Arabidopsis thaliana OX=3702 GN=LHT1 PE=1 SV=1	E	Amino acid transport and metabolism	lysine histidine transporter 1-like [Aegilops tauschii subsp. tauschii]
gene4248	LOC109747756	brown	0.77	1.37	1.28	1.38	1.17	3.34	3.78	3.69	3.92	--	--	Molecular Function: DNA binding (GO:0003677);; Molecular Function: serine-type endopeptidase inhibitor activity (GO:0004867);; Cellular Component: extracellular region (GO:0005576);; Biological Process: negative regulation of endopeptidase activity (GO:0010951);;	K09422|2.25545e-110|osa:4352537|K09422 myb proto-oncogene protein, plant | (RefSeq) transcription factor MYB24	--	[K]	Transcription	Myb-like DNA-binding domain;; Myb-like DNA-binding domain	Transcription factor JAMYB OS=Oryza sativa subsp. japonica OX=39947 GN=JAMYB PE=2 SV=1	K	Transcription	myb-related protein 340-like [Aegilops tauschii subsp. tauschii]
gene24420	LOC109784945	brown	0.77	0.36	1.04	0.91	0.61	0.56	1.22	2.1	2.71	[R]	General function prediction only	Molecular Function: ADP binding (GO:0043531);;	--	--	[T]	Signal transduction mechanisms	NB-ARC domain	Disease resistance protein RPP13 OS=Arabidopsis thaliana OX=3702 GN=RPP13 PE=2 SV=2	S	Function unknown	disease resistance protein RPM1-like [Aegilops tauschii subsp. tauschii]
gene41048	LOC109747206	brown	0.77	1.37	3.88	1.4	2.74	2.7	10.07	6.55	8.88	--	--	--	--	--	--	--	--	--	--	--	myristoylated alanine-rich C-kinase substrate-like [Aegilops tauschii subsp. tauschii]
gene13040	LOC109772265	brown	0.77	28.36	14.37	24.42	12.56	28.74	41.25	69.59	46.21	[E]	Amino acid transport and metabolism	Cellular Component: mitochondrion (GO:0005739);; Molecular Function: oxidoreductase activity (GO:0016491);; Biological Process: oxidation-reduction process (GO:0055114);;	K00306|0|bdi:100834853|K00306 sarcosine oxidase / L-pipecolate oxidase [EC:1.5.3.1 1.5.3.7] | (RefSeq) probable sarcosine oxidase	Glycine, serine and threonine metabolism (ko00260);; Lysine degradation (ko00310);; Peroxisome (ko04146)	[R]	General function prediction only	FAD dependent oxidoreductase;; FAD dependent oxidoreductase;; FAD binding domain;; HI0933-like protein;; Glucose inhibited division protein A;; NAD(P)-binding Rossmann-like domain	Probable sarcosine oxidase OS=Arabidopsis thaliana OX=3702 GN=At2g24580 PE=2 SV=1	E	Amino acid transport and metabolism	probable sarcosine oxidase [Aegilops tauschii subsp. tauschii]
gene35854	LOC109741406	brown	0.77	3.86	9.99	7.93	5.83	7.76	25.75	17.08	18.11	--	--	Cellular Component: integral component of membrane (GO:0016021);;	--	--	--	--	Cotton fibre expressed protein	--	S	Function unknown	uncharacterized protein LOC109741406 [Aegilops tauschii subsp. tauschii]
gene12463	LOC109771625	brown	0.77	0.61	4.16	2.98	1.73	3.54	12.46	10.16	7.18	--	--	Molecular Function: transcription factor activity, sequence-specific DNA binding (GO:0003700);; Biological Process: regulation of transcription, DNA-templated (GO:0006355);; Molecular Function: sequence-specific DNA binding (GO:0043565);;	--	--	--	--	WRKY DNA -binding domain	Probable WRKY transcription factor 70 OS=Arabidopsis thaliana OX=3702 GN=WRKY70 PE=2 SV=1	S	Function unknown	probable WRKY transcription factor 64 [Aegilops tauschii subsp. tauschii]
gene11573	LOC109770630	brown	0.77	6.16	10.76	16.28	13.2	23.25	27.75	36.78	46.59	[T]	Signal transduction mechanisms	Molecular Function: protein serine/threonine kinase activity (GO:0004674);; Molecular Function: ATP binding (GO:0005524);; Cellular Component: plasma membrane (GO:0005886);; Biological Process: protein phosphorylation (GO:0006468);; Biological Process: cell surface receptor signaling pathway (GO:0007166);; Cellular Component: integral component of membrane (GO:0016021);; Molecular Function: polys…	--	--	[T]	Signal transduction mechanisms	Protein kinase domain;; Protein tyrosine kinase;; Wall-associated receptor kinase C-terminal;; Wall-associated receptor kinase galacturonan-binding	LEAF RUST 10 DISEASE-RESISTANCE LOCUS RECEPTOR-LIKE PROTEIN KINASE-like 1.2 OS=Arabidopsis thaliana OX=3702 GN=LRK10L-1.2 PE=2 SV=3	T	Signal transduction mechanisms	LEAF RUST 10 DISEASE-RESISTANCE LOCUS RECEPTOR-LIKE PROTEIN KINASE-like 1.2 isoform X2 [Aegilops tauschii subsp. tauschii]
gene45320	LOC109751939	brown	0.77	326.11	241.9	415.62	178.82	539.58	442.64	868.16	837.73	--	--	--	--	--	--	--	Dormancy/auxin associated protein	Dormancy-associated protein 1 OS=Pisum sativum OX=3888 GN=DRM1 PE=2 SV=1	S	Function unknown	dormancy-associated protein 1-like [Aegilops tauschii subsp. tauschii]
gene31467	LOC109736505	brown	0.77	0.78	1.66	2.37	1.16	2.06	4.67	4.35	1.63	--	--	Cellular Component: integral component of membrane (GO:0016021);;	--	--	[R]	General function prediction only	Proteolipid membrane potential modulator	Hydrophobic protein OSR8 OS=Oryza sativa subsp. japonica OX=39947 GN=OSR8 PE=3 SV=1	S	Function unknown	UPF0057 membrane protein At2g24040-like [Aegilops tauschii subsp. tauschii]
gene18415	LOC109778268	brown	0.77	1.97	1.99	3.04	1.24	1.89	2.56	8.81	3.63	[L]	Replication, recombination and repair	Molecular Function: nucleotide binding (GO:0000166);; Molecular Function: DNA binding (GO:0003677);; Molecular Function: DNA-directed DNA polymerase activity (GO:0003887);; Biological Process: DNA replication (GO:0006260);; Molecular Function: 3'-5' exonuclease activity (GO:0008408);; Cellular Component: zeta DNA polymerase complex (GO:0016035);; Biological Process: translesion synthesis (GO:0019…	K02350|0|bdi:100843632|K02350 DNA polymerase zeta [EC:2.7.7.7] | (RefSeq) DNA polymerase zeta catalytic subunit	--	[L]	Replication, recombination and repair	DNA polymerase family B;; DNA polymerase family B, exonuclease domain;; C4-type zinc-finger of DNA polymerase delta	DNA polymerase zeta catalytic subunit OS=Arabidopsis thaliana OX=3702 GN=REV3 PE=2 SV=1	L	Replication, recombination and repair	DNA polymerase zeta catalytic subunit isoform X1 [Aegilops tauschii subsp. tauschii]
gene31712	LOC109736770	brown	0.77	5.99	8.36	6.41	6.11	9.14	15.1	12.98	16.26	--	--	Molecular Function: calmodulin binding (GO:0005516);; Biological Process: response to stress (GO:0006950);; Molecular Function: hydrolase activity, acting on ester bonds (GO:0016788);;	--	--	--	--	Calmodulin binding protein-like	Calmodulin-binding protein 60 C OS=Arabidopsis thaliana OX=3702 GN=CBP60C PE=2 SV=1	S	Function unknown	calmodulin-binding protein 60 A-like isoform X1 [Aegilops tauschii subsp. tauschii]
gene29396	LOC109734222	brown	0.77	2.07	3.34	1.83	2.67	3.06	7.07	8.03	12.39	--	--	Cellular Component: cytoplasm (GO:0005737);; Biological Process: metal ion transport (GO:0030001);; Molecular Function: transition metal ion binding (GO:0046914);; Biological Process: cellular transition metal ion homeostasis (GO:0046916);;	--	--	--	--	--	Heavy metal-associated isoprenylated plant protein 41 OS=Arabidopsis thaliana OX=3702 GN=HIPP41 PE=3 SV=1	S	Function unknown	uncharacterized protein LOC109734222 [Aegilops tauschii subsp. tauschii]
gene49920	LOC109757056	brown	0.76	0.26	1.02	2.64	1.17	0.73	9.42	4.5	7.93	[M]	Cell wall/membrane/envelope biogenesis	Molecular Function: protein serine/threonine kinase activity (GO:0004674);; Molecular Function: calcium ion binding (GO:0005509);; Molecular Function: ATP binding (GO:0005524);; Cellular Component: plasma membrane (GO:0005886);; Biological Process: protein phosphorylation (GO:0006468);; Biological Process: cell surface receptor signaling pathway (GO:0007166);; Cellular Component: integral compone…	--	--	--	--	Protein kinase domain;; Protein tyrosine kinase;; Wall-associated receptor kinase galacturonan-binding;; Calcium-binding EGF domain	Wall-associated receptor kinase 2 OS=Arabidopsis thaliana OX=3702 GN=WAK2 PE=1 SV=1	T	Signal transduction mechanisms	wall-associated receptor kinase 2-like [Aegilops tauschii subsp. tauschii]
gene49829	LOC109756955	brown	0.76	2.22	1.56	2.16	2.24	5	4.25	6.37	6.87	--	--	Cellular Component: plasma membrane (GO:0005886);; Cellular Component: integral component of membrane (GO:0016021);;	--	--	--	--	Domain of unknown function (DUF588)	CASP-like protein 4B4 OS=Oryza sativa subsp. japonica OX=39947 GN=Os05g0344400 PE=3 SV=1	S	Function unknown	predicted protein, partial [Hordeum vulgare subsp. vulgare]
gene43751	LOC109750206	brown	0.76	13.43	11.57	14.48	6.01	11.35	16.92	26.97	24.8	[E]	Amino acid transport and metabolism	Cellular Component: cytoplasm (GO:0005737);; Biological Process: L-phenylalanine catabolic process (GO:0006559);; Biological Process: cinnamic acid biosynthetic process (GO:0009800);; Molecular Function: phenylalanine ammonia-lyase activity (GO:0045548);;	K10775|0|bdi:100845653|K10775 phenylalanine ammonia-lyase [EC:4.3.1.24] | (RefSeq) phenylalanine ammonia-lyase	Phenylalanine metabolism (ko00360);; Phenylpropanoid biosynthesis (ko00940)	[Q]	Secondary metabolites biosynthesis, transport and catabolism	Aromatic amino acid lyase	Phenylalanine ammonia-lyase OS=Triticum aestivum OX=4565 GN=PAL PE=3 SV=1	E	Amino acid transport and metabolism	phenylalanine ammonia-lyase-like [Aegilops tauschii subsp. tauschii]
Aegilops_tauschii_newGene_26511	--	brown	0.76	0.95	0.74	1.2	0.85	1.11	1.26	2.52	2.09	--	--	--	--	--	--	--	--	--	--	--	uncharacterized protein LOC109783271 [Aegilops tauschii subsp. tauschii]
gene12423	LOC109771574	brown	0.76	24.55	12.86	24.18	10.32	81.28	60.17	82.01	50.18	[E]	Amino acid transport and metabolism	Cellular Component: integral component of membrane (GO:0016021);; Molecular Function: oxidoreductase activity (GO:0016491);; Biological Process: oxidation-reduction process (GO:0055114);;	K14157|0|bdi:100824912|K14157 alpha-aminoadipic semialdehyde synthase [EC:1.5.1.8 1.5.1.9] | (RefSeq) alpha-aminoadipic semialdehyde synthase	Lysine degradation (ko00310)	[E]	Amino acid transport and metabolism	Saccharopine dehydrogenase C-terminal domain;; Alanine dehydrogenase/PNT, N-terminal domain;; LOR/SDH bifunctional enzyme conserved region;; Saccharopine dehydrogenase NADP binding domain;; Alanine dehydrogenase/PNT, C-terminal domain	Alpha-aminoadipic semialdehyde synthase OS=Arabidopsis thaliana OX=3702 GN=LKR/SDH PE=1 SV=1	E	Amino acid transport and metabolism	alpha-aminoadipic semialdehyde synthase isoform X1 [Aegilops tauschii subsp. tauschii]
gene52651	LOC109760077	brown	0.76	0.13	0.06	2.3	0.38	0.13	0.43	6.15	3.04	--	--	Molecular Function: serine-type endopeptidase activity (GO:0004252);; Molecular Function: ubiquitin-protein transferase activity (GO:0004842);; Cellular Component: nucleus (GO:0005634);; Cellular Component: cytoplasm (GO:0005737);; Biological Process: proteolysis (GO:0006508);; Biological Process: protein ubiquitination (GO:0016567);;	--	--	[S]	Function unknown	Armadillo/beta-catenin-like repeat;; F-box-like;; F-box domain	U-box domain-containing protein 4 OS=Arabidopsis thaliana OX=3702 GN=PUB4 PE=1 SV=3	S	Function unknown	U-box domain-containing protein 4-like [Aegilops tauschii subsp. tauschii]
gene43979	LOC109750453	brown	0.76	3.41	2.74	2.19	0.67	3.86	14.26	9.99	10.64	--	--	--	--	--	[R]	General function prediction only	Leucine rich repeat N-terminal domain;; Leucine rich repeat;; Leucine Rich repeats (2 copies);; Leucine Rich Repeat	Receptor-like protein 19 OS=Arabidopsis thaliana OX=3702 GN=RLP19 PE=2 SV=1	S	Function unknown	receptor like protein 30-like [Aegilops tauschii subsp. tauschii]
gene29720	LOC109734564	brown	0.76	6.11	6.37	21.26	5.51	8.64	13.01	31.76	20.02	[P]	Inorganic ion transport and metabolism	Cellular Component: Golgi membrane (GO:0000139);; Molecular Function: magnesium ion binding (GO:0000287);; Molecular Function: phospholipid-translocating ATPase activity (GO:0004012);; Molecular Function: ATP binding (GO:0005524);; Cellular Component: trans-Golgi network (GO:0005802);; Cellular Component: plasma membrane (GO:0005886);; Cellular Component: integral component of membrane (GO:001602…	K01530|0|bdi:100833680|K01530 phospholipid-translocating ATPase [EC:3.6.3.1] | (RefSeq) putative phospholipid-transporting ATPase 9	--	[R]	General function prediction only	Phospholipid-translocating P-type ATPase C-terminal;; Phospholipid-translocating ATPase N-terminal;; haloacid dehalogenase-like hydrolase;; Cation transport ATPase (P-type);; E1-E2 ATPase	Putative phospholipid-transporting ATPase 9 OS=Arabidopsis thaliana OX=3702 GN=ALA9 PE=3 SV=1	U	Intracellular trafficking, secretion, and vesicular transport	putative phospholipid-transporting ATPase 9 [Aegilops tauschii subsp. tauschii]
gene47447	LOC109754305	brown	0.76	0.58	0.6	5.45	3.45	0.8	1.18	8.38	8.18	[K]	Transcription	Molecular Function: protein kinase activity (GO:0004672);; Molecular Function: ATP binding (GO:0005524);; Cellular Component: mitochondrion (GO:0005739);; Biological Process: protein phosphorylation (GO:0006468);; Cellular Component: integral component of membrane (GO:0016021);;	--	--	--	--	Leucine rich repeat;; Protein kinase domain;; Leucine Rich repeats (2 copies);; Protein tyrosine kinase;; Leucine Rich Repeat	Probable LRR receptor-like serine/threonine-protein kinase At3g47570 OS=Arabidopsis thaliana OX=3702 GN=At3g47570 PE=2 SV=1	S	Function unknown	probable LRR receptor-like serine/threonine-protein kinase At3g47570 isoform X1 [Aegilops tauschii subsp. tauschii]
gene23527	LOC109783977	brown	0.76	0.7	1.53	2.05	3.78	2.27	4.18	6.63	6.72	[IQR]	Lipid transport and metabolism;; Secondary metabolites biosynthesis, transport and catabolism;; General function prediction only	--	K00059|1.42691e-139|osa:4348791|K00059 3-oxoacyl-[acyl-carrier protein] reductase [EC:1.1.1.100] | (RefSeq) short-chain type dehydrogenase/reductase	Fatty acid biosynthesis (ko00061);; Biotin metabolism (ko00780);; Biosynthesis of unsaturated fatty acids (ko01040);; Fatty acid metabolism (ko01212)	[R]	General function prediction only	Enoyl-(Acyl carrier protein) reductase;; short chain dehydrogenase;; KR domain	NADPH-dependent aldehyde reductase-like protein, chloroplastic OS=Arabidopsis thaliana OX=3702 GN=At3g03980 PE=3 SV=1	S	Function unknown	short-chain type dehydrogenase/reductase-like [Aegilops tauschii subsp. tauschii]
gene47451	LOC109754311	brown	0.76	0.18	0.15	2.54	3.91	0.41	0.74	7.28	10.53	[K]	Transcription	--	--	--	--	--	Leucine rich repeat;; Protein kinase domain;; Protein tyrosine kinase;; Leucine Rich repeats (2 copies);; Leucine rich repeat N-terminal domain;; Leucine Rich Repeat	Probable LRR receptor-like serine/threonine-protein kinase At3g47570 OS=Arabidopsis thaliana OX=3702 GN=At3g47570 PE=2 SV=1	S	Function unknown	probable LRR receptor-like serine/threonine-protein kinase At3g47570 [Aegilops tauschii subsp. tauschii]
gene17752	LOC109777525	brown	0.76	19.21	35.49	40.25	17.56	45.69	105.19	65.5	65.87	--	--	Cellular Component: integral component of membrane (GO:0016021);;	--	--	--	--	Protein of unknown function (DUF1218)	--	S	Function unknown	formin-like protein 18 isoform X2 [Aegilops tauschii subsp. tauschii]
gene15449	LOC109774958	brown	0.76	0	0	6.97	3.03	0	0	10.38	9.04	[R]	General function prediction only	--	K13457|0|osa:9268330|K13457 disease resistance protein RPM1 | (RefSeq) disease resistance protein RPM1	--	[T]	Signal transduction mechanisms	NB-ARC domain;; Leucine rich repeat;; AAA domain	Disease resistance protein RPM1 OS=Arabidopsis thaliana OX=3702 GN=RPM1 PE=1 SV=1	S	Function unknown	disease resistance protein RPM1-like [Aegilops tauschii subsp. tauschii]
gene3592	LOC109740834	brown	0.76	5.17	6.44	8.53	3.73	18.8	14.58	22.2	19.1	--	--	Molecular Function: DNA binding (GO:0003677);; Molecular Function: serine-type endopeptidase inhibitor activity (GO:0004867);; Cellular Component: extracellular region (GO:0005576);; Biological Process: negative regulation of endopeptidase activity (GO:0010951);;	K09422|1.57766e-98|obr:102720835|K09422 myb proto-oncogene protein, plant | (RefSeq) transcription factor MYB108-like	--	[K]	Transcription	Myb-like DNA-binding domain;; Myb-like DNA-binding domain	Transcription factor JAMYB OS=Oryza sativa subsp. japonica OX=39947 GN=JAMYB PE=2 SV=1	K	Transcription	transcription factor MYB108-like [Aegilops tauschii subsp. tauschii]
gene34265	LOC109739628	brown	0.76	2.94	3.7	3.43	3.35	5.27	10.55	12.97	13.96	--	--	Cellular Component: integral component of membrane (GO:0016021);; Biological Process: oxidation-reduction process (GO:0055114);;	--	--	[T]	Signal transduction mechanisms	Protein of unknown function (DUF568)	Cytochrome b561 and DOMON domain-containing protein At5g47530 OS=Arabidopsis thaliana OX=3702 GN=At5g47530 PE=2 SV=1	S	Function unknown	cytochrome b561 and DOMON domain-containing protein At5g47530-like [Aegilops tauschii subsp. tauschii]
Aegilops_tauschii_newGene_34000	--	brown	0.76	12.45	26.15	46.15	17.88	31.49	44.86	46.85	41.39	--	--	Molecular Function: transcription factor activity, sequence-specific DNA binding (GO:0003700);; Biological Process: regulation of transcription, DNA-templated (GO:0006355);; Molecular Function: sequence-specific DNA binding (GO:0043565);;	--	--	--	--	--	WRKY transcription factor WRKY28 OS=Oryza sativa subsp. japonica OX=39947 GN=WRKY28 PE=2 SV=2	K	Transcription	WRKY79 transcription factor [Triticum aestivum]
gene36353	LOC109741966	brown	0.76	68.93	117.22	132.12	44.51	160.91	220.3	178.69	151.61	--	--	--	--	--	--	--	Cysteine-rich TM module stress tolerance	--	--	--	--
gene14451	LOC109773848	brown	0.76	24	22.3	15.02	32.1	50.57	73.87	70.32	66.44	[O]	Posttranslational modification, protein turnover, chaperones	Molecular Function: cysteine-type endopeptidase activity (GO:0004197);; Cellular Component: vacuole (GO:0005773);; Biological Process: vacuolar protein processing (GO:0006624);; Biological Process: proteolysis involved in cellular protein catabolic process (GO:0051603);;	K01369|0|bdi:100823658|K01369 legumain [EC:3.4.22.34] | (RefSeq) vacuolar-processing enzyme-like	--	[O]	Posttranslational modification, protein turnover, chaperones	Peptidase C13 family	Vacuolar-processing enzyme OS=Phaseolus vulgaris OX=3885 PE=1 SV=1	O	Posttranslational modification, protein turnover, chaperones	vacuolar-processing enzyme-like [Aegilops tauschii subsp. tauschii]
gene37910	LOC109743716	brown	0.76	2.56	6.69	5.64	2.76	3.27	23.71	18.16	9.76	--	--	Biological Process: response to auxin (GO:0009733);;	K14488|4.31183e-40|bdi:100845952|K14488 SAUR family protein | (RefSeq) auxin-responsive protein SAUR72-like	Plant hormone signal transduction (ko04075)	--	--	Auxin responsive protein	Auxin-responsive protein SAUR71 OS=Arabidopsis thaliana OX=3702 GN=SAUR71 PE=2 SV=1	S	Function unknown	auxin-responsive protein SAUR71-like [Aegilops tauschii subsp. tauschii]
Aegilops_tauschii_newGene_13077	--	brown	0.76	5.56	4.78	10.73	5.19	9.25	12.8	19.72	19.34	--	--	--	--	--	--	--	--	--	--	--	uncharacterized protein LOC109743312 [Aegilops tauschii subsp. tauschii]
gene2205	LOC109781433	brown	0.76	0.44	4.89	14.19	6.87	7.44	18.32	24.45	29.99	--	--	--	--	--	--	--	AP2 domain	Ethylene-responsive transcription factor ERF020 OS=Arabidopsis thaliana OX=3702 GN=ERF020 PE=2 SV=1	K	Transcription	ethylene-responsive transcription factor ERF020-like [Aegilops tauschii subsp. tauschii]
gene42955	LOC109749305	brown	0.76	1.74	1.56	1.6	2.34	2.4	4.62	4.13	5.66	[M]	Cell wall/membrane/envelope biogenesis	Cellular Component: cytoplasm (GO:0005737);; Biological Process: sucrose metabolic process (GO:0005985);; Cellular Component: membrane (GO:0016020);; Molecular Function: sucrose synthase activity (GO:0016157);;	K00695|0|bdi:100821418|K00695 sucrose synthase [EC:2.4.1.13] | (RefSeq) sucrose synthase 7-like	Starch and sucrose metabolism (ko00500)	[M]	Cell wall/membrane/envelope biogenesis	Sucrose synthase;; Glycosyl transferases group 1;; Glycosyl transferases group 1	Sucrose synthase 7 OS=Oryza sativa subsp. japonica OX=39947 GN=SUS7 PE=2 SV=2	M	Cell wall/membrane/envelope biogenesis	sucrose synthase 7-like [Aegilops tauschii subsp. tauschii]
gene37909	LOC109743718	brown	0.75	0.77	0.49	0.81	0.93	0.5	1.06	8.4	6.09	--	--	Biological Process: response to auxin (GO:0009733);;	K14488|1.43202e-37|bdi:100845952|K14488 SAUR family protein | (RefSeq) auxin-responsive protein SAUR72-like	Plant hormone signal transduction (ko04075)	--	--	Auxin responsive protein	Auxin-responsive protein SAUR71 OS=Arabidopsis thaliana OX=3702 GN=SAUR71 PE=2 SV=1	S	Function unknown	auxin-responsive protein SAUR71-like [Aegilops tauschii subsp. tauschii]
gene5639	LOC109763741	brown	0.75	7.41	9.9	10.07	5.58	17.7	24.28	20.37	14.05	--	--	Cellular Component: mitochondrion (GO:0005739);; Cellular Component: Golgi apparatus (GO:0005794);; Cellular Component: integral component of membrane (GO:0016021);; Molecular Function: O-acetyltransferase activity (GO:0016413);; Biological Process: cell wall organization or biogenesis (GO:0071554);;	--	--	--	--	GDSL/SGNH-like Acyl-Esterase family found in Pmr5 and Cas1p;; PMR5 N terminal Domain	Protein ESKIMO 1 OS=Arabidopsis thaliana OX=3702 GN=ESK1 PE=1 SV=1	S	Function unknown	protein trichome birefringence-like 28 [Aegilops tauschii subsp. tauschii]
gene25750	LOC109786402	brown	0.75	0.21	1.36	5.13	5.24	0.28	1.01	11.83	12.46	--	--	--	--	--	[T]	Signal transduction mechanisms	NB-ARC domain	Putative disease resistance RPP13-like protein 1 OS=Arabidopsis thaliana OX=3702 GN=RPPL1 PE=3 SV=1	S	Function unknown	disease resistance RPP13-like protein 4 [Aegilops tauschii subsp. tauschii]
gene45916	LOC109752600	brown	0.75	0.89	0.81	1.66	0.64	0.28	1.07	3.68	2.25	[QV]	Secondary metabolites biosynthesis, transport and catabolism;; Defense mechanisms	Molecular Function: monooxygenase activity (GO:0004497);; Molecular Function: iron ion binding (GO:0005506);; Cellular Component: integral component of membrane (GO:0016021);; Molecular Function: oxidoreductase activity, acting on paired donors, with incorporation or reduction of molecular oxygen (GO:0016705);; Molecular Function: heme binding (GO:0020037);; Biological Process: oxidation-reductio…	--	--	[Q]	Secondary metabolites biosynthesis, transport and catabolism	Cytochrome P450	4-hydroxyphenylacetaldehyde oxime monooxygenase OS=Sorghum bicolor OX=4558 GN=CYP71E1 PE=1 SV=1	Q	Secondary metabolites biosynthesis, transport and catabolism	4-hydroxyphenylacetaldehyde oxime monooxygenase-like [Aegilops tauschii subsp. tauschii]
gene34723	LOC109740152	brown	0.75	0.12	0.55	28.71	36.67	1.32	1.59	78.3	65.82	--	--	--	--	--	--	--	--	--	S	Function unknown	uncharacterized protein LOC109740152 [Aegilops tauschii subsp. tauschii]
gene54080	LOC109761666	brown	0.75	0.14	0.08	1.55	1.4	0.41	0.85	4.62	2.47	--	--	Cellular Component: mitochondrion (GO:0005739);; Biological Process: glycosaminoglycan biosynthetic process (GO:0006024);; Biological Process: heparan sulfate proteoglycan biosynthetic process (GO:0015012);; Cellular Component: integral component of membrane (GO:0016021);;	--	--	[GMW]	Carbohydrate transport and metabolism;; Cell wall/membrane/envelope biogenesis;; Extracellular structures	Glycosyl transferase family 64 domain	Glycosyltransferase family 64 protein C4 OS=Arabidopsis thaliana OX=3702 GN=EPC1 PE=2 SV=1	S	Function unknown	glycosyltransferase family 64 protein C4 [Aegilops tauschii subsp. tauschii]
gene45800	LOC109752468	brown	0.75	0	0	6.27	2.76	0	0	8.81	10.06	[T]	Signal transduction mechanisms	Molecular Function: nucleic acid binding (GO:0003676);; Molecular Function: protein serine/threonine kinase activity (GO:0004674);; Molecular Function: ATP binding (GO:0005524);; Biological Process: protein phosphorylation (GO:0006468);; Molecular Function: zinc ion binding (GO:0008270);;	--	--	[T]	Signal transduction mechanisms	Protein kinase domain;; Protein tyrosine kinase	Putative serine/threonine-protein kinase-like protein CCR3 OS=Arabidopsis thaliana OX=3702 GN=CCR3 PE=2 SV=1	T	Signal transduction mechanisms	probable receptor-like serine/threonine-protein kinase At4g34500 [Aegilops tauschii subsp. tauschii]
Aegilops_tauschii_newGene_42985	--	brown	0.75	2.23	1.66	3.4	4.96	2.58	3.06	12.12	18.58	NA	NA	NA	NA	NA	NA	NA	NA	NA	NA	NA	NA
gene3805	LOC109743072	brown	0.75	2	4.85	3.85	2.06	5.45	13.88	7.96	6.13	--	--	Cellular Component: integral component of membrane (GO:0016021);;	--	--	--	--	Late embryogenesis abundant protein	NDR1/HIN1-like protein 13 OS=Arabidopsis thaliana OX=3702 GN=NHL13 PE=2 SV=1	S	Function unknown	NDR1/HIN1-like protein 13 [Aegilops tauschii subsp. tauschii]
gene7914	LOC109766556	brown	0.75	11.12	20.93	35.53	18.1	38.02	58.74	46.92	36.8	--	--	Molecular Function: ubiquitin-protein transferase activity (GO:0004842);; Biological Process: protein ubiquitination (GO:0016567);;	--	--	--	--	--	U-box domain-containing protein 33 OS=Arabidopsis thaliana OX=3702 GN=PUB33 PE=2 SV=2	S	Function unknown	U-box domain-containing protein 33-like [Aegilops tauschii subsp. tauschii]
gene25043	LOC109785623	brown	0.75	1.27	1.53	1.45	0.53	5.04	7.43	5.66	3.88	--	--	--	--	--	--	--	--	Flowering-promoting factor 1-like protein 4 OS=Oryza sativa subsp. japonica OX=39947 GN=Os04g0282400 PE=3 SV=1	S	Function unknown	flowering-promoting factor 1-like protein 4 [Aegilops tauschii subsp. tauschii]
gene2226	LOC109781625	brown	0.75	1.58	1.44	4.12	3.34	2.37	3.89	5.1	5.3	[T]	Signal transduction mechanisms	Molecular Function: ATP binding (GO:0005524);; Cellular Component: plasma membrane (GO:0005886);; Biological Process: plant-type hypersensitive response (GO:0009626);; Biological Process: detection of bacterium (GO:0016045);; Biological Process: defense response to bacterium (GO:0042742);; Molecular Function: ADP binding (GO:0043531);;	K13459|0|bdi:100843432|K13459 disease resistance protein RPS2 | (RefSeq) disease resistance protein RPS2-like	Plant-pathogen interaction (ko04626)	[T]	Signal transduction mechanisms	NB-ARC domain;; Protein kinase domain;; Protein tyrosine kinase;; Leucine Rich repeats (2 copies);; Leucine rich repeat	Disease resistance protein RPS2 OS=Arabidopsis thaliana OX=3702 GN=RPS2 PE=1 SV=1	S	Function unknown	disease resistance protein RPS2-like isoform X1 [Aegilops tauschii subsp. tauschii]
gene10968	LOC109769989	brown	0.75	1.33	2.27	1.79	0.76	2.59	4.93	6.33	1.41	--	--	Molecular Function: transferase activity, transferring acyl groups other than amino-acyl groups (GO:0016747);;	--	--	--	--	Transferase family	Acyl transferase 7 OS=Oryza sativa subsp. japonica OX=39947 GN=AT7 PE=2 SV=1	--	--	acyl transferase 4-like [Aegilops tauschii subsp. tauschii]
gene43470	LOC109749884	brown	0.75	0.05	1.36	3.24	3.49	0.06	3.77	8.13	8.83	--	--	--	--	--	--	--	C1 domain	Probable nucleoredoxin 1 OS=Arabidopsis thaliana OX=3702 GN=At1g60420 PE=1 SV=1	S	Function unknown	uncharacterized protein LOC109749884 [Aegilops tauschii subsp. tauschii]
gene47124	LOC109753941	brown	0.75	1.7	0.02	0	0.32	2.85	6.53	3.96	8.16	[I]	Lipid transport and metabolism	Molecular Function: diacylglycerol O-acyltransferase activity (GO:0004144);; Cellular Component: plastoglobule (GO:0010287);; Biological Process: phytol metabolic process (GO:0033306);;	--	--	--	--	Serine aminopeptidase, S33;; alpha/beta hydrolase fold;; Alpha/beta hydrolase family;; Diacylglycerol acyltransferase	Acyltransferase-like protein At1g54570, chloroplastic OS=Arabidopsis thaliana OX=3702 GN=At1g54570 PE=1 SV=1	I	Lipid transport and metabolism	acyltransferase-like protein At1g54570, chloroplastic isoform X1 [Aegilops tauschii subsp. tauschii]
gene5601	LOC109763153	brown	0.75	1.04	2.09	1.35	0.96	1.55	6	3	3.71	[T]	Signal transduction mechanisms	Molecular Function: nucleotide binding (GO:0000166);; Molecular Function: protein kinase activity (GO:0004672);; Biological Process: cellular process (GO:0009987);; Cellular Component: membrane (GO:0016020);; Molecular Function: ion binding (GO:0043167);;	--	--	--	--	Protein tyrosine kinase;; Protein kinase domain;; Wall-associated receptor kinase galacturonan-binding	Wall-associated receptor kinase 3 OS=Arabidopsis thaliana OX=3702 GN=WAK3 PE=2 SV=2	T	Signal transduction mechanisms	wall-associated receptor kinase 3-like isoform X1 [Aegilops tauschii subsp. tauschii]
Aegilops_tauschii_newGene_24295	--	brown	0.75	0.42	0.58	0.72	1.17	1.31	1.17	2.3	1.7	--	--	--	--	--	--	--	--	--	S	Function unknown	hypothetical protein SORBI_3008G083100 [Sorghum bicolor]
gene53916	LOC109761483	brown	0.75	20.58	19.82	14.58	10.95	24.97	50.46	37.82	46.23	[K]	Transcription	Molecular Function: protein serine/threonine kinase activity (GO:0004674);; Molecular Function: ATP binding (GO:0005524);; Biological Process: protein phosphorylation (GO:0006468);; Cellular Component: integral component of membrane (GO:0016021);;	--	--	--	--	Protein tyrosine kinase;; Protein kinase domain;; Leucine rich repeat	Probable leucine-rich repeat receptor-like protein kinase At5g49770 OS=Arabidopsis thaliana OX=3702 GN=At5g49770 PE=2 SV=1	T	Signal transduction mechanisms	probable leucine-rich repeat receptor-like protein kinase At5g49770 [Aegilops tauschii subsp. tauschii]
Aegilops_tauschii_newGene_58688	--	brown	0.75	0.77	0.8	0.74	1.25	2.15	2.73	2.68	2.35	NA	NA	NA	NA	NA	NA	NA	NA	NA	NA	NA	NA
gene4873	LOC109754907	brown	0.75	4.28	7.51	4.02	6.94	5.21	20.86	14.38	18.8	--	--	Cellular Component: integral component of membrane (GO:0016021);;	--	--	--	--	Protein of unknown function (DUF679)	Protein DMP5 OS=Arabidopsis thaliana OX=3702 GN=DMP5 PE=2 SV=1	S	Function unknown	uncharacterized protein LOC109754907 [Aegilops tauschii subsp. tauschii]
gene14482	LOC109773866	brown	0.75	0.91	0.61	0.64	0.53	1.03	1.44	1.79	1.42	--	--	Biological Process: protein polyubiquitination (GO:0000209);; Cellular Component: plastid (GO:0009536);; Biological Process: protein ubiquitination involved in ubiquitin-dependent protein catabolic process (GO:0042787);; Biological Process: proteasome-mediated ubiquitin-dependent protein catabolic process (GO:0043161);; Molecular Function: metal ion binding (GO:0046872);; Molecular Function: ubiq…	K11982|8.65054e-19|bdi:106866628|K11982 E3 ubiquitin-protein ligase RNF115/126 [EC:2.3.2.27] | (RefSeq) formin-like protein 14	--	[O]	Posttranslational modification, protein turnover, chaperones	Ring finger domain;; RING-H2 zinc finger domain;; Zinc finger, C3HC4 type (RING finger);; Zinc finger, C3HC4 type (RING finger);; RING-like zinc finger;; zinc-RING finger domain;; Zinc finger, C3HC4 type (RING finger);; Anaphase-promoting complex subunit 11 RING-H2 finger	E3 ubiquitin-protein ligase RZF1 OS=Arabidopsis thaliana OX=3702 GN=RZF1 PE=1 SV=1	O	Posttranslational modification, protein turnover, chaperones	formin-like protein 20 [Aegilops tauschii subsp. tauschii]
gene53798	LOC109761353	brown	0.75	210.22	155.61	150.91	128.24	213.03	326.27	361.86	405.95	[O]	Posttranslational modification, protein turnover, chaperones	Molecular Function: cysteine-type endopeptidase activity (GO:0004197);; Cellular Component: vacuole (GO:0005773);; Biological Process: vacuolar protein processing (GO:0006624);; Biological Process: proteolysis involved in cellular protein catabolic process (GO:0051603);;	K01369|0|bdi:100835846|K01369 legumain [EC:3.4.22.34] | (RefSeq) vacuolar-processing enzyme	--	[O]	Posttranslational modification, protein turnover, chaperones	Peptidase C13 family	Vacuolar-processing enzyme OS=Phaseolus vulgaris OX=3885 PE=1 SV=1	O	Posttranslational modification, protein turnover, chaperones	vacuolar-processing enzyme-like [Aegilops tauschii subsp. tauschii]
gene19649	LOC109779645	brown	0.75	14.73	18.68	30.92	11.79	28.01	31.62	37.91	28.05	--	--	Cellular Component: nucleus (GO:0005634);; Cellular Component: plastid (GO:0009536);;	--	--	[S]	Function unknown	Armadillo/beta-catenin-like repeat	U-box domain-containing protein 4 OS=Arabidopsis thaliana OX=3702 GN=PUB4 PE=1 SV=3	S	Function unknown	U-box domain-containing protein 4 [Aegilops tauschii subsp. tauschii]
gene53325	LOC109760823	brown	0.75	9.11	16.43	11.32	21.35	17.04	57.31	38.67	31.86	--	--	Biological Process: transcription, DNA-templated (GO:0006351);;	--	--	--	--	No apical meristem (NAM) protein	NAC domain-containing protein 22 OS=Oryza sativa subsp. japonica OX=39947 GN=NAC022 PE=2 SV=1	S	Function unknown	NAC domain-containing protein 35-like [Aegilops tauschii subsp. tauschii]
gene37438	LOC109743183	brown	0.75	0.65	1.01	0.41	0.57	1.4	3.2	2.31	2.23	[QV]	Secondary metabolites biosynthesis, transport and catabolism;; Defense mechanisms	Molecular Function: monooxygenase activity (GO:0004497);; Molecular Function: iron ion binding (GO:0005506);; Biological Process: brassinosteroid homeostasis (GO:0010268);; Cellular Component: integral component of membrane (GO:0016021);; Biological Process: brassinosteroid metabolic process (GO:0016131);; Molecular Function: oxidoreductase activity, acting on paired donors, with incorporation or…	K15639|0|bdi:100843945|K15639 PHYB activation tagged suppressor 1 [EC:1.14.-.-] | (RefSeq) cytochrome P450 734A4-like	Brassinosteroid biosynthesis (ko00905)	[QI]	Secondary metabolites biosynthesis, transport and catabolism;; Lipid transport and metabolism	Cytochrome P450	Cytochrome P450 734A4 OS=Oryza sativa subsp. japonica OX=39947 GN=CYP734A4 PE=2 SV=1	Q	Secondary metabolites biosynthesis, transport and catabolism	cytochrome P450 734A4-like [Aegilops tauschii subsp. tauschii]
gene45537	LOC109752200	brown	0.75	1.46	3.18	6.43	3.64	3.18	11.77	14.82	5.16	--	--	Molecular Function: zinc ion binding (GO:0008270);; Cellular Component: integral component of membrane (GO:0016021);; Biological Process: proteasome-mediated ubiquitin-dependent protein catabolic process (GO:0043161);; Molecular Function: ubiquitin protein ligase activity (GO:0061630);;	--	--	[O]	Posttranslational modification, protein turnover, chaperones	Ring finger domain;; RING-like zinc finger;; RING-H2 zinc finger domain;; Zinc finger, C3HC4 type (RING finger);; Zinc finger, C3HC4 type (RING finger);; Anaphase-promoting complex subunit 11 RING-H2 finger	RING-H2 finger protein ATL3 OS=Arabidopsis thaliana OX=3702 GN=ATL3 PE=2 SV=1	O	Posttranslational modification, protein turnover, chaperones	RING-H2 finger protein ATL66-like [Aegilops tauschii subsp. tauschii]
gene40131	LOC109746184	brown	0.74	72.54	55.92	51.56	38.45	160.5	282.92	218.75	229.37	[I]	Lipid transport and metabolism	Cellular Component: chloroplast (GO:0009507);; Biological Process: chlorophyll catabolic process (GO:0015996);; Molecular Function: pheophytinase activity (GO:0080124);;	--	--	[R]	General function prediction only	Alpha/beta hydrolase family;; alpha/beta hydrolase fold;; Serine aminopeptidase, S33;; Lipid-droplet associated hydrolase	Pheophytinase, chloroplastic OS=Arabidopsis thaliana OX=3702 GN=PPH PE=1 SV=1	S	Function unknown	pheophytinase, chloroplastic [Aegilops tauschii subsp. tauschii]
gene41136	LOC109747311	brown	0.74	3.15	2.51	1.83	1.86	4.64	6.36	5.85	5.69	[T]	Signal transduction mechanisms	Molecular Function: protein serine/threonine kinase activity (GO:0004674);; Molecular Function: ATP binding (GO:0005524);; Biological Process: protein phosphorylation (GO:0006468);; Cellular Component: integral component of membrane (GO:0016021);; Molecular Function: carbohydrate binding (GO:0030246);;	--	--	--	--	Legume lectin domain;; Protein kinase domain;; Protein tyrosine kinase	L-type lectin-domain containing receptor kinase IX.1 OS=Arabidopsis thaliana OX=3702 GN=LECRK91 PE=1 SV=1	U	Intracellular trafficking, secretion, and vesicular transport	L-type lectin-domain containing receptor kinase IX.1-like [Aegilops tauschii subsp. tauschii]
gene28644	LOC109733368	brown	0.74	0.63	1.02	1.76	2.92	1.96	2.45	9.5	9.72	--	--	--	--	--	--	--	Domain of unknown function (DUF4228)	--	S	Function unknown	uncharacterized protein LOC109733368 [Aegilops tauschii subsp. tauschii]
gene17145	LOC109776846	brown	0.74	1.15	0.79	4.34	4.15	2.4	1.58	7.41	11.47	[T]	Signal transduction mechanisms	Molecular Function: protein serine/threonine kinase activity (GO:0004674);; Molecular Function: ATP binding (GO:0005524);; Biological Process: protein phosphorylation (GO:0006468);; Cellular Component: integral component of membrane (GO:0016021);;	--	--	[T]	Signal transduction mechanisms	Protein kinase domain;; Protein tyrosine kinase;; Wall-associated receptor kinase galacturonan-binding	LEAF RUST 10 DISEASE-RESISTANCE LOCUS RECEPTOR-LIKE PROTEIN KINASE-like 1.2 OS=Arabidopsis thaliana OX=3702 GN=LRK10L-1.2 PE=2 SV=3	T	Signal transduction mechanisms	LEAF RUST 10 DISEASE-RESISTANCE LOCUS RECEPTOR-LIKE PROTEIN KINASE-like 1.2 isoform X1 [Aegilops tauschii subsp. tauschii]
gene23519	LOC109783968	brown	0.74	0.67	0.96	3.13	3.99	1.44	2.29	6.9	5.85	[QV]	Secondary metabolites biosynthesis, transport and catabolism;; Defense mechanisms	Molecular Function: iron ion binding (GO:0005506);; Cellular Component: integral component of membrane (GO:0016021);; Molecular Function: oxidoreductase activity, acting on paired donors, with incorporation or reduction of molecular oxygen, NAD(P)H as one donor, and incorporation of one atom of oxygen (GO:0016709);; Molecular Function: heme binding (GO:0020037);; Biological Process: electron tran…	--	--	[Q]	Secondary metabolites biosynthesis, transport and catabolism	Cytochrome P450	Cytochrome P450 71AV8 OS=Cichorium intybus OX=13427 GN=CYP71AV8 PE=2 SV=1	Q	Secondary metabolites biosynthesis, transport and catabolism	premnaspirodiene oxygenase-like [Aegilops tauschii subsp. tauschii]
gene39023	LOC109744965	brown	0.74	2.79	2.84	4.44	5.78	2.04	4.18	10.73	6.62	--	--	Molecular Function: DNA binding (GO:0003677);; Molecular Function: transcription factor activity, sequence-specific DNA binding (GO:0003700);; Cellular Component: nucleus (GO:0005634);; Biological Process: regulation of transcription, DNA-templated (GO:0006355);;	K09287|4.39196e-157|sita:101782792|K09287 RAV-like factor | (RefSeq) AP2/ERF and B3 domain-containing protein Os05g0549800	--	--	--	B3 DNA binding domain;; AP2 domain	AP2/ERF and B3 domain-containing protein Os05g0549800 OS=Oryza sativa subsp. japonica OX=39947 GN=Os05g0549800 PE=2 SV=1	K	Transcription	AP2/ERF and B3 domain-containing protein Os05g0549800-like [Aegilops tauschii subsp. tauschii]
gene18574	LOC109778437	brown	0.74	0.62	3.22	2.51	3.96	0.98	5.23	5.69	5.94	--	--	Cellular Component: integral component of membrane (GO:0016021);;	--	--	--	--	--	--	S	Function unknown	uncharacterized protein LOC109764075 [Aegilops tauschii subsp. tauschii]
gene46720	LOC109753484	brown	0.74	6.98	4.02	9.89	4.44	7.99	6.9	22.34	24.93	--	--	Molecular Function: single-stranded DNA endodeoxyribonuclease activity (GO:0000014);; Molecular Function: nucleic acid binding (GO:0003676);; Biological Process: DNA catabolic process (GO:0006308);; Molecular Function: endoribonuclease activity, producing 5'-phosphomonoesters (GO:0016891);; Molecular Function: T/G mismatch-specific endonuclease activity (GO:0043765);; Biological Process: RNA phos…	--	--	--	--	S1/P1 Nuclease	Endonuclease 1 OS=Arabidopsis thaliana OX=3702 GN=ENDO1 PE=1 SV=1	S	Function unknown	endonuclease 1 [Aegilops tauschii subsp. tauschii]
gene25351	LOC109785969	brown	0.74	0.34	0.6	6.86	3.13	0.44	0.75	16.61	6.63	[T]	Signal transduction mechanisms	Molecular Function: protein serine/threonine kinase activity (GO:0004674);; Molecular Function: ATP binding (GO:0005524);; Biological Process: protein phosphorylation (GO:0006468);; Cellular Component: integral component of membrane (GO:0016021);; Molecular Function: carbohydrate binding (GO:0030246);;	--	--	--	--	Legume lectin domain;; Protein kinase domain;; Protein tyrosine kinase	L-type lectin-domain containing receptor kinase IV.4 OS=Arabidopsis thaliana OX=3702 GN=LECRK44 PE=3 SV=1	T	Signal transduction mechanisms	L-type lectin-domain containing receptor kinase IV.2-like isoform X1 [Aegilops tauschii subsp. tauschii]
gene23068	LOC109783468	brown	0.74	1.93	1.01	1.71	1.65	4.53	6.54	4.47	4.69	--	--	Molecular Function: zinc ion binding (GO:0008270);; Cellular Component: integral component of membrane (GO:0016021);;	--	--	[A]	RNA processing and modification	Protein of unknown function (DUF3675);; RING-variant domain	Probable E3 ubiquitin ligase SUD1 OS=Arabidopsis thaliana OX=3702 GN=SUD1 PE=1 SV=1	O	Posttranslational modification, protein turnover, chaperones	uncharacterized protein LOC109783468 isoform X1 [Aegilops tauschii subsp. tauschii]
gene28473	LOC109733180	brown	0.74	2.01	3.32	1.67	1.39	2.25	6.13	4.9	4.23	--	--	Molecular Function: protein serine/threonine kinase activity (GO:0004674);; Molecular Function: ATP binding (GO:0005524);; Cellular Component: plasma membrane (GO:0005886);; Biological Process: protein phosphorylation (GO:0006468);; Cellular Component: plasmodesma (GO:0009506);; Cellular Component: integral component of membrane (GO:0016021);; Biological Process: innate immune response (GO:004508…	--	--	--	--	Protein tyrosine kinase;; Protein kinase domain;; S-locus glycoprotein domain;; D-mannose binding lectin;; PAN-like domain	Receptor-like serine/threonine-protein kinase SD1-8 OS=Arabidopsis thaliana OX=3702 GN=SD18 PE=1 SV=1	T	Signal transduction mechanisms	receptor-like serine/threonine-protein kinase SD1-8 [Aegilops tauschii subsp. tauschii]
gene11003	LOC109769980	brown	0.74	2.17	3.08	2.43	2	6.66	6.87	6.37	5.71	[T]	Signal transduction mechanisms	Molecular Function: protein serine/threonine kinase activity (GO:0004674);; Molecular Function: protein tyrosine kinase activity (GO:0004713);; Molecular Function: ATP binding (GO:0005524);; Cellular Component: plasma membrane (GO:0005886);; Biological Process: protein autophosphorylation (GO:0046777);;	--	--	[D]	Cell cycle control, cell division, chromosome partitioning	Protein kinase domain;; Protein tyrosine kinase;; Phosphotransferase enzyme family	Probable serine/threonine-protein kinase At1g54610 OS=Arabidopsis thaliana OX=3702 GN=At1g54610 PE=1 SV=1	T	Signal transduction mechanisms	probable serine/threonine-protein kinase At1g54610 [Aegilops tauschii subsp. tauschii]
gene21922	LOC109782196	brown	0.74	0.65	0.99	2.35	0.61	0.6	1.59	6.41	1.07	[K]	Transcription	Cellular Component: integral component of membrane (GO:0016021);;	--	--	[R]	General function prediction only	Leucine rich repeat;; Leucine Rich repeats (2 copies);; Leucine rich repeat N-terminal domain;; Leucine Rich Repeat;; Leucine Rich repeat	Receptor-like protein EIX2 OS=Solanum lycopersicum OX=4081 GN=EIX2 PE=1 SV=2	S	Function unknown	leucine-rich repeat receptor protein kinase MSL1-like [Aegilops tauschii subsp. tauschii]
gene21499	LOC109781717	brown	0.74	0.81	0.79	0.96	1.12	1.15	1.51	2.33	2.44	--	--	Cellular Component: integral component of membrane (GO:0016021);;	--	--	--	--	Plant protein of unknown function	UPF0481 protein At3g47200 OS=Arabidopsis thaliana OX=3702 GN=At3g47200 PE=2 SV=1	S	Function unknown	UPF0481 protein At3g47200-like [Aegilops tauschii subsp. tauschii]
gene5432	LOC109761256	brown	0.74	1.36	1.59	2.64	1.51	2.31	3.23	3.32	4.96	[T]	Signal transduction mechanisms	Molecular Function: protein kinase activity (GO:0004672);; Biological Process: cellular process (GO:0009987);;	K04733|0|sita:101759568|K04733 interleukin-1 receptor-associated kinase 4 [EC:2.7.11.1] | (RefSeq) receptor like protein kinase S.2-like	--	--	--	Protein tyrosine kinase;; Protein kinase domain;; ABC1 family	Wall-associated receptor kinase 3 OS=Arabidopsis thaliana OX=3702 GN=WAK3 PE=2 SV=2	T	Signal transduction mechanisms	wall-associated receptor kinase 4-like [Aegilops tauschii subsp. tauschii]
gene26975	LOC109731524	brown	0.74	5.75	10.16	6.81	9.37	11.91	21.71	14.73	24.93	--	--	Molecular Function: protein serine/threonine kinase activity (GO:0004674);; Molecular Function: ATP binding (GO:0005524);; Cellular Component: mitochondrion (GO:0005739);; Biological Process: protein phosphorylation (GO:0006468);; Cellular Component: plastid (GO:0009536);; Cellular Component: integral component of membrane (GO:0016021);; Molecular Function: carbohydrate binding (GO:0030246);;	--	--	--	--	Protein tyrosine kinase;; Protein kinase domain	G-type lectin S-receptor-like serine/threonine-protein kinase SD2-5 OS=Arabidopsis thaliana OX=3702 GN=SD25 PE=1 SV=1	T	Signal transduction mechanisms	G-type lectin S-receptor-like serine/threonine-protein kinase SD2-5 [Aegilops tauschii subsp. tauschii]
Aegilops_tauschii_newGene_67722	--	brown	0.74	1.08	1.2	3	0.47	1.84	2.46	6.02	1.38	[NW]	Cell motility;; Extracellular structures	Molecular Function: nucleotide binding (GO:0000166);; Molecular Function: protein serine/threonine kinase activity (GO:0004674);; Cellular Component: plasma membrane (GO:0005886);; Biological Process: protein phosphorylation (GO:0006468);; Biological Process: defense response (GO:0006952);; Cellular Component: plasmodesma (GO:0009506);;	--	--	--	--	Protein tyrosine kinase;; Protein kinase domain;; D-mannose binding lectin;; S-locus glycoprotein domain;; PAN-like domain	G-type lectin S-receptor-like serine/threonine-protein kinase B120 OS=Arabidopsis thaliana OX=3702 GN=B120 PE=2 SV=1	T	Signal transduction mechanisms	G-type lectin S-receptor-like serine/threonine-protein kinase B120 [Aegilops tauschii subsp. tauschii]
gene4553	LOC109751333	brown	0.74	23.1	35.87	49.6	31.07	45.44	87.26	80.68	62.05	--	--	--	--	--	--	--	--	--	S	Function unknown	unnamed protein product [Triticum aestivum]
gene39340	LOC109745305	brown	0.74	1.94	2.44	2.63	1.64	6.24	6.17	6.49	5.24	[T]	Signal transduction mechanisms	Molecular Function: protein serine/threonine kinase activity (GO:0004674);; Molecular Function: protein tyrosine kinase activity (GO:0004713);; Molecular Function: ATP binding (GO:0005524);; Cellular Component: plasma membrane (GO:0005886);; Biological Process: protein autophosphorylation (GO:0046777);;	--	--	[D]	Cell cycle control, cell division, chromosome partitioning	Protein kinase domain;; Protein tyrosine kinase;; Phosphotransferase enzyme family	Probable serine/threonine-protein kinase At1g54610 OS=Arabidopsis thaliana OX=3702 GN=At1g54610 PE=1 SV=1	T	Signal transduction mechanisms	probable serine/threonine-protein kinase At1g54610 [Aegilops tauschii subsp. tauschii]
gene26084	LOC109786782	brown	0.74	4.33	6.89	4.17	9.86	4.04	16.67	14.65	15.89	[T]	Signal transduction mechanisms	Molecular Function: protein serine/threonine kinase activity (GO:0004674);; Molecular Function: protein tyrosine kinase activity (GO:0004713);; Molecular Function: ATP binding (GO:0005524);; Biological Process: protein phosphorylation (GO:0006468);; Cellular Component: integral component of membrane (GO:0016021);;	--	--	--	--	Protein kinase domain;; Protein tyrosine kinase	Rust resistance kinase Lr10 OS=Triticum aestivum OX=4565 GN=LRK10 PE=2 SV=1	T	Signal transduction mechanisms	rust resistance kinase Lr10-like isoform X1 [Aegilops tauschii subsp. tauschii]
gene35926	LOC109741492	brown	0.74	26.85	46.59	93.72	41.85	72.37	77.89	109.15	79.08	[G]	Carbohydrate transport and metabolism	Molecular Function: hydrolase activity, hydrolyzing O-glycosyl compounds (GO:0004553);; Cellular Component: cell wall (GO:0005618);; Biological Process: xyloglucan metabolic process (GO:0010411);; Molecular Function: xyloglucan:xyloglucosyl transferase activity (GO:0016762);; Biological Process: cell wall biogenesis (GO:0042546);; Cellular Component: apoplast (GO:0048046);; Biological Process: ce…	K08235|7.98218e-173|bdi:100833802|K08235 xyloglucan:xyloglucosyl transferase [EC:2.4.1.207] | (RefSeq) probable xyloglucan endotransglucosylase/hydrolase protein 30	--	--	--	Glycosyl hydrolases family 16;; Xyloglucan endo-transglycosylase (XET) C-terminus	Probable xyloglucan endotransglucosylase/hydrolase protein 30 OS=Arabidopsis thaliana OX=3702 GN=XTH30 PE=2 SV=2	G	Carbohydrate transport and metabolism	probable xyloglucan endotransglucosylase/hydrolase protein 30 [Aegilops tauschii subsp. tauschii]
Aegilops_tauschii_newGene_58326	--	brown	0.74	2.01	2.21	1.91	2.93	8.28	8.53	10.18	13.05	[QV]	Secondary metabolites biosynthesis, transport and catabolism;; Defense mechanisms	Molecular Function: iron ion binding (GO:0005506);; Cellular Component: endoplasmic reticulum (GO:0005783);; Cellular Component: plasma membrane (GO:0005886);; Molecular Function: methyltransferase activity (GO:0008168);; Molecular Function: sterol 14-demethylase activity (GO:0008398);; Cellular Component: integral component of membrane (GO:0016021);; Biological Process: sterol biosynthetic proce…	K05917|0|bdi:100844692|K05917 sterol 14-demethylase [EC:1.14.13.70] | (RefSeq) obtusifoliol 14-alpha demethylase-like	Steroid biosynthesis (ko00100)	[Q]	Secondary metabolites biosynthesis, transport and catabolism	Cytochrome P450	Obtusifoliol 14-alpha demethylase OS=Sorghum bicolor OX=4558 GN=CYP51 PE=1 SV=1	Q	Secondary metabolites biosynthesis, transport and catabolism	Obtusifoliol 14-alpha demethylase [Triticum urartu]
gene54966	LOC109762606	brown	0.74	3.09	4.8	9.39	9.28	5.39	6.4	14.62	19.06	[Q]	Secondary metabolites biosynthesis, transport and catabolism	Biological Process: suberin biosynthetic process (GO:0010345);; Cellular Component: integral component of membrane (GO:0016021);; Biological Process: long-chain fatty-acyl-CoA metabolic process (GO:0035336);; Cellular Component: intracellular membrane-bounded organelle (GO:0043231);; Biological Process: oxidation-reduction process (GO:0055114);; Molecular Function: fatty-acyl-CoA reductase (alcoh…	K13356|0|bdi:100827426|K13356 alcohol-forming fatty acyl-CoA reductase [EC:1.2.1.84] | (RefSeq) probable fatty acyl-CoA reductase 4	Cutin, suberine and wax biosynthesis (ko00073);; Peroxisome (ko04146)	[I]	Lipid transport and metabolism	Male sterility protein;; Male sterility protein;; NAD dependent epimerase/dehydratase family;; 3-beta hydroxysteroid dehydrogenase/isomerase family;; RmlD substrate binding domain	Fatty acyl-CoA reductase 1 OS=Arabidopsis thaliana OX=3702 GN=FAR1 PE=1 SV=1	S	Function unknown	fatty acyl-CoA reductase 1-like [Aegilops tauschii subsp. tauschii]
gene42506	LOC109748831	brown	0.73	10.49	6.77	6.5	5.85	10.41	14.61	16.26	15.18	[QV]	Secondary metabolites biosynthesis, transport and catabolism;; Defense mechanisms	Molecular Function: monooxygenase activity (GO:0004497);; Molecular Function: iron ion binding (GO:0005506);; Biological Process: anatomical structure morphogenesis (GO:0009653);; Cellular Component: integral component of membrane (GO:0016021);; Molecular Function: oxidoreductase activity, acting on paired donors, with incorporation or reduction of molecular oxygen (GO:0016705);; Molecular Functi…	K20771|0|bdi:100841101|K20771 carlactone C-19 oxidase [EC:1.14.-.-] | (RefSeq) cytochrome P450 711A1-like	Arachidonic acid metabolism (ko00590)	[Q]	Secondary metabolites biosynthesis, transport and catabolism	Cytochrome P450	Cytochrome P450 711A1 OS=Arabidopsis thaliana OX=3702 GN=CYP711A1 PE=2 SV=1	Q	Secondary metabolites biosynthesis, transport and catabolism	cytochrome P450 711A1-like [Aegilops tauschii subsp. tauschii]
gene15462	LOC109774975	brown	0.73	7.29	10.17	6.49	8.38	14.58	30.54	20.46	24.96	--	--	Molecular Function: structural constituent of ribosome (GO:0003735);; Biological Process: translation (GO:0006412);; Biological Process: transport (GO:0006810);; Cellular Component: integral component of membrane (GO:0016021);;	K15102|0|bdi:100844415|K15102 solute carrier family 25 (mitochondrial phosphate transporter), member 3 | (RefSeq) mitochondrial phosphate carrier protein 3, mitochondrial-like	--	[C]	Energy production and conversion	Mitochondrial carrier protein	Mitochondrial phosphate carrier protein 2, mitochondrial OS=Arabidopsis thaliana OX=3702 GN=MPT2 PE=2 SV=1	S	Function unknown	mitochondrial phosphate carrier protein 3, mitochondrial-like [Aegilops tauschii subsp. tauschii]
gene11522	LOC109770578	brown	0.73	173.42	126.49	121.7	139.55	114.79	215.9	328.07	313.92	[Q]	Secondary metabolites biosynthesis, transport and catabolism	Cellular Component: plastoglobule (GO:0010287);; Molecular Function: oxidoreductase activity, acting on single donors with incorporation of molecular oxygen, incorporation of two atoms of oxygen (GO:0016702);; Biological Process: oxidation-reduction process (GO:0055114);;	K09840|0|bdi:100845393|K09840 9-cis-epoxycarotenoid dioxygenase [EC:1.13.11.51] | (RefSeq) zeaxanthin 7,8(7',8')-cleavage dioxygenase, chromoplastic	Carotenoid biosynthesis (ko00906)	[Q]	Secondary metabolites biosynthesis, transport and catabolism	Retinal pigment epithelial membrane protein	9-cis-epoxycarotenoid dioxygenase NCED1, chloroplastic OS=Oryza sativa subsp. japonica OX=39947 GN=NCED1 PE=2 SV=1	Q	Secondary metabolites biosynthesis, transport and catabolism	zeaxanthin 7,8(7&apos;,8&apos;)-cleavage dioxygenase, chromoplastic-like [Aegilops tauschii subsp. tauschii]
gene8978	LOC109767725	brown	0.73	2.25	4.06	7.96	2.69	4.3	11.96	13.28	5.43	--	--	--	--	--	--	--	--	--	S	Function unknown	uncharacterized protein At1g76660-like [Aegilops tauschii subsp. tauschii]
gene20958	LOC109781117	brown	0.73	12.56	14.64	19.8	9.77	26.55	37.45	32.57	24.55	[T]	Signal transduction mechanisms	Molecular Function: protein serine/threonine kinase activity (GO:0004674);; Molecular Function: ATP binding (GO:0005524);; Biological Process: protein phosphorylation (GO:0006468);;	K04733|0|bdi:100827233|K04733 interleukin-1 receptor-associated kinase 4 [EC:2.7.11.1] | (RefSeq) calmodulin-binding receptor-like cytoplasmic kinase 3	--	[T]	Signal transduction mechanisms	Protein tyrosine kinase;; Protein kinase domain	Calmodulin-binding receptor-like cytoplasmic kinase 3 OS=Arabidopsis thaliana OX=3702 GN=CRCK3 PE=2 SV=1	T	Signal transduction mechanisms	calmodulin-binding receptor-like cytoplasmic kinase 3 [Aegilops tauschii subsp. tauschii]
gene28372	LOC109733071	brown	0.73	3.35	3.05	2.1	1.44	4.15	5.18	4.9	7.32	--	--	--	--	--	--	--	--	--	S	Function unknown	uncharacterized protein LOC109733071 [Aegilops tauschii subsp. tauschii]
gene33257	LOC109738498	brown	0.73	3.87	9.55	5.88	7.72	5.06	24.87	17.84	13.6	--	--	Cellular Component: integral component of membrane (GO:0016021);;	--	--	--	--	--	--	S	Function unknown	uncharacterized protein LOC109738498 [Aegilops tauschii subsp. tauschii]
Aegilops_tauschii_newGene_4343	--	brown	0.73	0.78	4.28	5.83	1.17	0.42	6.37	24.38	4.38	NA	NA	NA	NA	NA	NA	NA	NA	NA	NA	NA	NA
gene33846	LOC109739163	brown	0.73	4.06	7.64	8.17	5.59	11.26	38.09	21.01	24.98	[K]	Transcription	Molecular Function: nucleotide binding (GO:0000166);; Molecular Function: protein kinase activity (GO:0004672);; Cellular Component: membrane (GO:0016020);; Biological Process: phosphorylation (GO:0016310);;	--	--	--	--	Leucine rich repeat;; Protein kinase domain;; Leucine Rich repeats (2 copies);; Protein tyrosine kinase;; Leucine Rich Repeat;; Leucine rich repeat N-terminal domain	Receptor kinase-like protein Xa21 OS=Oryza sativa subsp. indica OX=39946 GN=XA21 PE=1 SV=1	S	Function unknown	receptor kinase-like protein Xa21 [Aegilops tauschii subsp. tauschii]
gene39122	LOC109745074	brown	0.73	8.1	3.93	10.08	8.2	10.41	12.72	17.1	11.39	[C]	Energy production and conversion	--	--	--	[O]	Posttranslational modification, protein turnover, chaperones	DnaJ domain;; 4Fe-4S single cluster domain of Ferredoxin I;; 4Fe-4S single cluster domain	Chaperone protein dnaJ C76, chloroplastic OS=Arabidopsis thaliana OX=3702 GN=DJC76 PE=2 SV=1	C	Energy production and conversion	uncharacterized protein LOC109745074 [Aegilops tauschii subsp. tauschii]
gene20465	LOC109780593	brown	0.73	2.36	12.48	10.59	8.15	2.96	21.34	17.28	17.7	--	--	Molecular Function: magnesium ion binding (GO:0000287);; Biological Process: metabolic process (GO:0008152);; Molecular Function: terpene synthase activity (GO:0010333);;	K04121|0|bdi:100827748|K04121 ent-kaurene synthase [EC:4.2.3.19] | (RefSeq) ent-kaur-16-ene synthase, chloroplastic-like	Diterpenoid biosynthesis (ko00904)	--	--	Terpene synthase family, metal binding domain;; Terpene synthase, N-terminal domain	Ent-kaur-16-ene synthase, chloroplastic OS=Oryza sativa subsp. japonica OX=39947 GN=KS1 PE=1 SV=1	I	Lipid transport and metabolism	ent-kaur-16-ene synthase, chloroplastic-like isoform X1 [Aegilops tauschii subsp. tauschii]
gene1527	LOC109774288	brown	0.73	4.25	7.66	9.59	4.79	7.32	15.18	11.85	12.7	--	--	Molecular Function: zinc ion binding (GO:0008270);; Cellular Component: integral component of membrane (GO:0016021);;	--	--	[O]	Posttranslational modification, protein turnover, chaperones	Ring finger domain;; RING-like zinc finger;; RING-H2 zinc finger domain;; Zinc finger, C3HC4 type (RING finger);; Zinc finger, C3HC4 type (RING finger);; RING-type zinc-finger;; Anaphase-promoting complex subunit 11 RING-H2 finger	RING-H2 finger protein ATL57 OS=Arabidopsis thaliana OX=3702 GN=ATL57 PE=2 SV=1	O	Posttranslational modification, protein turnover, chaperones	E3 ubiquitin-protein ligase ATL41-like [Aegilops tauschii subsp. tauschii]
gene6821	LOC109765340	brown	0.73	3.91	4.96	4.84	2.65	4.19	11.31	7.72	6.47	[F]	Nucleotide transport and metabolism	Molecular Function: xanthine dehydrogenase activity (GO:0004854);; Molecular Function: iron ion binding (GO:0005506);; Cellular Component: cytosol (GO:0005829);; Molecular Function: electron carrier activity (GO:0009055);; Biological Process: xanthine catabolic process (GO:0009115);; Molecular Function: oxidoreductase activity, acting on CH-OH group of donors (GO:0016614);; Molecular Function: ox…	K11817|0|bdi:100836900|K11817 indole-3-acetaldehyde oxidase [EC:1.2.3.7] | (RefSeq) probable aldehyde oxidase 2	Tryptophan metabolism (ko00380)	[F]	Nucleotide transport and metabolism	Molybdopterin-binding domain of aldehyde dehydrogenase;; FAD binding domain in molybdopterin dehydrogenase;; Aldehyde oxidase and xanthine dehydrogenase, a/b hammerhead domain;; [2Fe-2S] binding domain;; CO dehydrogenase flavoprotein C-terminal domain;; 2Fe-2S iron-sulfur cluster binding domain	Indole-3-acetaldehyde oxidase OS=Zea mays OX=4577 GN=AO1 PE=1 SV=1	F	Nucleotide transport and metabolism	indole-3-acetaldehyde oxidase-like [Aegilops tauschii subsp. tauschii]
gene2218	LOC109781563	brown	0.73	3.32	6.35	9.52	2.89	7.76	11.09	18.01	18.06	[M]	Cell wall/membrane/envelope biogenesis	Molecular Function: glycogenin glucosyltransferase activity (GO:0008466);; Cellular Component: integral component of membrane (GO:0016021);;	--	--	[G]	Carbohydrate transport and metabolism	--	Putative glucuronosyltransferase PGSIP7 OS=Arabidopsis thaliana OX=3702 GN=PGSIP7 PE=3 SV=1	O	Posttranslational modification, protein turnover, chaperones	putative glucuronosyltransferase PGSIP8 [Aegilops tauschii subsp. tauschii]
gene44881	LOC109751458	brown	0.73	13.8	13.45	8.78	14.91	19.73	51.25	33.44	28.56	--	--	Cellular Component: mitochondrion (GO:0005739);; Biological Process: flavonoid biosynthetic process (GO:0009813);; Biological Process: flavonoid glucuronidation (GO:0052696);; Molecular Function: quercetin 3-O-glucosyltransferase activity (GO:0080043);; Molecular Function: quercetin 7-O-glucosyltransferase activity (GO:0080044);;	--	--	[GC]	Carbohydrate transport and metabolism;; Energy production and conversion	UDP-glucoronosyl and UDP-glucosyl transferase	7-deoxyloganetin glucosyltransferase OS=Gardenia jasminoides OX=114476 GN=UGT85A24 PE=1 SV=1	S	Function unknown	7-deoxyloganetin glucosyltransferase-like [Aegilops tauschii subsp. tauschii]
gene25960	LOC109786647	brown	0.73	0.33	3.12	4.76	0.12	0.85	14.2	16.63	0.12	[T]	Signal transduction mechanisms	Molecular Function: kinase activity (GO:0016301);;	K04733|9.20421e-117|bdi:100838323|K04733 interleukin-1 receptor-associated kinase 4 [EC:2.7.11.1] | (RefSeq) serine/threonine-protein kinase CDL1-like	--	[T]	Signal transduction mechanisms	Protein kinase domain;; Protein tyrosine kinase	Receptor-like protein kinase ANXUR2 OS=Arabidopsis thaliana OX=3702 GN=ANX2 PE=2 SV=1	T	Signal transduction mechanisms	putative serine/threonine-protein kinase-like protein CCR3 [Aegilops tauschii subsp. tauschii]
gene28252	LOC109732935	brown	0.73	4.2	4.48	7.24	3.75	8.76	11.7	17.59	27.18	--	--	Molecular Function: protein serine/threonine kinase activity (GO:0004674);; Molecular Function: calcium ion binding (GO:0005509);; Molecular Function: ATP binding (GO:0005524);; Cellular Component: plasma membrane (GO:0005886);; Biological Process: protein phosphorylation (GO:0006468);; Biological Process: cell surface receptor signaling pathway (GO:0007166);; Cellular Component: integral compone…	--	--	--	--	Protein kinase domain;; Protein tyrosine kinase;; Wall-associated receptor kinase galacturonan-binding;; EGF-like domain;; Complement Clr-like EGF-like	Wall-associated receptor kinase 3 OS=Arabidopsis thaliana OX=3702 GN=WAK3 PE=2 SV=2	T	Signal transduction mechanisms	wall-associated receptor kinase 3-like isoform X2 [Aegilops tauschii subsp. tauschii]
gene40330	LOC109746411	brown	0.73	8.24	6.26	6.74	5.69	10.86	26.75	20.45	14.07	--	--	Molecular Function: DNA binding (GO:0003677);; Cellular Component: nucleus (GO:0005634);; Biological Process: regulation of transcription, DNA-templated (GO:0006355);;	--	--	--	--	No apical meristem (NAM) protein	NAC domain-containing protein 10 OS=Oryza sativa subsp. japonica OX=39947 GN=NAC010 PE=2 SV=1	S	Function unknown	protein ATAF2-like [Aegilops tauschii subsp. tauschii]
gene8583	LOC109767292	brown	0.72	2.86	3.69	3.97	3.1	3.7	3.78	8.05	8.13	[I]	Lipid transport and metabolism	Biological Process: metabolic process (GO:0008152);; Molecular Function: hydrolase activity (GO:0016787);;	--	--	[V]	Defense mechanisms	alpha/beta hydrolase fold	Probable carboxylesterase 17 OS=Arabidopsis thaliana OX=3702 GN=CXE17 PE=2 SV=1	I	Lipid transport and metabolism	probable carboxylesterase 15 [Aegilops tauschii subsp. tauschii]
gene3742	LOC109742356	brown	0.72	39.18	89.45	93.95	71.88	89.15	230.22	149.3	137.15	--	--	--	--	--	--	--	Cysteine-rich TM module stress tolerance	--	--	--	cysteine-rich and transmembrane domain-containing protein B-like [Aegilops tauschii subsp. tauschii]
gene18094	LOC109777900	brown	0.72	38.87	28	29.33	23.55	45.49	53.24	56.7	77.39	--	--	Cellular Component: nucleoplasm (GO:0005654);; Biological Process: regulation of transcription, DNA-templated (GO:0006355);; Biological Process: response to cold (GO:0009409);; Biological Process: response to blue light (GO:0009637);; Biological Process: flower development (GO:0009908);; Biological Process: response to far red light (GO:0010218);; Biological Process: temperature compensation of t…	K12124|0|bdi:100822621|K12124 GIGANTEA | (RefSeq) GI, gigantea; protein GIGANTEA	Circadian rhythm - plant (ko04712)	--	--	--	Protein GIGANTEA OS=Oryza sativa subsp. japonica OX=39947 GN=GI PE=2 SV=2	S	Function unknown	protein GIGANTEA [Aegilops tauschii subsp. tauschii]
gene6906	LOC109765434	brown	0.72	58.8	24.22	97.82	35.66	98.57	78.56	212.27	196.84	--	--	Molecular Function: signal transducer activity (GO:0004871);; Biological Process: defense response (GO:0006952);; Biological Process: signal transduction (GO:0007165);; Cellular Component: plasmodesma (GO:0009506);; Cellular Component: plastid (GO:0009536);; Cellular Component: integral component of membrane (GO:0016021);; Cellular Component: anchored component of plasma membrane (GO:0046658);;	--	--	--	--	Late embryogenesis abundant protein	NDR1/HIN1-like protein 10 OS=Arabidopsis thaliana OX=3702 GN=NHL10 PE=2 SV=1	S	Function unknown	NDR1/HIN1-like protein 10 [Aegilops tauschii subsp. tauschii]
gene45832	LOC109752503	brown	0.72	1.96	1.84	1.52	1.34	2.43	4.38	3.17	2.59	--	--	Molecular Function: DNA binding (GO:0003677);; Cellular Component: nucleus (GO:0005634);; Biological Process: regulation of transcription, DNA-templated (GO:0006355);;	--	--	--	--	No apical meristem (NAM) protein	NAC domain-containing protein 77 OS=Oryza sativa subsp. japonica OX=39947 GN=NAC077 PE=2 SV=2	S	Function unknown	NAC domain-containing protein 77-like [Aegilops tauschii subsp. tauschii]
gene37673	LOC109743441	brown	0.72	1.94	2.07	1.4	2.04	2.35	1.83	4.97	4.22	--	--	--	--	--	--	--	--	--	--	--	vegetative cell wall protein gp1-like [Aegilops tauschii subsp. tauschii]
gene32981	LOC109738179	brown	0.72	9	17.22	21.03	8.36	16.7	27.09	23.94	21.74	[M]	Cell wall/membrane/envelope biogenesis	Molecular Function: protein serine/threonine kinase activity (GO:0004674);; Molecular Function: protein tyrosine kinase activity (GO:0004713);; Molecular Function: ATP binding (GO:0005524);; Cellular Component: plasma membrane (GO:0005886);; Biological Process: protein phosphorylation (GO:0006468);; Cellular Component: integral component of membrane (GO:0016021);;	--	--	[T]	Signal transduction mechanisms	Protein tyrosine kinase;; Protein kinase domain	Cold-responsive protein kinase 1 OS=Arabidopsis thaliana OX=3702 GN=CRPK1 PE=1 SV=1	T	Signal transduction mechanisms	putative serine/threonine-protein kinase isoform X1 [Aegilops tauschii subsp. tauschii]
gene39778	LOC109745794	brown	0.72	1.8	1.09	36.42	30.52	4.08	3.47	66.3	96.57	[T]	Signal transduction mechanisms	Molecular Function: nucleic acid binding (GO:0003676);; Molecular Function: protein serine/threonine kinase activity (GO:0004674);; Molecular Function: ATP binding (GO:0005524);; Biological Process: protein phosphorylation (GO:0006468);;	K04733|0|sita:101779886|K04733 interleukin-1 receptor-associated kinase 4 [EC:2.7.11.1] | (RefSeq) dual specificity protein kinase zak2-like	--	[T]	Signal transduction mechanisms	Protein kinase domain;; Protein tyrosine kinase	Putative receptor-like protein kinase At4g00960 OS=Arabidopsis thaliana OX=3702 GN=At4g00960 PE=3 SV=2	T	Signal transduction mechanisms	uncharacterized protein LOC109745794 isoform X1 [Aegilops tauschii subsp. tauschii]
gene4481	LOC109750554	brown	0.72	34.48	29.49	21.81	24.28	55.3	79.8	68.73	72.11	[Q]	Secondary metabolites biosynthesis, transport and catabolism	Cellular Component: integral component of membrane (GO:0016021);; Molecular Function: dioxygenase activity (GO:0051213);; Biological Process: oxidation-reduction process (GO:0055114);;	--	--	--	--	--	--	S	Function unknown	uncharacterized protein LOC109750554 [Aegilops tauschii subsp. tauschii]
gene28080	LOC109732743	brown	0.72	5.34	16.67	36.24	13.5	10.74	22.02	35.06	35.6	[M]	Cell wall/membrane/envelope biogenesis	Molecular Function: protein serine/threonine kinase activity (GO:0004674);; Molecular Function: ATP binding (GO:0005524);; Biological Process: protein phosphorylation (GO:0006468);;	K08818|4.6471e-144|bdi:100835043|K08818 cell division cycle 2-like [EC:2.7.11.22] | (RefSeq) putative cyclin-dependent kinase F-2	--	[R]	General function prediction only	Protein kinase domain;; Protein tyrosine kinase;; Phosphotransferase enzyme family;; Lipopolysaccharide kinase (Kdo/WaaP) family	Putative cyclin-dependent kinase F-2 OS=Oryza sativa subsp. japonica OX=39947 GN=CDKF-2 PE=3 SV=1	T	Signal transduction mechanisms	putative cyclin-dependent kinase F-2 [Aegilops tauschii subsp. tauschii]
gene26124	LOC109786830	brown	0.72	0.68	4.99	3.02	3.03	1.78	21.5	14.77	14.6	[R]	General function prediction only	Molecular Function: phospholipase activity (GO:0004620);; Molecular Function: serine-type endopeptidase inhibitor activity (GO:0004867);; Cellular Component: extracellular region (GO:0005576);; Cellular Component: plastid (GO:0009536);; Biological Process: negative regulation of endopeptidase activity (GO:0010951);; Cellular Component: membrane (GO:0016020);; Biological Process: lipid catabolic p…	--	--	[I]	Lipid transport and metabolism	Patatin-like phospholipase;; Bowman-Birk serine protease inhibitor family	Patatin-like protein 1 OS=Oryza sativa subsp. indica OX=39946 GN=PLP1 PE=3 SV=1	S	Function unknown	patatin-like protein 2 [Aegilops tauschii subsp. tauschii]
gene6883	LOC109765403	brown	0.72	3.09	4.01	5.23	2.31	5.41	9.44	5.89	8.04	[R]	General function prediction only	Molecular Function: ATP binding (GO:0005524);; Molecular Function: ADP binding (GO:0043531);;	--	--	[T]	Signal transduction mechanisms	NB-ARC domain	Disease resistance protein RPM1 OS=Arabidopsis thaliana OX=3702 GN=RPM1 PE=1 SV=1	S	Function unknown	putative disease resistance RPP13-like protein 3 [Aegilops tauschii subsp. tauschii]
gene42801	LOC109749098	brown	0.72	103.64	121.43	148.71	69.64	285.28	392.19	334.55	280.56	[O]	Posttranslational modification, protein turnover, chaperones	Molecular Function: ATP binding (GO:0005524);; Biological Process: proteolysis (GO:0006508);; Molecular Function: peptidase activity (GO:0008233);; Cellular Component: chloroplast (GO:0009507);; Biological Process: cellular response to heat (GO:0034605);;	K03696|0|bdi:100840449|K03696 ATP-dependent Clp protease ATP-binding subunit ClpC | (RefSeq) chaperone protein ClpD1, chloroplastic	--	[O]	Posttranslational modification, protein turnover, chaperones	AAA domain (Cdc48 subfamily);; C-terminal, D2-small domain, of ClpB protein;; ATPase family associated with various cellular activities (AAA);; AAA domain (dynein-related subfamily);; Clp amino terminal domain, pathogenicity island component;; AAA ATPase domain;; AAA domain;; Sigma-54 interaction domain;; IstB-like ATP binding protein	Chaperone protein ClpD1, chloroplastic OS=Oryza sativa subsp. japonica OX=39947 GN=CLPD1 PE=2 SV=1	O	Posttranslational modification, protein turnover, chaperones	chaperone protein ClpD1, chloroplastic-like [Aegilops tauschii subsp. tauschii]
gene28510	LOC109733224	brown	0.72	0.67	1.02	1.12	1.5	1.28	1.27	5.76	5.84	[V]	Defense mechanisms	Molecular Function: ATP binding (GO:0005524);; Cellular Component: plasma membrane (GO:0005886);; Cellular Component: integral component of membrane (GO:0016021);; Molecular Function: ATPase activity, coupled to transmembrane movement of substances (GO:0042626);; Biological Process: transmembrane transport (GO:0055085);;	--	--	[Q]	Secondary metabolites biosynthesis, transport and catabolism	ABC-2 type transporter;; ABC transporter	ABC transporter G family member 11 OS=Arabidopsis thaliana OX=3702 GN=ABCG11 PE=1 SV=1	V	Defense mechanisms	ABC transporter G family member 11-like [Aegilops tauschii subsp. tauschii]
gene28023	LOC109732677	brown	0.72	1.23	1.7	0.86	1.53	1.63	3.87	3.32	3.12	--	--	Biological Process: flavonoid biosynthetic process (GO:0009813);; Cellular Component: intracellular membrane-bounded organelle (GO:0043231);; Biological Process: flavonoid glucuronidation (GO:0052696);; Molecular Function: quercetin 3-O-glucosyltransferase activity (GO:0080043);; Molecular Function: quercetin 7-O-glucosyltransferase activity (GO:0080044);;	--	--	[GC]	Carbohydrate transport and metabolism;; Energy production and conversion	UDP-glucoronosyl and UDP-glucosyl transferase	Anthocyanidin 5,3-O-glucosyltransferase OS=Rosa hybrid cultivar OX=128735 GN=RhGT1 PE=2 SV=1	S	Function unknown	anthocyanidin 5,3-O-glucosyltransferase-like [Aegilops tauschii subsp. tauschii]
gene13409	LOC109772666	brown	0.72	0	14.58	25.1	0.01	0	35.91	66.99	0	[T]	Signal transduction mechanisms	Molecular Function: protein serine/threonine kinase activity (GO:0004674);; Molecular Function: ATP binding (GO:0005524);; Cellular Component: plasma membrane (GO:0005886);; Biological Process: protein phosphorylation (GO:0006468);; Biological Process: defense response (GO:0006952);; Cellular Component: plasmodesma (GO:0009506);; Cellular Component: integral component of membrane (GO:0016021);;	--	--	--	--	Protein kinase domain;; Protein tyrosine kinase;; Salt stress response/antifungal	Cysteine-rich receptor-like protein kinase 6 OS=Oryza sativa subsp. japonica OX=39947 GN=CRK6 PE=1 SV=1	T	Signal transduction mechanisms	cysteine-rich receptor-like protein kinase 6 isoform X1 [Aegilops tauschii subsp. tauschii]
gene25445	LOC109786066	brown	0.72	2.72	9.42	16.83	9.82	12.08	15.36	20.08	17.68	--	--	--	--	--	--	--	--	--	--	--	uncharacterized protein LOC109786066 [Aegilops tauschii subsp. tauschii]
gene17807	LOC109777584	brown	0.72	1.06	1.22	0.56	2	1.64	2.39	2.99	4.37	[G]	Carbohydrate transport and metabolism	Molecular Function: transporter activity (GO:0005215);; Biological Process: sodium ion transport (GO:0006814);; Cellular Component: integral component of membrane (GO:0016021);; Biological Process: anion transmembrane transport (GO:0098656);;	K14445|0|osa:4347418|K14445 solute carrier family 13 (sodium-dependent dicarboxylate transporter), member 2/3/5 | (RefSeq) tonoplast dicarboxylate transporter	--	[P]	Inorganic ion transport and metabolism	Sodium:sulfate symporter transmembrane region;; Citrate transporter	Tonoplast dicarboxylate transporter OS=Arabidopsis thaliana OX=3702 GN=TDT PE=2 SV=2	P	Inorganic ion transport and metabolism	tonoplast dicarboxylate transporter-like [Aegilops tauschii subsp. tauschii]
gene37969	LOC109743782	brown	0.72	3.35	4.93	2.76	2.86	4.3	9.03	6.66	7.12	[O]	Posttranslational modification, protein turnover, chaperones	Molecular Function: glutathione transferase activity (GO:0004364);; Cellular Component: cytoplasm (GO:0005737);; Biological Process: glutathione metabolic process (GO:0006749);;	K00799|2.7658e-102|sita:101767217|K00799 glutathione S-transferase [EC:2.5.1.18] | (RefSeq) probable glutathione S-transferase GSTF1	Glutathione metabolism (ko00480)	[O]	Posttranslational modification, protein turnover, chaperones	Glutathione S-transferase, N-terminal domain;; Glutathione S-transferase, C-terminal domain;; Glutathione S-transferase, N-terminal domain;; Glutathione S-transferase, C-terminal domain;; Glutathione S-transferase, N-terminal domain;; Glutathione S-transferase, C-terminal domain	Probable glutathione S-transferase GSTF1 OS=Oryza sativa subsp. japonica OX=39947 GN=GSTF1 PE=1 SV=2	O	Posttranslational modification, protein turnover, chaperones	probable glutathione S-transferase GSTF1 [Aegilops tauschii subsp. tauschii]
gene6057	LOC109764497	brown	0.72	0.38	0.43	3.64	1.43	0.4	0.25	6.14	5.29	--	--	Cellular Component: exocyst (GO:0000145);; Biological Process: exocytosis (GO:0006887);; Cellular Component: plastid (GO:0009536);;	--	--	[U]	Intracellular trafficking, secretion, and vesicular transport	Exo70 exocyst complex subunit	Exocyst complex component EXO70A1 OS=Arabidopsis thaliana OX=3702 GN=EXO70A1 PE=1 SV=1	S	Function unknown	exocyst complex component EXO70A1-like [Aegilops tauschii subsp. tauschii]
gene4281	LOC109748208	brown	0.72	1.07	1.51	7.23	7.31	3.24	1.23	23.22	16.04	--	--	--	--	--	--	--	--	Flowering-promoting factor 1-like protein 4 OS=Oryza sativa subsp. japonica OX=39947 GN=Os04g0282400 PE=3 SV=1	S	Function unknown	flowering-promoting factor 1-like protein 4 [Aegilops tauschii subsp. tauschii]
gene7335	LOC109765906	brown	0.72	3.61	3.26	6.27	3.75	7.69	10.21	11.03	6.95	--	--	Molecular Function: protein kinase activity (GO:0004672);; Molecular Function: ATP binding (GO:0005524);; Biological Process: protein phosphorylation (GO:0006468);; Molecular Function: amino acid binding (GO:0016597);;	--	--	[T]	Signal transduction mechanisms	Protein tyrosine kinase;; Protein kinase domain;; ACT domain	Serine/threonine-protein kinase STY8 OS=Arabidopsis thaliana OX=3702 GN=STY8 PE=1 SV=2	T	Signal transduction mechanisms	serine/threonine-protein kinase STY8-like [Aegilops tauschii subsp. tauschii]
gene20384	LOC109780484	brown	0.71	0.97	4.94	5.62	1.18	0.99	6.55	19.55	2.52	--	--	--	--	--	--	--	--	Flowering-promoting factor 1-like protein 2 OS=Oryza sativa subsp. japonica OX=39947 GN=Os01g0933500 PE=2 SV=1	S	Function unknown	flowering-promoting factor 1-like protein 2 [Aegilops tauschii subsp. tauschii]
gene56137	LOC109763928	brown	0.71	10.41	21.31	45.05	10.63	28.29	41.88	61	47.28	[K]	Transcription	Molecular Function: protein serine/threonine kinase activity (GO:0004674);; Molecular Function: ATP binding (GO:0005524);; Cellular Component: mitochondrion (GO:0005739);; Biological Process: protein phosphorylation (GO:0006468);; Cellular Component: integral component of membrane (GO:0016021);;	--	--	--	--	Protein tyrosine kinase;; Protein kinase domain;; Leucine rich repeat;; Leucine Rich repeats (2 copies);; Leucine rich repeat N-terminal domain	Probable leucine-rich repeat receptor-like protein kinase At5g49770 OS=Arabidopsis thaliana OX=3702 GN=At5g49770 PE=2 SV=1	T	Signal transduction mechanisms	probable leucine-rich repeat receptor-like protein kinase At5g49770 [Aegilops tauschii subsp. tauschii]
gene51878	LOC109759225	brown	0.71	7.7	22.13	10.35	10.93	27.14	78.39	41.53	63.65	[R]	General function prediction only	Molecular Function: ATP binding (GO:0005524);; Cellular Component: plasma membrane (GO:0005886);; Biological Process: plant-type hypersensitive response (GO:0009626);; Biological Process: detection of bacterium (GO:0016045);; Biological Process: defense response to bacterium (GO:0042742);; Molecular Function: ADP binding (GO:0043531);;	K13459|0|bdi:100843432|K13459 disease resistance protein RPS2 | (RefSeq) disease resistance protein RPS2-like	Plant-pathogen interaction (ko04626)	[T]	Signal transduction mechanisms	NB-ARC domain;; Leucine Rich repeats (2 copies);; Leucine rich repeat	Disease resistance protein RPS2 OS=Arabidopsis thaliana OX=3702 GN=RPS2 PE=1 SV=1	S	Function unknown	disease resistance protein RPS2-like [Aegilops tauschii subsp. tauschii]
gene6347	LOC109764818	brown	0.71	0.47	0.59	13.28	4.98	5.7	4.56	70.43	53.47	--	--	Cellular Component: integral component of membrane (GO:0016021);;	--	--	--	--	--	--	S	Function unknown	uncharacterized protein LOC109764818 [Aegilops tauschii subsp. tauschii]
gene6330	LOC109764792	brown	0.71	0.1	0.13	0.82	1.12	0.08	0.36	3.1	2.32	--	--	Cellular Component: integral component of membrane (GO:0016021);;	--	--	--	--	Domain of unknown function;; Malarial early transcribed membrane protein (ETRAMP)	--	S	Function unknown	uncharacterized protein LOC109764792 [Aegilops tauschii subsp. tauschii]
gene35130	LOC109740598	brown	0.71	2.98	3.82	2.93	2.64	7.12	12.37	9.26	8.58	[QV]	Secondary metabolites biosynthesis, transport and catabolism;; Defense mechanisms	Molecular Function: monooxygenase activity (GO:0004497);; Molecular Function: iron ion binding (GO:0005506);; Cellular Component: integral component of membrane (GO:0016021);; Molecular Function: oxidoreductase activity, acting on paired donors, with incorporation or reduction of molecular oxygen (GO:0016705);; Molecular Function: heme binding (GO:0020037);; Biological Process: oxidation-reductio…	K20666|0|bdi:100831581|K20666 gibberellin 13-oxidase [EC:1.14.-.-] | (RefSeq) cytochrome P450 714B2	--	[QI]	Secondary metabolites biosynthesis, transport and catabolism;; Lipid transport and metabolism	Cytochrome P450	Cytochrome P450 714B2 OS=Oryza sativa subsp. japonica OX=39947 GN=CYP714B2 PE=1 SV=2	Q	Secondary metabolites biosynthesis, transport and catabolism	cytochrome P450 714B3-like [Aegilops tauschii subsp. tauschii]
gene2867	LOC109732824	brown	0.71	13.57	21.61	21.69	10.18	34.19	41.53	34	30.86	--	--	--	--	--	--	--	Probable zinc-ribbon domain	Protein ENHANCED DISEASE RESISTANCE 4 OS=Arabidopsis thaliana OX=3702 GN=EDR4 PE=1 SV=1	S	Function unknown	protein ENHANCED DISEASE RESISTANCE 4-like [Aegilops tauschii subsp. tauschii]
gene48752	LOC109755749	brown	0.71	2.53	3.04	2.03	1.08	2.73	6.74	5.02	4.16	[E]	Amino acid transport and metabolism	Molecular Function: transporter activity (GO:0005215);; Biological Process: transport (GO:0006810);; Cellular Component: integral component of membrane (GO:0016021);;	K14638|0|bdi:100822947|K14638 solute carrier family 15 (peptide/histidine transporter), member 3/4 | (RefSeq) protein NRT1/ PTR FAMILY 8.3-like	--	[E]	Amino acid transport and metabolism	POT family	Protein NRT1/ PTR FAMILY 8.3 OS=Arabidopsis thaliana OX=3702 GN=NPF8.3 PE=1 SV=1	E	Amino acid transport and metabolism	protein NRT1/ PTR FAMILY 8.3-like [Aegilops tauschii subsp. tauschii]
gene6500	LOC109764982	brown	0.71	1.32	1.3	1.6	1.45	2.56	3.81	2.82	3.38	[T]	Signal transduction mechanisms	Molecular Function: protein serine/threonine kinase activity (GO:0004674);; Molecular Function: calcium ion binding (GO:0005509);; Molecular Function: ATP binding (GO:0005524);; Cellular Component: plasma membrane (GO:0005886);; Biological Process: protein phosphorylation (GO:0006468);; Biological Process: cell surface receptor signaling pathway (GO:0007166);; Cellular Component: integral compone…	--	--	--	--	Protein tyrosine kinase;; Protein kinase domain;; Wall-associated receptor kinase galacturonan-binding;; Calcium-binding EGF domain;; EGF-like domain	Wall-associated receptor kinase 4 OS=Arabidopsis thaliana OX=3702 GN=WAK4 PE=2 SV=1	T	Signal transduction mechanisms	wall-associated receptor kinase 4-like [Aegilops tauschii subsp. tauschii]
gene54135	LOC109761725	brown	0.71	0.75	0.96	2.18	0.89	0.67	0.72	4.88	4.56	--	--	Molecular Function: protein serine/threonine kinase activity (GO:0004674);; Molecular Function: ATP binding (GO:0005524);; Cellular Component: plasma membrane (GO:0005886);; Biological Process: protein phosphorylation (GO:0006468);; Biological Process: defense response (GO:0006952);; Cellular Component: plasmodesma (GO:0009506);; Cellular Component: integral component of membrane (GO:0016021);;	--	--	--	--	Protein tyrosine kinase;; Protein kinase domain;; Salt stress response/antifungal;; Domain of unknown function (DUF3403)	Cysteine-rich receptor-like protein kinase 10 OS=Arabidopsis thaliana OX=3702 GN=CRK10 PE=1 SV=3	T	Signal transduction mechanisms	cysteine-rich receptor-like protein kinase 10 [Aegilops tauschii subsp. tauschii]
Aegilops_tauschii_newGene_1134	--	brown	0.71	1.33	1.29	1.32	0.71	1.78	2.1	2.82	1.87	--	--	--	--	--	--	--	--	--	--	--	uncharacterized protein LOC109759482 [Aegilops tauschii subsp. tauschii]
gene4017	LOC109745282	brown	0.71	49.12	56.85	95.36	38.54	71.62	80.13	103.48	97.67	[M]	Cell wall/membrane/envelope biogenesis	--	K12450|0|osa:4332425|K12450 UDP-glucose 4,6-dehydratase [EC:4.2.1.76] | (RefSeq) trifunctional UDP-glucose 4,6-dehydratase/UDP-4-keto-6-deoxy-D-glucose 3,5-epimerase/UDP-4-keto-L-rhamnose-reductase RHM1	Amino sugar and nucleotide sugar metabolism (ko00520)	[G]	Carbohydrate transport and metabolism	GDP-mannose 4,6 dehydratase;; NAD dependent epimerase/dehydratase family;; RmlD substrate binding domain;; 3-beta hydroxysteroid dehydrogenase/isomerase family;; Polysaccharide biosynthesis protein;; Male sterility protein	Trifunctional UDP-glucose 4,6-dehydratase/UDP-4-keto-6-deoxy-D-glucose 3,5-epimerase/UDP-4-keto-L-rhamnose-reductase RHM1 OS=Arabidopsis thaliana OX=3702 GN=RHM1 PE=1 SV=1	M	Cell wall/membrane/envelope biogenesis	trifunctional UDP-glucose 4,6-dehydratase/UDP-4-keto-6-deoxy-D-glucose 3,5-epimerase/UDP-4-keto-L-rhamnose-reductase RHM1-like [Aegilops tauschii subsp. tauschii]
gene43869	LOC109750361	brown	0.71	19.6	32.62	38	17.44	43.1	62.01	50.63	44.36	[T]	Signal transduction mechanisms	Molecular Function: peroxidase activity (GO:0004601);; Molecular Function: calcium ion binding (GO:0005509);; Cellular Component: integral component of membrane (GO:0016021);; Molecular Function: oxidoreductase activity, acting on NAD(P)H, oxygen as acceptor (GO:0050664);; Biological Process: oxidation-reduction process (GO:0055114);; Biological Process: cellular oxidant detoxification (GO:009886…	K13447|0|bdi:100826490|K13447 respiratory burst oxidase [EC:1.6.3.- 1.11.1.-] | (RefSeq) respiratory burst oxidase homolog protein B	Plant-pathogen interaction (ko04626)	[PQ]	Inorganic ion transport and metabolism;; Secondary metabolites biosynthesis, transport and catabolism	Ferric reductase NAD binding domain;; Respiratory burst NADPH oxidase;; FAD-binding domain;; Ferric reductase like transmembrane component;; EF hand	Respiratory burst oxidase homolog protein C OS=Solanum tuberosum OX=4113 GN=RBOHC PE=1 SV=2	U	Intracellular trafficking, secretion, and vesicular transport	respiratory burst oxidase homolog protein B-like [Aegilops tauschii subsp. tauschii]
gene31535	LOC109736582	brown	0.71	41.86	94.36	98.94	51.2	107.3	235.8	156.48	131.58	[Q]	Secondary metabolites biosynthesis, transport and catabolism	Molecular Function: metal ion binding (GO:0046872);; Molecular Function: dioxygenase activity (GO:0051213);; Biological Process: oxidation-reduction process (GO:0055114);;	--	--	[QR]	Secondary metabolites biosynthesis, transport and catabolism;; General function prediction only	2OG-Fe(II) oxygenase superfamily;; non-haem dioxygenase in morphine synthesis N-terminal	Flavanone 3-dioxygenase 2 OS=Oryza sativa subsp. japonica OX=39947 GN=F3H-2 PE=1 SV=1	S	Function unknown	protein DOWNY MILDEW RESISTANCE 6-like [Aegilops tauschii subsp. tauschii]
gene54770	LOC109762416	brown	0.71	17.16	1.29	32.07	9.98	33.75	1.71	53.27	41.99	--	--	Molecular Function: nucleotide binding (GO:0000166);;	--	--	[T]	Signal transduction mechanisms	NB-ARC domain;; NACHT domain	Putative disease resistance protein At3g14460 OS=Arabidopsis thaliana OX=3702 GN=At3g14460 PE=3 SV=1	S	Function unknown	putative disease resistance protein RGA3 [Aegilops tauschii subsp. tauschii]
gene45413	LOC109752036	brown	0.71	2.07	6.02	14.63	6.78	3.2	6.6	38.08	40.99	[E]	Amino acid transport and metabolism	Cellular Component: cytoplasm (GO:0005737);; Biological Process: L-phenylalanine catabolic process (GO:0006559);; Biological Process: cinnamic acid biosynthetic process (GO:0009800);; Molecular Function: phenylalanine ammonia-lyase activity (GO:0045548);;	K10775|0|bdi:100845653|K10775 phenylalanine ammonia-lyase [EC:4.3.1.24] | (RefSeq) phenylalanine ammonia-lyase	Phenylalanine metabolism (ko00360);; Phenylpropanoid biosynthesis (ko00940)	[Q]	Secondary metabolites biosynthesis, transport and catabolism	Aromatic amino acid lyase	Phenylalanine ammonia-lyase OS=Triticum aestivum OX=4565 GN=PAL PE=3 SV=1	E	Amino acid transport and metabolism	phenylalanine ammonia-lyase-like [Aegilops tauschii subsp. tauschii]
gene28702	LOC109733447	brown	0.71	2.13	1.79	1.71	2.03	2.73	2.91	3.63	6.73	[T]	Signal transduction mechanisms	Molecular Function: protein kinase activity (GO:0004672);; Molecular Function: ATP binding (GO:0005524);; Biological Process: protein phosphorylation (GO:0006468);; Molecular Function: identical protein binding (GO:0042802);; Molecular Function: ADP binding (GO:0043531);;	--	--	[T]	Signal transduction mechanisms	Protein kinase domain;; NB-ARC domain;; Protein tyrosine kinase;; Kinase-like	Mitogen-activated protein kinase kinase kinase 5 OS=Arabidopsis thaliana OX=3702 GN=MAPKKK5 PE=1 SV=1	S	Function unknown	uncharacterized protein LOC109733447 isoform X1 [Aegilops tauschii subsp. tauschii]
gene9685	LOC109768527	brown	0.71	1.84	1.3	3.23	1.6	3.29	2.41	4.34	4.78	--	--	Molecular Function: zinc ion binding (GO:0008270);; Cellular Component: integral component of membrane (GO:0016021);;	--	--	[O]	Posttranslational modification, protein turnover, chaperones	Ring finger domain;; RING-like zinc finger;; Zinc finger, C3HC4 type (RING finger);; RING-H2 zinc finger domain;; Zinc finger, C3HC4 type (RING finger);; Anaphase-promoting complex subunit 11 RING-H2 finger	RING-H2 finger protein ATL72 OS=Arabidopsis thaliana OX=3702 GN=ATL72 PE=2 SV=1	O	Posttranslational modification, protein turnover, chaperones	RING-H2 finger protein ATL74-like [Aegilops tauschii subsp. tauschii]
gene20565	LOC109780685	brown	0.71	2.95	3.74	2.33	2.53	5.71	9.83	9.9	12.73	[G]	Carbohydrate transport and metabolism	Molecular Function: transporter activity (GO:0005215);; Cellular Component: integral component of membrane (GO:0016021);; Biological Process: transmembrane transport (GO:0055085);;	--	--	[R]	General function prediction only	Major Facilitator Superfamily	--	G	Carbohydrate transport and metabolism	hippocampus abundant transcript 1 protein-like [Aegilops tauschii subsp. tauschii]
gene39882	LOC109745909	brown	0.7	56.13	66.21	56.54	43.86	82.73	167.85	125.65	84.59	[G]	Carbohydrate transport and metabolism	Molecular Function: sugar:proton symporter activity (GO:0005351);; Molecular Function: glucose transmembrane transporter activity (GO:0005355);; Cellular Component: integral component of plasma membrane (GO:0005887);; Biological Process: proton transport (GO:0015992);; Biological Process: glucose import (GO:0046323);; Biological Process: glucose transmembrane transport (GO:1904659);;	--	--	[R]	General function prediction only	Sugar (and other) transporter;; Major Facilitator Superfamily	Polyol transporter 5 OS=Arabidopsis thaliana OX=3702 GN=PLT5 PE=1 SV=2	G	Carbohydrate transport and metabolism	predicted protein, partial [Hordeum vulgare subsp. vulgare]
gene35354	LOC109740858	brown	0.7	0	0	0	8.41	0	0	13.81	14.87	[MDT]	Cell wall/membrane/envelope biogenesis;; Cell cycle control, cell division, chromosome partitioning;; Signal transduction mechanisms	Molecular Function: ATP binding (GO:0005524);; Cellular Component: nucleus (GO:0005634);; Molecular Function: microtubule-severing ATPase activity (GO:0008568);; Biological Process: cytoplasmic microtubule organization (GO:0031122);;	--	--	[O]	Posttranslational modification, protein turnover, chaperones	ATPase family associated with various cellular activities (AAA);; Holliday junction DNA helicase ruvB N-terminus	ATPase family AAA domain-containing protein FIGL1 OS=Arabidopsis thaliana OX=3702 GN=FIGL1 PE=2 SV=2	O	Posttranslational modification, protein turnover, chaperones	uncharacterized protein LOC109733510 [Aegilops tauschii subsp. tauschii]
gene1529	LOC109774295	brown	0.7	1.03	0.87	0.69	0.95	2.06	2.65	2.94	2.56	--	--	Molecular Function: zinc ion binding (GO:0008270);; Cellular Component: integral component of membrane (GO:0016021);;	--	--	[O]	Posttranslational modification, protein turnover, chaperones	Ring finger domain;; RING-like zinc finger;; RING-H2 zinc finger domain;; Zinc finger, C3HC4 type (RING finger);; Zinc finger, C3HC4 type (RING finger);; RING-type zinc-finger;; Anaphase-promoting complex subunit 11 RING-H2 finger	RING-H2 finger protein ATL57 OS=Arabidopsis thaliana OX=3702 GN=ATL57 PE=2 SV=1	O	Posttranslational modification, protein turnover, chaperones	RING-H2 finger protein ATL74-like [Aegilops tauschii subsp. tauschii]
gene31444	LOC109736481	brown	0.7	4.19	10.28	12.5	2.76	10.43	47.84	35.12	18.56	--	--	Molecular Function: transcription factor activity, sequence-specific DNA binding (GO:0003700);; Biological Process: regulation of transcription, DNA-templated (GO:0006355);; Cellular Component: plastid (GO:0009536);; Molecular Function: sequence-specific DNA binding (GO:0043565);;	K13424|2.44775e-159|bdi:100846086|K13424 WRKY transcription factor 33 | (RefSeq) probable WRKY transcription factor 33	Plant-pathogen interaction (ko04626)	--	--	WRKY DNA -binding domain	WRKY transcription factor WRKY24 OS=Oryza sativa subsp. indica OX=39946 GN=WRKY24 PE=2 SV=1	K	Transcription	WRKY transcription factor WRKY24-like [Aegilops tauschii subsp. tauschii]
gene18583	LOC109778447	brown	0.7	1.3	1.75	5.93	8.57	2.28	4.86	11.89	9.85	--	--	Molecular Function: zinc ion binding (GO:0008270);; Cellular Component: integral component of membrane (GO:0016021);;	K10664|1.41369e-99|bdi:100830364|K10664 E3 ubiquitin-protein ligase ATL6/9/15/31/42/55 [EC:2.3.2.27] | (RefSeq) E3 ubiquitin-protein ligase ATL6-like	--	[O]	Posttranslational modification, protein turnover, chaperones	Ring finger domain;; RING-like zinc finger;; Zinc finger, C3HC4 type (RING finger);; RING-H2 zinc finger domain;; Zinc finger, C3HC4 type (RING finger);; RING-type zinc-finger;; zinc-RING finger domain;; Anaphase-promoting complex subunit 11 RING-H2 finger	E3 ubiquitin-protein ligase ATL6 OS=Arabidopsis thaliana OX=3702 GN=ATL6 PE=1 SV=2	O	Posttranslational modification, protein turnover, chaperones	E3 ubiquitin-protein ligase ATL6-like [Aegilops tauschii subsp. tauschii]
Aegilops_tauschii_newGene_30502	--	brown	0.7	0	0	4.26	2	0	0	5.61	5.49	--	--	--	--	--	--	--	--	--	--	--	hypothetical protein TRIUR3_27912 [Triticum urartu]
gene38089	LOC109743913	brown	0.7	144.05	76.23	79.14	130.99	315.29	518.3	515.04	405.83	[O]	Posttranslational modification, protein turnover, chaperones	Molecular Function: cysteine-type endopeptidase activity (GO:0004197);; Cellular Component: extracellular space (GO:0005615);; Cellular Component: lysosome (GO:0005764);; Biological Process: proteolysis involved in cellular protein catabolic process (GO:0051603);;	--	--	[O]	Posttranslational modification, protein turnover, chaperones	Papain family cysteine protease;; Cathepsin propeptide inhibitor domain (I29)	Senescence-specific cysteine protease SAG39 OS=Oryza sativa subsp. indica OX=39946 GN=OsI_14861 PE=3 SV=1	O	Posttranslational modification, protein turnover, chaperones	senescence-specific cysteine protease SAG39-like [Aegilops tauschii subsp. tauschii]
gene6805	LOC109765323	brown	0.7	3.36	2.08	2.61	2.4	5.31	7.75	5.95	6.77	[I]	Lipid transport and metabolism	Molecular Function: carboxylic ester hydrolase activity (GO:0052689);;	K08233|2.38365e-138|sbi:SORBI_03g045110|K08233 polyneuridine-aldehyde esterase [EC:3.1.1.78] | (RefSeq) SORBIDRAFT_03g045110, Sb03g045110; hypothetical protein	--	--	--	Alpha/beta hydrolase family;; alpha/beta hydrolase fold;; Serine aminopeptidase, S33;; Serine hydrolase	Probable esterase PIR7A OS=Oryza sativa subsp. japonica OX=39947 GN=PIR7A PE=3 SV=2	S	Function unknown	probable esterase PIR7A [Aegilops tauschii subsp. tauschii]
FPKM, Fragments Per Kilobase of transcript per Million fragments mapped.
COG, The database of Clusters of Orthologous Groups of proteins; KOG, The database of Clusters of Protein homology; Pfam, The database of Homologous protein family; Swiss-Prot, A manually annotated, non-redundant protein sequence database; NR, non-redundant protein sequence database.
MC, mono-cropping; IC,inter-cropping.
KME, module eigengene-based connectivity.
