# Supplementary material for: Transcriptomic analysis provides insight into the genetic regulation of shade avoidance in Aegilops tauschii
Source: BMC Plant Biol. 2023 Jun 23;23:336. doi: 10.1186/s12870-023-04348-y (PMC10288681; doi:10.1186/s12870-023-04348-y)
Supplement: Supplementary file 8 — Supplementary Material 8 [file 12870_2023_4348_MOESM8_ESM.xls]

## Sheet: Sheet1
Table S7 The 10 hub genes with the highest number of nodes in Brown module
ID	Gene symbol	Gene	NO. of nodes	Relative expression value (FPKM)								Relative fold change (log2FC)				NR_annotation	GO_annotation
				AS71_MC	AS77_MC	PI431599_MC	PI431602_MC	AS71_IC	AS77_IC	PI431599_IC	PI431602_IC	AS71	AS77	PI431599	PI431602
gene14617	LOC109774035	unknown	66	2.96169	1.61381	2.54752	2.6359	6.21087	7.03347	17.4082	13.6334	0.666394	1.74533	1.83201	1.54357	uncharacterized protein LOC109774035	Cellular Component: integral component of membrane (GO:0016021);;
gene14689	LOC109774111	unknown	52	12.6989	15.0217	64.3451	49.5849	53.5063	56.3555	181.566	200.124	1.12952	1.44114	1.28041	2.02814	uncharacterized protein LOC109774111 isoform X1	Cellular Component: chloroplast (GO:0009507);; Cellular Component: integral component of membrane (GO:0016021);; Molecular Function: oxidoreductase activity (GO:0016491);; Biological Process: cytochrome complex assembly (GO:0017004);; Biological Process: oxidation-reduction process (GO:0055114);;
gene17095	LOC109776791	UGT83A1	47	6.4702	6.44223	14.0865	8.14715	12.2292	15.5101	34.8743	24.3784	0.639927	0.908919	1.00323	1.22276	UDP-glycosyltransferase 83A1-like	Biological Process: flavonoid biosynthetic process (GO:0009813);; Cellular Component: intracellular membrane-bounded organelle (GO:0043231);; Biological Process: flavonoid glucuronidation (GO:0052696);; Molecular Function: quercetin 3-O-glucosyltransferase activity (GO:0080043);; Molecular Function: quercetin 7-O-glucosyltransferase activity (GO:0080044);;
gene12832	LOC109772031	LTA2	45	19.9002	19.5061	16.4917	16.3904	30.622	46.2772	45.9609	51.6285	0.395413	1.07577	1.25639	1.51993	dihydrolipoyllysine-residue acetyltransferase component 4 of pyruvate dehydrogenase complex, chloroplastic-like isoform X2	Biological Process: metabolic process (GO:0008152);; Cellular Component: plastid (GO:0009536);; Molecular Function: transferase activity, transferring acyl groups (GO:0016746);;
gene10207	LOC109769107	unknown	44	10.2841	12.2716	14.2533	8.66465	15.3327	21.8455	29.521	24.1509	0.34889	0.746037	0.929759	1.24648	uncharacterized protein LOC109769107	Biological Process: lipid metabolic process (GO:0006629);; Cellular Component: integral component of membrane (GO:0016021);; Molecular Function: hydrolase activity (GO:0016787);;
gene12347	LOC109771496	RIN4	44	10.8129	15.4608	15.2197	11.2506	16.9751	27.7753	31.3171	29.5731	0.458642	0.783611	0.834419	1.18199	RPM1-interacting protein 4-like isoform X3	--
gene33525	LOC109738799	PAO_1	34	70.0337	71.6025	53.9842	64.4272	106.081	167.738	185.046	207.831	0.418338	0.966592	1.50017	1.45647	pheophorbide a oxygenase, chloroplastic	Biological Process: cell death (GO:0008219);; Cellular Component: chloroplast thylakoid (GO:0009534);; Biological Process: defense response to bacterium, incompatible interaction (GO:0009816);; Biological Process: flower development (GO:0009908);; Cellular Component: chloroplast envelope (GO:0009941);; Biological Process: fruit development (GO:0010154);; Molecular Function: chlorophyllide a oxyge…
gene20093	LOC109780161	NSL1	33	5.59763	12.2138	32.698	11.8507	22.3492	41.0559	59.9358	45.0204	1.21053	1.37475	0.743112	1.1565	MACPF domain-containing protein NSL1-like	Biological Process: plant-type hypersensitive response (GO:0009626);; Biological Process: regulation of salicylic acid metabolic process (GO:0010337);; Biological Process: defense response by callose deposition (GO:0052542);;
gene33587	LOC109738869	unknown	30	12.1274	9.44933	18.1627	17.9393	13.9891	20.673	35.0886	33.9465	0.205991	1.02926	0.723684	0.770987	uncharacterized protein LOC109738869	Biological Process: ceramide metabolic process (GO:0006672);; Cellular Component: integral component of membrane (GO:0016021);; Molecular Function: hydrolase activity, acting on carbon-nitrogen (but not peptide) bonds, in linear amides (GO:0016811);;
gene17196	LOC109776904	WRKY72	24	1.5715	1.54204	3.57504	1.87	3.29629	5.29539	7.87907	7.4173	0.576488	1.48061	0.986193	1.39969	probable WRKY transcription factor 72	Molecular Function: transcription factor activity, sequence-specific DNA binding (GO:0003700);; Biological Process: regulation of transcription, DNA-templated (GO:0006355);; Molecular Function: sequence-specific DNA binding (GO:0043565);;
NO.of nodes, Number of nodes;
